# Supplementary material for: Quantitative mapping of DNA phosphorothioatome reveals phosphorothioate heterogeneity of low modification frequency
Source: PLoS Genet. 2019 Apr 1;15(4):e1008026. doi: 10.1371/journal.pgen.1008026 (PMC6459556; doi:10.1371/journal.pgen.1008026)
Supplement: S1 Table — (XLSX) [file pgen.1008026.s003.xlsx]

## Sheet: B7A-chromosome
Supplementary Data 1: ICDS sequencing analysis of phosphorothioate modifications in the genome of Escherichia coli B7A
Position	pattern	200×	400×	600×	800×	1000×
		Depth of reads ended at this sites
301	GTTC	8	15	18	23	39
358	GTTC	122	255	325	458	558
453	GTTC	16	46	54	78	103
498	GTTC	6	16	20	23	37
614	GTTC	0	0	0	0	0
700	GAAC	2	9	13	13	18
803	GTTC	0	0	0	0	0
1013	GTTC	0	0	0	0	0
1138	GTTC	14	25	34	38	53
1181	GTTC	2	9	20	18	19
1207	GTTC	0	0	2	7	6
2032	GTTC	85	214	289	368	493
2047	GTTC	2	5	8	12	8
2336	GTTC	9	10	19	25	33
2347	GAAC	306	640	950	1322	1620
2365	GTTC	17	52	63	85	106
2533	GAAC	4	5	6	9	12
2618	GTTC	10	15	19	22	28
2777	GTTC	5	4	10	20	24
3097	GAAC	4	12	22	33	37
3134	GTTC	181	367	534	736	889
3233	GTTC	6	10	14	21	31
3616	GTTC	7	30	43	56	82
3652	GTTC	46	83	127	163	195
3664	GAAC	111	186	264	390	482
3793	GTTC	45	71	99	164	202
3865	GAAC	47	67	105	150	175
4157	GAAC	52	104	149	198	250
4241	GAAC	13	29	49	63	74
4326	GTTC	106	205	297	392	490
4365	GTTC	23	44	57	85	107
4534	GTTC	20	67	94	119	150
4682	GTTC	36	77	110	152	182
4864	GAAC	36	70	80	142	166
4913	GTTC	2	11	18	29	40
5025	GTTC	17	30	54	72	86
5041	GTTC	3	3	12	20	25
5137	GTTC	153	281	458	585	704
5145	GTTC	47	132	182	261	350
5390	GTTC	11	31	41	61	90
5839	GTTC	21	48	73	86	99
5893	GTTC	6	13	22	35	40
5996	GTTC	24	61	99	135	174
6176	GTTC	16	17	30	46	56
6235	GAAC	7	14	21	32	37
6408	GTTC	4	11	18	27	29
6433	GTTC	0	1	1	2	4
6455	GTTC	42	92	131	173	213
6591	GAAC	249	524	772	1004	1261
6623	GTTC	22	38	54	70	90
6653	GTTC	4	11	17	22	28
6667	GAAC	71	130	193	257	313
6671	GAAC	10	27	33	44	54
6767	GTTC	2	5	5	7	10
6971	GTTC	2	6	7	7	8
6986	GTTC	25	46	69	88	112
7285	GTTC	129	260	368	543	631
7432	GTTC	8	15	23	26	30
7490	GTTC	66	132	204	296	326
8102	GTTC	45	91	174	208	240
8228	GTTC	49	71	114	173	213
8423	GTTC	85	152	218	315	408
8651	GAAC	229	443	673	887	1102
9166	GTTC	216	436	665	907	1118
9494	GTTC	23	39	61	83	101
9557	GAAC	2	9	11	15	20
9834	GAAC	7	10	18	21	28
9864	GTTC	0	1	4	6	7
10369	GTTC	0	2	2	4	5
10421	GTTC	33	86	141	183	222
10466	GTTC	228	412	623	826	1070
10520	GAAC	3	8	14	17	21
10960	GTTC	3	16	22	33	44
11447	GTTC	0	3	5	6	7
11516	GTTC	26	51	61	87	114
11521	GTTC	60	114	175	247	309
11662	GTTC	6	16	19	24	29
11772	GTTC	4	5	11	14	18
11858	GTTC	53	108	157	196	255
11867	GTTC	7	25	39	50	58
13048	GTTC	166	353	504	641	803
13129	GAAC	164	306	476	633	820
13309	GAAC	9	22	41	47	64
13510	GTTC	4	11	11	23	22
13522	GTTC	11	33	49	50	64
13609	GTTC	55	119	179	222	288
13951	GTTC	49	90	157	210	257
14058	GTTC	2	3	2	3	1
14116	GTTC	6	17	23	29	37
14181	GTTC	141	258	343	512	644
14263	GTTC	7	18	26	43	62
14316	GTTC	15	24	43	47	56
14403	GTTC	109	236	325	473	566
14427	GTTC	11	20	23	25	32
14610	GTTC	5	7	9	14	13
14734	GTTC	9	17	26	35	35
14845	GTTC	53	66	142	179	239
15019	GTTC	81	156	253	321	400
15077	GTTC	37	59	96	139	189
15318	GTTC	13	36	62	70	90
15333	GTTC	125	270	404	552	680
15427	GAAC	53	69	104	127	157
15444	GTTC	2	7	5	4	13
16390	GTTC	43	82	124	163	191
16395	GAAC	44	87	102	159	204
16503	GTTC	54	113	183	259	314
16530	GAAC	26	57	72	113	158
16575	GAAC	6	6	10	15	20
16667	GTTC	98	227	330	417	525
17112	GTTC	36	72	84	135	178
17573	GTTC	11	21	30	43	55
17578	GTTC	8	16	34	35	39
17694	GTTC	0	5	6	6	11
17931	GTTC	29	84	119	133	180
18377	GAAC	373	727	1083	1381	1803
18756	GTTC	77	151	233	286	378
19248	GAAC	35	60	99	150	177
19351	GAAC	7	19	22	31	38
19366	GAAC	19	32	59	79	104
19443	GTTC	43	92	144	184	228
19468	GAAC	236	440	688	901	1122
19473	GTTC	9	15	28	37	42
19597	GTTC	96	191	281	373	444
19674	GTTC	19	27	38	49	64
19737	GAAC	5	10	19	22	33
19999	GAAC	3	12	13	17	19
20071	GAAC	10	21	33	53	69
20094	GAAC	7	9	16	19	23
20191	GTTC	29	73	113	157	202
20281	GAAC	38	77	107	138	174
20338	GAAC	6	13	21	25	31
20374	GAAC	14	28	34	49	67
20379	GAAC	12	25	37	46	59
20410	GAAC	6	23	35	43	52
20503	GTTC	5	14	16	18	24
20508	GAAC	4	11	15	19	25
20538	GTTC	1	4	8	12	16
20589	GAAC	3	4	6	8	12
20619	GAAC	17	37	56	72	87
20674	GAAC	233	453	663	882	1097
20808	GAAC	9	24	34	45	56
20841	GAAC	4	11	14	20	24
20884	GTTC	8	12	17	24	29
20991	GTTC	14	20	39	50	63
21037	GTTC	12	24	40	54	71
21099	GAAC	6	11	17	23	25
21122	GTTC	5	10	25	30	41
21148	GTTC	14	30	41	60	71
21689	GTTC	216	450	679	912	1127
21820	GTTC	46	102	151	192	234
22977	GTTC	8	22	34	46	53
23067	GAAC	69	144	199	269	331
23127	GAAC	21	39	57	76	100
23278	GAAC	9	20	24	32	41
23497	GTTC	205	425	671	901	1145
23560	GTTC	1	3	4	5	5
23619	GAAC	1	1	2	4	4
23709	GAAC	23	55	89	119	145
23776	GTTC	2	2	2	2	3
23816	GTTC	3	5	10	10	12
23958	GAAC	6	10	20	25	28
23982	GTTC	13	28	51	63	82
24159	GAAC	8	11	15	26	32
24238	GTTC	1	2	4	4	5
24265	GTTC	196	396	586	767	991
24645	GTTC	25	67	89	109	135
24702	GAAC	23	51	70	90	125
24798	GAAC	2	5	9	14	17
24872	GAAC	33	66	115	161	200
25089	GAAC	42	100	166	229	273
25607	GAAC	5	10	19	30	34
25657	GTTC	279	595	885	1174	1463
25671	GTTC	33	86	137	187	224
25719	GAAC	11	27	35	44	53
26212	GAAC	111	214	339	477	608
26358	GTTC	63	136	185	258	322
26404	GTTC	37	80	121	156	195
26468	GAAC	27	52	76	114	144
26478	GTTC	10	14	19	31	39
26487	GAAC	70	157	230	302	380
26520	GAAC	4	7	8	11	14
26652	GAAC	10	14	19	21	25
26656	GTTC	13	21	36	48	60
26740	GAAC	0	1	2	2	3
26802	GAAC	37	75	108	150	198
27013	GAAC	3	4	6	8	13
27030	GTTC	219	421	621	840	1043
27110	GTTC	68	119	177	253	311
27173	GTTC	1	2	2	3	4
27641	GTTC	14	40	56	75	86
27646	GTTC	5	14	17	22	27
27667	GTTC	4	6	7	8	12
27866	GTTC	1	5	10	16	16
28031	GTTC	0	2	5	5	5
28523	GTTC	36	74	115	159	208
28587	GAAC	26	44	80	106	128
28599	GTTC	262	526	800	1085	1378
29535	GTTC	25	62	114	164	201
29591	GTTC	15	27	41	59	67
29672	GTTC	3	11	22	38	41
29714	GAAC	2	5	7	11	14
29990	GAAC	51	101	142	185	226
29998	GAAC	75	172	257	336	413
30084	GAAC	1	3	4	5	6
30300	GTTC	10	11	15	23	28
30315	GAAC	78	122	181	251	303
30326	GAAC	28	54	88	120	142
30340	GAAC	113	225	346	474	583
30528	GTTC	12	32	43	51	63
30669	GAAC	3	14	23	31	39
30679	GTTC	136	260	366	512	660
30922	GAAC	33	53	83	103	126
30940	GTTC	144	309	481	657	841
30996	GAAC	12	25	35	38	60
31099	GAAC	4	6	10	16	17
31122	GTTC	18	33	53	75	91
31144	GAAC	13	26	36	44	56
31183	GAAC	11	22	34	48	62
31201	GTTC	28	71	97	134	170
31207	GTTC	2	3	5	8	10
31248	GAAC	3	7	8	11	12
31269	GTTC	0	0	4	4	4
31333	GTTC	146	307	471	645	798
31408	GAAC	20	43	65	86	105
31483	GAAC	31	55	90	113	142
31748	GTTC	37	60	98	126	164
31972	GTTC	173	347	508	669	842
31990	GAAC	6	13	14	25	31
32014	GTTC	55	112	168	223	281
32063	GTTC	0	0	0	0	0
32112	GTTC	75	143	234	307	400
32185	GTTC	12	28	40	60	77
32655	GAAC	14	23	35	49	60
32664	GAAC	5	14	11	16	21
32763	GTTC	5	7	13	15	17
32862	GTTC	17	39	54	69	92
32911	GTTC	300	595	879	1153	1473
33459	GAAC	109	221	321	424	543
33603	GTTC	30	67	89	122	145
33635	GAAC	63	141	230	309	377
33670	GTTC	63	121	174	226	282
33897	GTTC	10	24	34	46	56
33924	GTTC	6	17	32	42	51
34005	GTTC	7	19	34	45	55
34179	GTTC	9	18	21	22	29
34589	GAAC	99	184	259	367	453
34950	GTTC	12	29	44	57	73
35021	GAAC	31	62	102	134	169
35033	GAAC	33	73	119	150	196
35144	GTTC	218	432	642	847	1052
35175	GTTC	19	41	68	93	112
35349	GAAC	19	38	46	65	82
35474	GAAC	31	55	84	104	126
35689	GAAC	1	8	10	12	14
35880	GTTC	13	33	51	58	70
36099	GTTC	17	34	53	63	86
36225	GTTC	425	855	1304	1668	2080
36506	GTTC	9	13	23	33	39
36623	GTTC	14	21	34	49	68
36674	GAAC	60	123	200	267	352
36678	GAAC	39	101	155	217	277
36986	GTTC	8	15	23	29	33
37099	GTTC	7	19	37	56	72
37235	GTTC	9	12	22	32	43
37301	GAAC	120	250	374	488	620
37682	GTTC	13	23	41	52	62
37740	GAAC	14	21	30	51	61
37850	GTTC	15	29	32	42	52
37991	GTTC	36	63	84	114	143
38060	GTTC	395	790	1149	1552	1953
38297	GAAC	2	7	10	11	16
38601	GTTC	15	27	35	46	59
38681	GTTC	1	2	2	2	2
38875	GAAC	1	1	4	5	6
38881	GAAC	91	175	275	355	430
38887	GTTC	71	155	237	327	414
39013	GTTC	122	220	310	431	553
39085	GTTC	3	12	20	25	39
39217	GAAC	16	31	59	76	94
39394	GTTC	13	35	59	86	98
39424	GAAC	55	122	190	251	302
39469	GAAC	28	75	115	164	203
39511	GAAC	17	23	43	51	66
39688	GTTC	3	14	26	39	45
39931	GTTC	10	15	20	20	31
39998	GTTC	59	116	181	223	277
40016	GTTC	4	8	12	15	18
40168	GAAC	5	8	10	12	15
40376	GTTC	22	52	72	90	118
40381	GAAC	13	14	22	29	33
40456	GAAC	12	24	39	48	61
40669	GAAC	45	109	173	223	283
41060	GAAC	408	834	1240	1633	2034
41344	GAAC	2	3	5	10	11
41397	GAAC	4	6	9	14	18
41821	GAAC	13	37	53	69	80
41914	GAAC	20	36	52	74	88
42092	GAAC	4	23	45	59	72
42185	GTTC	54	115	165	218	269
42280	GTTC	42	87	114	163	197
42366	GTTC	308	599	920	1244	1577
42513	GTTC	1	0	2	3	4
42543	GTTC	13	23	38	52	69
42790	GTTC	29	75	105	144	183
42831	GTTC	2	4	10	13	17
42890	GTTC	116	246	347	447	533
43011	GAAC	16	32	50	59	78
43273	GTTC	70	138	199	268	316
43318	GTTC	12	37	57	67	86
43342	GTTC	13	23	38	48	56
43574	GTTC	1	2	2	2	2
43647	GAAC	39	92	136	176	216
43673	GTTC	2	8	15	16	22
43768	GAAC	20	39	62	82	102
43788	GAAC	31	58	87	108	140
43809	GAAC	55	121	190	238	288
43823	GTTC	151	284	425	548	677
43874	GTTC	45	85	125	175	221
43910	GTTC	13	23	42	58	69
43922	GTTC	18	34	48	68	83
43966	GTTC	2	1	2	2	2
43974	GAAC	0	3	4	5	5
43983	GAAC	1	2	10	12	14
44022	GAAC	10	15	22	31	37
44107	GAAC	8	11	20	32	40
44266	GTTC	1	1	2	2	4
44304	GTTC	4	9	14	21	25
44321	GTTC	1	4	4	5	7
44397	GAAC	242	448	705	965	1190
44471	GAAC	34	58	88	127	154
44679	GTTC	6	14	18	25	37
44683	GTTC	64	117	176	237	297
44760	GAAC	6	6	7	10	15
44793	GAAC	4	7	12	14	15
44903	GAAC	67	132	202	281	343
44952	GAAC	69	151	247	347	423
45270	GTTC	20	54	79	112	139
45310	GTTC	1	4	7	13	14
45385	GTTC	19	41	63	83	98
45399	GTTC	24	60	87	116	146
45424	GTTC	50	118	181	237	288
45541	GTTC	53	110	165	224	275
45757	GTTC	9	20	29	42	54
45802	GAAC	1	2	3	5	9
45829	GTTC	4	8	8	8	10
45835	GTTC	35	61	85	123	158
45865	GTTC	287	566	851	1134	1442
45919	GTTC	1	1	1	3	3
46015	GTTC	41	90	129	157	188
46021	GTTC	41	84	116	159	194
46192	GTTC	10	24	31	41	52
46240	GTTC	1	3	4	6	6
46281	GTTC	23	51	78	104	126
46423	GTTC	3	6	12	14	19
46503	GAAC	4	9	10	12	16
46654	GTTC	39	65	101	130	159
46710	GAAC	15	31	47	57	77
46782	GTTC	3	4	5	6	9
46798	GTTC	25	52	75	96	122
46887	GTTC	12	18	21	25	31
46957	GTTC	276	549	852	1162	1432
46993	GAAC	1	3	3	4	4
47026	GTTC	2	5	9	9	11
47059	GTTC	8	23	27	37	46
47064	GAAC	17	25	37	45	55
47068	GTTC	3	7	10	13	15
47230	GTTC	10	17	30	36	47
47239	GTTC	22	46	69	89	112
47336	GAAC	7	13	17	27	34
47647	GTTC	83	163	229	307	375
47752	GTTC	13	29	43	60	68
47800	GTTC	13	32	44	59	67
47814	GAAC	7	18	26	38	43
47845	GTTC	3	7	13	17	18
47911	GTTC	3	6	9	10	15
47947	GTTC	30	54	73	102	124
47966	GAAC	49	96	135	176	221
47982	GTTC	6	17	29	43	51
48015	GTTC	22	39	53	68	88
48048	GTTC	32	82	136	169	208
48069	GTTC	1	4	11	13	15
48084	GTTC	7	27	30	37	51
48090	GTTC	18	33	43	49	63
48133	GTTC	9	15	27	36	46
48265	GTTC	54	118	173	217	275
48317	GAAC	10	22	24	31	46
48468	GAAC	496	1023	1566	2094	2611
48500	GAAC	4	13	20	25	34
48529	GTTC	1	2	2	2	4
48628	GTTC	6	12	17	23	25
48634	GAAC	16	32	48	60	77
49055	GAAC	20	43	64	87	107
49116	GTTC	96	161	243	336	412
49917	GAAC	306	617	915	1237	1544
49938	GTTC	1	2	6	7	9
50150	GTTC	77	166	252	322	401
50255	GTTC	17	61	91	117	150
50354	GTTC	20	45	71	111	136
50420	GAAC	48	80	126	170	208
50450	GTTC	35	63	94	130	152
50485	GAAC	9	16	21	28	33
50516	GTTC	43	90	125	166	204
50528	GAAC	15	26	42	63	74
50811	GTTC	3	8	13	14	14
50837	GAAC	23	41	59	74	102
51242	GTTC	17	38	45	59	78
51343	GAAC	38	71	98	125	146
51363	GTTC	13	31	42	65	85
51586	GTTC	2	3	4	6	9
51622	GTTC	276	473	708	965	1211
51627	GAAC	1	3	2	5	7
51644	GTTC	0	0	1	0	1
51782	GTTC	16	41	53	83	99
51835	GAAC	16	21	25	34	42
51916	GTTC	42	83	121	167	200
52184	GTTC	37	88	137	181	227
52575	GAAC	12	18	21	33	44
52600	GTTC	10	24	30	34	46
52609	GAAC	430	852	1295	1745	2175
52669	GTTC	5	11	17	28	33
52719	GAAC	6	11	26	31	38
52916	GTTC	4	19	28	39	45
53067	GAAC	3	3	7	12	15
53113	GTTC	12	27	45	58	76
53143	GAAC	10	24	30	35	44
53211	GTTC	1	0	1	2	4
53248	GAAC	2	6	12	15	17
53403	GAAC	345	654	983	1319	1642
53484	GAAC	2	4	6	7	8
53571	GAAC	1	4	6	8	10
53632	GAAC	10	17	36	42	50
53650	GAAC	11	24	43	57	69
53831	GTTC	20	39	57	78	91
53868	GTTC	6	12	16	26	30
53972	GAAC	7	11	17	20	26
54056	GTTC	5	5	5	10	14
54079	GTTC	35	79	111	142	189
54161	GAAC	11	22	32	49	69
54182	GAAC	3	8	12	19	23
54214	GAAC	0	2	4	5	5
54321	GTTC	3	9	16	27	34
54345	GTTC	282	511	775	1042	1311
54385	GTTC	8	15	19	21	31
54395	GAAC	12	18	23	37	50
54567	GTTC	2	4	10	15	18
54969	GAAC	4	7	8	11	15
54991	GTTC	1	2	2	4	5
55134	GTTC	0	0	0	0	0
55143	GTTC	0	1	2	3	3
55548	GTTC	44	84	125	175	232
55601	GAAC	22	32	52	73	82
55631	GTTC	14	22	35	43	47
55712	GTTC	50	94	145	194	239
55724	GAAC	30	79	114	152	192
55772	GTTC	157	319	494	670	841
55821	GTTC	10	14	23	28	33
55874	GAAC	7	9	14	16	16
56015	GAAC	27	56	80	111	149
56048	GAAC	7	14	28	36	44
56078	GAAC	24	57	81	104	133
56087	GTTC	7	18	25	33	45
56139	GAAC	6	12	16	21	25
56274	GAAC	161	319	479	638	793
56388	GTTC	0	2	3	4	4
56498	GTTC	63	151	215	259	333
56785	GTTC	48	93	152	193	244
57117	GTTC	47	93	160	215	274
57137	GTTC	41	75	116	153	181
57471	GTTC	155	342	511	667	825
57621	GTTC	16	34	40	53	70
57640	GAAC	23	38	57	69	87
57696	GTTC	9	15	23	31	38
57920	GTTC	78	173	262	337	422
58001	GAAC	66	133	214	285	360
58017	GTTC	47	91	155	218	266
58121	GAAC	4	9	12	17	23
58265	GTTC	56	111	168	221	278
58344	GTTC	46	90	129	172	219
58379	GTTC	12	25	39	61	77
58518	GTTC	1	7	10	10	15
58744	GAAC	3	8	19	25	34
59050	GTTC	19	38	50	62	69
59091	GAAC	358	661	968	1276	1593
59165	GAAC	68	136	223	287	377
59269	GTTC	13	19	32	39	46
59428	GTTC	8	19	27	31	42
59493	GAAC	5	9	23	27	34
59558	GAAC	7	14	24	26	36
59670	GTTC	4	9	10	10	14
60084	GTTC	289	580	837	1133	1417
60100	GTTC	8	15	25	32	39
60288	GTTC	63	117	172	217	273
60433	GTTC	15	33	51	60	76
60438	GAAC	23	36	62	84	117
60505	GTTC	17	30	36	47	60
60891	GTTC	14	15	23	36	45
60902	GAAC	39	76	105	149	175
60942	GAAC	251	510	805	1106	1371
60972	GAAC	63	132	185	245	282
61036	GTTC	5	17	24	32	38
61099	GTTC	11	24	38	57	67
61262	GAAC	17	39	44	51	69
61397	GAAC	10	26	33	45	58
61667	GAAC	25	57	86	115	143
62058	GAAC	5	7	10	11	18
62121	GAAC	6	11	13	15	21
62171	GAAC	60	98	149	187	235
62647	GAAC	369	729	1120	1482	1877
62733	GTTC	5	10	13	18	24
62758	GAAC	15	34	49	72	89
62783	GTTC	73	149	214	275	360
63048	GTTC	29	44	59	79	102
63178	GAAC	27	64	103	150	185
63389	GTTC	30	66	101	136	162
63458	GAAC	0	1	3	4	4
63479	GAAC	111	216	331	436	528
63488	GAAC	7	13	31	36	43
63518	GAAC	27	63	97	128	153
63720	GTTC	15	37	57	72	86
64015	GTTC	5	10	16	18	21
64027	GAAC	130	276	390	522	660
64068	GTTC	8	18	21	25	35
64526	GTTC	53	105	164	225	296
64623	GTTC	0	3	4	5	6
64629	GTTC	0	0	2	4	5
64853	GTTC	148	302	488	653	804
65072	GTTC	330	693	1056	1371	1696
65078	GTTC	4	7	7	8	10
65151	GTTC	0	2	4	5	6
65423	GAAC	48	73	117	153	198
65631	GAAC	1	1	0	1	2
65804	GAAC	0	0	0	0	0
66511	GTTC	1	2	1	1	3
66550	GAAC	0	3	4	6	6
66765	GAAC	9	14	32	38	47
67240	GTTC	23	53	67	88	107
67324	GTTC	48	119	201	265	345
67406	GAAC	223	466	707	903	1132
67430	GAAC	1	1	3	3	4
67533	GAAC	5	9	7	12	17
67812	GTTC	29	65	80	117	148
68055	GTTC	27	54	89	125	163
68428	GTTC	3	4	9	10	13
68442	GTTC	2	5	6	6	6
68497	GTTC	314	606	918	1243	1551
68591	GAAC	1	0	0	1	1
68634	GTTC	3	4	5	6	6
68893	GAAC	2	3	4	4	5
69008	GTTC	14	28	42	59	72
69356	GTTC	250	513	759	1014	1252
69473	GTTC	12	22	34	50	64
69612	GAAC	5	10	23	32	34
69633	GAAC	1	9	13	16	17
69644	GAAC	14	24	43	61	74
69867	GTTC	7	19	26	39	43
70117	GTTC	3	5	7	11	13
70281	GAAC	59	112	161	206	265
70295	GAAC	52	102	163	224	293
70423	GAAC	25	43	62	79	100
70431	GAAC	4	6	6	11	15
70569	GAAC	4	12	15	19	23
70662	GTTC	13	24	28	37	52
70670	GTTC	150	266	355	503	627
70816	GTTC	7	16	28	37	43
70842	GTTC	2	3	4	5	8
70984	GTTC	0	1	1	2	2
71025	GAAC	1	2	3	3	4
71068	GTTC	1	1	2	2	2
71543	GAAC	2	2	1	3	3
71595	GTTC	8	8	13	24	31
71644	GAAC	235	476	703	927	1145
71663	GAAC	15	31	43	58	69
71739	GTTC	54	97	137	161	218
72022	GTTC	44	81	126	174	228
72350	GAAC	75	179	265	378	475
72399	GAAC	93	168	244	308	385
72407	GAAC	26	59	92	121	156
73132	GAAC	279	579	880	1167	1399
73226	GAAC	10	17	29	32	39
73427	GTTC	219	441	657	835	1056
73523	GTTC	12	17	17	38	37
73729	GAAC	231	468	721	989	1188
73777	GTTC	5	12	7	14	23
73912	GTTC	18	34	47	68	82
74239	GAAC	20	35	52	67	90
74677	GTTC	18	26	39	53	70
74791	GAAC	286	583	884	1177	1466
75209	GTTC	1	6	8	10	11
75245	GAAC	8	14	25	39	41
75380	GAAC	3	5	15	17	20
75723	GTTC	198	409	635	859	1078
75750	GAAC	7	19	27	40	47
75933	GAAC	9	26	39	51	63
75998	GTTC	1	7	10	13	16
76094	GTTC	161	279	447	585	747
76109	GTTC	39	93	132	183	236
76357	GTTC	51	77	127	155	188
76531	GAAC	31	76	115	149	187
76601	GTTC	28	60	98	128	156
76690	GTTC	121	251	347	464	570
76789	GAAC	11	28	44	61	73
76886	GTTC	73	113	200	265	322
76973	GTTC	3	3	3	3	4
76978	GAAC	18	35	51	67	80
77045	GAAC	3	16	23	31	39
77113	GAAC	7	11	14	24	28
77119	GTTC	16	30	44	52	68
77309	GAAC	55	107	151	202	244
77340	GTTC	145	324	465	610	758
77361	GTTC	18	36	51	73	80
77427	GTTC	21	46	69	102	117
77550	GTTC	0	1	3	3	3
77600	GTTC	1	1	4	5	7
77628	GTTC	167	322	459	613	759
77640	GAAC	3	5	13	16	25
77646	GTTC	37	64	95	131	167
77817	GTTC	3	3	8	12	18
77911	GAAC	48	99	144	183	225
78047	GAAC	2	10	17	20	23
78162	GTTC	16	38	56	78	95
78297	GAAC	27	43	64	93	109
78450	GTTC	33	81	136	173	206
78557	GAAC	1	4	5	5	7
78611	GTTC	34	69	106	135	168
78635	GAAC	3	3	4	6	6
78669	GTTC	6	12	15	22	25
78702	GTTC	90	187	291	399	503
78714	GTTC	50	88	142	168	210
78978	GTTC	29	53	89	109	137
79140	GTTC	36	91	151	197	269
79236	GTTC	5	9	19	22	31
79317	GTTC	20	60	83	114	143
79487	GAAC	21	42	56	72	93
79529	GTTC	6	13	17	24	29
79638	GAAC	37	64	93	120	141
79923	GTTC	24	51	65	88	101
79975	GAAC	13	28	38	54	61
80013	GTTC	2	9	13	16	19
80049	GAAC	384	733	1052	1400	1749
80610	GTTC	18	39	49	67	91
80665	GAAC	15	26	41	53	70
80927	GTTC	54	107	169	232	287
80953	GTTC	25	40	62	85	101
81099	GAAC	39	75	124	165	220
81119	GAAC	9	29	47	59	70
81174	GAAC	4	9	9	13	16
81214	GAAC	5	6	8	8	11
81438	GAAC	2	3	4	6	7
81486	GAAC	302	610	894	1153	1406
81880	GTTC	0	1	2	2	4
81951	GTTC	0	2	4	4	4
82108	GTTC	44	85	113	164	208
82362	GAAC	81	157	238	326	408
82622	GTTC	1	2	3	4	6
82652	GAAC	299	635	958	1268	1612
82849	GAAC	0	2	2	2	2
83052	GTTC	224	479	714	941	1175
83283	GTTC	22	36	58	83	105
83502	GTTC	26	50	61	84	110
83580	GTTC	17	35	50	57	66
83606	GAAC	114	219	339	451	567
83682	GAAC	34	57	84	103	135
83720	GAAC	24	42	61	80	93
83781	GAAC	14	28	38	50	66
83837	GTTC	3	7	13	12	15
83852	GAAC	1	2	2	2	2
83867	GAAC	4	9	18	19	23
83932	GAAC	46	114	169	210	262
84064	GAAC	6	12	23	32	38
84088	GTTC	37	78	106	139	170
84203	GTTC	7	9	17	25	29
84216	GTTC	2	6	7	9	10
84280	GAAC	3	3	5	5	5
84373	GAAC	13	25	40	50	62
84386	GTTC	365	773	1172	1587	1980
84445	GAAC	6	14	25	30	35
84502	GAAC	7	14	19	23	29
84568	GAAC	8	20	29	30	44
84622	GAAC	30	53	78	100	129
84766	GAAC	12	23	31	41	52
84982	GAAC	46	97	161	196	233
85573	GTTC	108	233	382	519	661
85942	GTTC	4	11	22	29	33
85987	GTTC	43	82	140	192	255
86047	GTTC	207	367	553	723	911
86152	GAAC	1	7	14	18	24
86261	GAAC	1	3	4	6	8
86319	GTTC	65	136	197	280	336
86567	GTTC	19	30	52	65	86
86592	GTTC	5	9	14	17	21
86603	GTTC	11	17	26	26	34
86695	GTTC	1	1	1	1	2
87082	GTTC	9	19	34	47	58
87549	GTTC	26	56	78	106	135
87708	GAAC	2	4	4	6	8
87852	GAAC	24	53	75	102	131
87930	GTTC	34	65	91	123	154
88008	GTTC	111	237	377	520	633
88204	GTTC	80	143	214	273	349
89080	GTTC	226	468	699	937	1214
89161	GAAC	26	51	69	92	115
89182	GAAC	2	9	13	17	22
89233	GAAC	22	30	54	78	99
89417	GAAC	17	31	50	68	87
89575	GAAC	43	94	140	202	246
89738	GTTC	0	3	3	5	7
90154	GAAC	56	115	171	247	313
90200	GAAC	1	1	1	2	3
90392	GTTC	40	89	142	186	230
90418	GAAC	0	1	2	3	3
90507	GAAC	238	506	717	925	1172
90682	GAAC	1	3	4	5	6
90725	GTTC	47	114	166	222	275
90819	GAAC	7	16	23	28	37
90992	GTTC	260	469	701	927	1166
91125	GAAC	27	60	79	114	145
91172	GAAC	31	73	126	152	199
91331	GAAC	35	65	96	114	133
91484	GAAC	12	46	71	81	105
91489	GAAC	15	29	47	75	88
91646	GAAC	2	6	10	13	15
91655	GAAC	0	1	1	2	2
91798	GTTC	197	389	585	809	1038
92176	GAAC	24	46	80	98	120
92581	GTTC	365	708	1012	1361	1697
92662	GAAC	0	3	3	4	5
92707	GTTC	6	12	18	29	36
92946	GAAC	7	18	24	36	43
93180	GAAC	12	35	48	63	86
93348	GTTC	23	54	86	114	141
93718	GTTC	302	668	1020	1405	1750
94001	GAAC	9	10	16	19	26
94163	GAAC	43	74	102	130	159
94225	GAAC	5	7	11	11	16
94246	GAAC	33	53	77	104	130
94333	GAAC	15	29	43	59	71
94521	GAAC	422	817	1234	1620	2063
94650	GAAC	109	230	329	427	553
94875	GAAC	108	205	310	434	533
94944	GAAC	18	32	40	53	66
95468	GAAC	139	293	405	547	683
95719	GAAC	6	16	22	26	34
95796	GAAC	10	16	26	31	41
95805	GAAC	2	2	1	4	4
95853	GTTC	3	11	15	20	27
95943	GAAC	13	22	39	56	70
96184	GTTC	269	545	789	1040	1289
96497	GAAC	3	5	6	7	9
96509	GAAC	79	161	233	324	386
96617	GAAC	3	7	7	8	12
96733	GAAC	41	83	132	186	247
97428	GAAC	282	538	794	1051	1341
97591	GAAC	28	78	104	146	187
97605	GTTC	42	78	131	171	206
97867	GAAC	9	19	25	35	43
97892	GAAC	97	162	266	346	434
98174	GAAC	20	31	49	63	83
98345	GTTC	312	652	969	1270	1620
98393	GTTC	11	29	44	56	69
98406	GAAC	115	200	289	387	476
98459	GAAC	3	4	5	5	5
98552	GTTC	29	61	96	116	147
98724	GTTC	55	113	143	192	234
98841	GTTC	8	15	21	25	36
98970	GTTC	13	18	24	31	42
98978	GTTC	22	59	88	127	158
99604	GTTC	6	12	21	25	37
99857	GAAC	12	23	34	44	56
99937	GTTC	22	37	60	83	109
100139	GAAC	12	25	41	53	62
100199	GAAC	18	35	47	62	86
100288	GAAC	25	42	73	111	137
100381	GAAC	20	50	68	88	112
100385	GAAC	25	48	65	80	100
100548	GTTC	24	38	63	86	107
100789	GAAC	134	295	430	587	747
100796	GTTC	4	6	14	18	23
101018	GTTC	43	98	141	171	223
101342	GTTC	19	40	61	79	96
101350	GTTC	12	24	36	43	54
101431	GAAC	10	9	19	26	34
101480	GAAC	74	165	282	384	478
101674	GAAC	173	323	465	615	753
101750	GTTC	6	12	18	22	32
101756	GTTC	92	169	237	319	409
101893	GTTC	20	47	70	91	116
102050	GTTC	5	10	11	18	24
102181	GTTC	104	214	311	435	563
102238	GTTC	4	4	6	5	7
102315	GAAC	5	8	15	23	28
102550	GAAC	31	63	105	146	186
102790	GAAC	3	16	25	37	51
102848	GTTC	24	42	66	89	108
102877	GAAC	213	418	638	820	1065
103092	GAAC	12	18	26	31	37
103174	GTTC	135	254	386	506	633
103242	GTTC	2	6	8	10	15
103309	GTTC	6	14	21	20	29
103316	GTTC	36	76	133	176	215
103325	GTTC	12	28	37	54	65
103339	GTTC	32	47	62	86	108
103386	GTTC	6	17	26	34	46
103501	GTTC	29	50	78	116	139
103531	GTTC	6	10	13	18	22
103639	GAAC	12	28	40	49	62
104022	GTTC	7	18	22	24	31
104052	GTTC	8	19	24	30	38
104109	GTTC	389	782	1139	1563	1963
104119	GTTC	12	25	34	49	57
104174	GTTC	2	2	5	7	7
104258	GTTC	24	44	80	108	128
105404	GAAC	33	54	92	140	170
105467	GAAC	102	199	272	346	443
105472	GAAC	2	3	6	8	9
105718	GAAC	20	40	64	82	107
105733	GAAC	17	36	59	79	91
105784	GAAC	69	118	169	224	274
105852	GTTC	4	13	22	36	45
105869	GAAC	270	501	789	1051	1314
105891	GTTC	1	5	14	19	23
106101	GTTC	100	190	264	385	483
106255	GAAC	34	63	110	146	174
106517	GAAC	93	159	210	283	375
106584	GTTC	5	10	11	14	19
106754	GTTC	37	69	97	127	161
106912	GAAC	139	254	393	528	680
107217	GAAC	28	46	79	98	116
107434	GAAC	378	716	1048	1395	1732
107548	GAAC	71	140	199	261	329
107766	GTTC	14	24	36	42	47
107788	GAAC	15	31	52	64	85
107811	GAAC	2	11	20	21	27
107865	GTTC	107	183	254	336	414
108422	GTTC	151	271	369	482	598
108501	GTTC	4	13	23	31	43
108507	GTTC	28	55	81	98	128
108571	GAAC	1	1	1	2	4
108597	GTTC	121	229	339	450	580
108737	GTTC	1	5	10	12	13
109002	GTTC	13	22	36	48	67
109014	GTTC	17	35	50	61	79
109180	GAAC	14	33	41	56	69
109297	GTTC	390	777	1196	1596	2004
109327	GAAC	5	8	13	18	26
109469	GAAC	24	40	55	70	88
109509	GAAC	1	2	2	3	3
109549	GTTC	94	198	271	344	433
109623	GAAC	9	14	17	23	35
109667	GAAC	16	28	39	50	65
109784	GAAC	1	1	3	5	6
109888	GTTC	3	4	7	9	12
109978	GAAC	12	19	32	43	53
110165	GAAC	316	655	992	1311	1639
110474	GAAC	15	37	53	74	94
110592	GAAC	4	11	17	22	27
110609	GTTC	56	101	139	192	239
110796	GAAC	3	6	7	10	13
110843	GAAC	12	25	34	54	74
110870	GAAC	82	143	222	297	391
110915	GAAC	51	89	135	198	246
110944	GAAC	131	241	340	434	559
111027	GTTC	19	44	55	78	93
111218	GAAC	51	106	150	189	237
111615	GAAC	0	0	0	0	1
111663	GAAC	62	110	141	199	240
111735	GAAC	16	29	47	61	74
111879	GTTC	0	7	9	10	14
111944	GTTC	110	225	340	450	557
112077	GAAC	44	62	90	123	145
112124	GAAC	0	1	3	5	7
112141	GAAC	77	144	191	265	327
112416	GAAC	7	17	27	37	46
112455	GAAC	6	10	12	23	32
112626	GTTC	109	206	307	425	528
113016	GAAC	10	12	14	15	21
113058	GTTC	21	33	51	65	80
113085	GTTC	10	19	36	47	59
113119	GAAC	0	1	2	2	2
113515	GAAC	31	63	86	114	149
113654	GTTC	25	60	87	122	149
113734	GAAC	12	17	25	28	36
113769	GTTC	291	589	896	1167	1480
113935	GTTC	5	7	10	12	17
114349	GAAC	89	165	258	346	427
114486	GAAC	15	32	55	76	92
115045	GTTC	63	105	149	195	261
115069	GTTC	49	97	130	157	206
115178	GTTC	69	133	202	267	320
115280	GTTC	286	599	904	1188	1465
115385	GAAC	14	32	44	56	71
115629	GAAC	42	73	119	153	193
115919	GAAC	8	16	26	36	41
115945	GAAC	64	135	196	245	310
116233	GTTC	60	130	198	258	316
116444	GAAC	20	44	64	89	116
116450	GAAC	9	14	23	36	52
116804	GTTC	233	434	666	873	1109
117636	GTTC	201	415	610	829	1027
117901	GAAC	57	123	197	263	322
117946	GTTC	26	41	64	89	112
118146	GTTC	155	284	435	598	745
118206	GTTC	43	101	154	208	257
118275	GAAC	235	474	726	1000	1243
118564	GTTC	21	45	77	94	112
118692	GTTC	13	28	40	48	67
118798	GTTC	4	7	9	13	17
118821	GAAC	18	42	56	71	93
118955	GTTC	6	13	20	25	31
119764	GTTC	221	423	635	826	1057
119894	GAAC	32	51	83	121	145
119962	GAAC	1	2	2	5	5
119994	GAAC	7	13	22	33	40
120406	GTTC	4	11	14	16	22
120554	GAAC	17	32	46	61	79
120624	GAAC	10	12	16	22	30
121170	GAAC	4	12	20	28	38
121443	GAAC	49	73	117	146	181
121455	GAAC	56	123	176	222	283
121500	GAAC	36	63	85	114	145
121524	GTTC	0	3	5	9	10
121644	GAAC	33	61	99	130	161
121840	GTTC	86	167	247	338	409
121965	GTTC	5	6	10	13	18
122115	GAAC	9	24	33	39	48
122196	GAAC	3	5	7	9	9
122355	GAAC	320	673	986	1378	1735
122375	GTTC	12	34	35	47	54
122400	GAAC	1	8	8	10	14
122427	GAAC	10	14	21	32	37
122527	GAAC	10	37	61	78	99
122544	GAAC	10	16	22	30	40
122939	GAAC	25	38	59	77	96
122971	GAAC	14	40	66	103	127
123202	GAAC	4	8	11	13	18
123319	GAAC	62	121	195	254	323
123794	GTTC	13	19	28	41	55
123966	GTTC	15	27	27	35	40
124031	GTTC	9	25	35	49	66
124068	GAAC	240	482	740	974	1218
124148	GAAC	9	24	34	58	66
124157	GAAC	18	41	61	82	112
124236	GAAC	10	22	38	52	65
124337	GAAC	0	0	2	4	6
124380	GAAC	0	1	1	1	3
124526	GAAC	1	2	1	2	3
124602	GTTC	25	56	86	107	135
124778	GAAC	0	0	0	0	0
124809	GAAC	3	4	4	8	10
124882	GTTC	59	124	188	247	314
125011	GTTC	79	173	287	380	476
125031	GTTC	5	7	7	7	8
125061	GTTC	9	16	28	35	42
125181	GAAC	29	60	84	127	163
125217	GAAC	8	15	24	26	29
125355	GAAC	6	13	20	21	28
125463	GAAC	5	10	14	15	23
125469	GAAC	125	258	396	516	643
125622	GTTC	1	3	4	9	15
125686	GTTC	91	201	326	411	508
125707	GTTC	124	265	396	483	605
125770	GTTC	5	10	22	23	23
125794	GTTC	74	165	294	368	417
125928	GTTC	21	29	58	97	105
126027	GAAC	175	352	513	687	874
126106	GTTC	18	20	27	37	42
126318	GAAC	83	190	262	312	442
126393	GAAC	8	18	18	26	40
126647	GAAC	80	162	253	314	419
126717	GTTC	74	164	259	302	400
126738	GTTC	33	78	117	140	201
126776	GTTC	74	155	217	280	359
126834	GTTC	33	52	84	118	132
126917	GTTC	35	82	107	160	176
126927	GTTC	26	41	87	93	115
126992	GAAC	11	20	19	31	45
127002	GTTC	12	16	30	43	46
127007	GTTC	20	25	49	64	79
127031	GTTC	45	101	146	202	235
127042	GTTC	66	119	177	267	346
127050	GTTC	6	10	8	20	26
127271	GAAC	133	290	433	579	716
127426	GAAC	31	72	110	156	196
127458	GAAC	32	65	90	119	153
127467	GAAC	7	19	26	36	44
127507	GTTC	0	1	1	1	1
127521	GAAC	27	43	64	88	109
128236	GAAC	6	6	8	11	14
128286	GTTC	1	2	3	5	5
128364	GTTC	8	16	27	35	38
128476	GAAC	313	601	853	1111	1384
128558	GAAC	13	20	45	52	67
128602	GAAC	3	6	8	10	12
128689	GAAC	17	27	43	59	75
128695	GAAC	8	19	32	38	54
128737	GAAC	17	35	59	84	104
128804	GTTC	1	5	4	8	10
128868	GTTC	16	29	42	54	67
128886	GAAC	15	30	46	57	84
128941	GAAC	1	1	2	2	4
129010	GAAC	4	10	16	17	21
129115	GAAC	0	0	0	0	0
129122	GAAC	69	125	176	218	274
129334	GTTC	7	10	17	20	27
129569	GAAC	115	253	401	538	660
129815	GTTC	18	27	40	62	74
130045	GAAC	9	14	23	31	39
130164	GAAC	13	22	32	45	55
130175	GAAC	27	64	98	132	165
130321	GTTC	0	2	5	10	11
130378	GAAC	42	99	152	209	259
130503	GAAC	12	23	39	58	69
130541	GTTC	11	17	20	30	47
130641	GAAC	132	240	373	487	599
130653	GAAC	23	43	65	83	114
130827	GAAC	1	2	1	2	3
130992	GTTC	62	117	200	262	314
131083	GTTC	8	13	20	24	30
131139	GAAC	28	50	87	117	141
131172	GAAC	6	12	23	32	42
131282	GAAC	25	46	73	88	110
131426	GAAC	15	28	47	69	87
131511	GAAC	6	11	15	23	25
131777	GAAC	15	23	37	46	56
131793	GTTC	1	3	5	6	6
131829	GTTC	2	2	1	2	2
131952	GAAC	214	443	669	880	1098
132071	GTTC	0	0	1	1	1
132346	GAAC	18	32	50	60	75
132449	GTTC	4	8	14	18	20
132458	GAAC	19	46	68	104	116
132623	GTTC	16	30	40	49	65
132640	GAAC	2	10	13	17	18
132648	GAAC	22	38	55	63	79
132710	GTTC	87	155	211	299	388
132754	GTTC	110	196	311	412	531
132811	GTTC	13	49	67	92	124
132926	GAAC	22	39	51	65	78
133191	GTTC	1	0	1	1	2
133226	GAAC	0	2	3	3	4
133312	GTTC	1	5	7	10	11
133407	GTTC	326	640	929	1260	1578
133547	GAAC	28	34	40	56	73
133719	GAAC	30	71	111	139	173
133774	GTTC	6	12	22	39	44
133873	GTTC	47	94	135	177	223
134032	GAAC	5	15	21	35	43
134061	GTTC	6	17	33	40	52
134066	GTTC	22	47	63	100	139
134371	GAAC	18	56	87	120	153
134388	GAAC	1	4	8	13	16
134829	GTTC	3	7	14	21	25
135170	GAAC	2	8	13	19	24
135225	GTTC	2	4	5	9	9
135230	GTTC	0	0	0	1	1
135288	GTTC	1	4	5	8	11
135527	GTTC	16	24	40	45	64
135582	GTTC	9	24	39	49	56
135630	GTTC	0	1	2	3	4
135900	GTTC	21	48	71	89	110
136139	GTTC	113	205	306	429	552
136154	GAAC	70	161	214	322	361
136268	GAAC	182	333	530	723	891
136276	GAAC	2	4	10	6	22
136298	GTTC	42	86	110	175	192
136329	GTTC	0	3	3	3	6
136387	GAAC	69	137	163	217	292
136487	GTTC	13	21	32	37	58
136523	GTTC	74	200	282	409	444
136529	GTTC	1	5	6	13	9
136690	GAAC	60	128	199	269	343
136827	GAAC	12	18	26	41	42
136968	GAAC	1	1	2	7	7
137007	GAAC	141	270	375	538	649
137037	GAAC	29	52	81	125	142
137049	GTTC	20	34	51	70	94
137058	GAAC	98	203	328	414	555
137172	GAAC	15	35	41	43	53
137187	GTTC	20	53	85	90	165
137256	GAAC	69	98	131	216	270
137356	GTTC	19	51	67	97	115
137396	GAAC	2	3	6	8	9
137427	GTTC	0	3	5	6	7
137448	GTTC	5	5	10	18	23
138267	GTTC	74	136	186	263	342
138329	GTTC	5	12	19	22	27
138585	GTTC	166	345	524	737	895
138945	GTTC	42	83	128	168	208
138986	GAAC	8	12	17	22	27
139630	GTTC	0	0	1	2	3
139685	GAAC	29	51	71	102	132
139691	GAAC	0	1	1	1	1
139700	GAAC	1	1	2	3	3
139739	GTTC	2	3	3	7	7
139798	GTTC	227	456	683	910	1150
140180	GAAC	0	0	1	1	2
140240	GTTC	1	9	13	17	22
140577	GTTC	319	652	997	1359	1698
140592	GAAC	14	32	45	59	73
140634	GTTC	8	16	23	27	37
140663	GTTC	0	0	2	3	4
140799	GTTC	2	3	5	6	9
140938	GTTC	2	8	10	15	18
141139	GAAC	3	9	13	16	23
141203	GTTC	284	585	891	1172	1447
141358	GAAC	4	13	19	24	26
141417	GTTC	5	18	27	37	50
141714	GAAC	8	17	18	22	24
141801	GTTC	22	40	48	62	78
142171	GTTC	65	120	184	251	310
142224	GTTC	55	115	159	211	278
142273	GAAC	126	266	384	503	625
142445	GAAC	29	75	98	143	176
142612	GTTC	9	18	24	34	44
143002	GTTC	20	34	60	88	107
143236	GTTC	101	175	265	333	423
143308	GAAC	10	33	49	67	80
143347	GAAC	36	78	106	135	165
143572	GAAC	39	83	102	148	178
143644	GTTC	0	4	3	7	8
143804	GTTC	208	446	694	932	1128
144098	GTTC	2	4	4	6	6
144218	GTTC	0	2	3	5	5
144256	GTTC	0	1	1	0	1
144413	GTTC	1	1	4	6	7
145228	GTTC	31	58	99	129	157
145381	GTTC	2	4	8	10	10
145505	GTTC	22	45	73	99	118
145519	GTTC	249	533	782	1030	1298
145748	GTTC	3	9	14	20	25
145806	GTTC	20	54	73	92	126
146524	GAAC	3	8	10	10	13
146651	GAAC	1	2	2	2	2
146692	GAAC	289	571	856	1155	1447
146701	GAAC	44	74	112	141	166
146706	GAAC	10	24	35	42	56
146979	GAAC	0	1	2	3	3
147055	GTTC	1	1	2	2	2
147104	GTTC	0	0	0	1	1
147168	GTTC	4	12	17	20	27
147178	GTTC	4	10	19	19	26
147193	GAAC	23	50	77	100	134
147282	GTTC	8	16	25	30	37
147310	GTTC	181	359	543	747	930
147347	GTTC	21	45	74	97	125
147361	GTTC	5	24	31	40	49
147400	GTTC	68	123	192	275	367
147532	GTTC	18	31	42	55	70
147585	GTTC	3	5	8	9	12
147607	GTTC	5	11	13	17	17
147640	GTTC	5	8	12	19	26
147694	GAAC	14	29	38	44	58
147964	GTTC	17	32	53	71	90
148163	GTTC	1	2	3	6	8
148190	GTTC	2	6	10	15	23
148210	GAAC	291	550	801	1058	1342
148624	GAAC	14	40	60	79	97
148739	GTTC	155	275	435	616	770
148793	GAAC	151	302	463	606	773
148931	GTTC	6	18	21	28	40
149054	GTTC	1	8	15	21	22
149077	GAAC	39	77	117	150	187
149237	GTTC	11	23	31	41	59
149255	GAAC	12	31	55	74	91
149566	GTTC	75	133	202	262	326
149867	GTTC	22	48	81	106	134
150201	GTTC	2	14	19	32	37
150206	GAAC	4	9	15	17	19
150210	GAAC	4	8	10	16	16
150232	GAAC	4	12	21	26	34
150257	GAAC	24	47	84	107	126
150293	GTTC	7	15	21	26	32
150314	GTTC	200	432	653	844	1040
150449	GAAC	3	10	11	13	20
150465	GTTC	1	1	2	4	5
150548	GTTC	79	164	229	289	373
150647	GTTC	8	16	21	33	43
150770	GTTC	9	18	32	41	57
150920	GTTC	42	81	113	147	185
151014	GAAC	56	118	176	250	300
151082	GTTC	96	200	312	391	502
151134	GAAC	10	18	30	41	51
151402	GTTC	8	13	22	28	34
151572	GTTC	32	74	124	155	201
151824	GTTC	27	72	117	154	188
152179	GTTC	14	17	18	25	35
152346	GTTC	333	686	1055	1382	1711
152373	GTTC	6	16	25	41	48
152458	GTTC	40	77	116	157	195
152640	GTTC	1	9	11	13	16
152886	GAAC	121	231	347	459	586
152904	GAAC	23	42	68	98	111
152975	GTTC	46	94	141	188	236
153243	GAAC	111	259	362	466	567
153394	GTTC	36	76	126	173	223
153619	GTTC	46	87	129	186	224
153649	GAAC	6	9	13	18	20
153673	GAAC	119	265	389	518	661
153678	GAAC	27	75	103	143	173
153844	GTTC	0	7	10	16	19
153877	GTTC	6	9	16	27	33
154003	GAAC	13	30	41	57	75
154054	GAAC	72	143	218	290	348
154132	GTTC	11	24	35	51	69
154162	GTTC	1	1	4	3	4
154170	GTTC	14	26	41	49	61
154204	GTTC	25	33	54	68	87
154360	GTTC	15	27	36	53	70
154423	GTTC	8	15	21	29	37
154448	GTTC	81	160	247	317	402
154550	GAAC	5	18	28	37	48
154600	GTTC	65	134	212	298	371
155202	GAAC	83	164	251	316	400
155408	GTTC	27	41	65	86	112
155482	GTTC	191	371	569	780	982
155825	GAAC	7	12	21	34	45
156017	GTTC	72	171	254	329	405
156211	GTTC	20	45	64	80	104
156229	GAAC	66	135	201	254	318
156520	GTTC	14	30	58	87	105
156631	GAAC	9	14	23	34	39
156653	GTTC	0	2	5	6	6
156683	GTTC	32	64	88	115	137
156737	GTTC	165	320	472	620	766
156789	GTTC	39	74	112	151	179
156986	GTTC	80	144	222	286	366
157035	GAAC	3	9	10	12	16
157174	GAAC	11	14	20	28	32
157269	GTTC	33	72	111	132	168
157466	GTTC	5	18	28	39	45
157592	GTTC	7	18	27	37	49
157684	GAAC	41	83	125	169	205
157789	GAAC	67	101	145	211	260
158191	GAAC	68	131	216	306	382
158241	GAAC	68	120	174	225	287
158275	GTTC	95	188	281	371	448
158326	GTTC	5	12	17	29	36
158675	GTTC	79	162	269	350	430
158720	GTTC	51	123	174	239	304
158725	GTTC	4	7	10	14	20
158900	GTTC	22	42	67	102	118
158983	GAAC	37	69	97	128	161
159124	GTTC	18	35	43	58	69
159224	GTTC	55	108	176	235	294
159239	GTTC	80	142	204	290	376
159254	GTTC	6	13	24	37	45
159484	GTTC	44	89	125	166	219
159504	GAAC	42	90	137	185	234
159678	GTTC	90	198	320	425	526
159710	GAAC	5	9	12	13	17
159901	GTTC	30	49	77	109	145
160000	GAAC	46	104	158	200	235
160314	GAAC	6	7	8	13	17
160330	GTTC	2	4	11	14	17
160341	GTTC	8	13	18	27	33
160446	GTTC	12	18	23	27	32
160472	GTTC	3	7	8	14	15
160545	GTTC	2	4	7	7	10
160648	GTTC	317	607	905	1224	1556
160694	GTTC	2	3	5	5	5
160770	GTTC	62	129	200	256	309
160985	GAAC	13	24	42	49	64
161355	GAAC	38	74	109	151	186
161421	GAAC	131	253	374	518	628
161591	GAAC	2	2	1	3	6
161656	GTTC	3	7	8	9	14
161961	GAAC	32	74	122	157	186
162206	GTTC	15	24	36	47	59
162252	GAAC	11	23	39	48	58
162261	GAAC	305	573	842	1130	1407
162563	GTTC	2	3	6	9	12
162623	GAAC	94	211	316	427	530
162837	GAAC	2	4	7	9	11
162950	GAAC	3	10	15	20	26
163004	GTTC	8	16	27	39	46
163061	GTTC	8	11	15	24	31
163100	GAAC	28	56	73	108	136
163163	GTTC	12	19	23	31	40
163207	GTTC	12	22	32	50	62
163478	GTTC	38	60	91	116	140
163496	GAAC	191	402	584	742	911
163574	GAAC	135	255	387	518	647
163625	GTTC	43	95	141	165	211
163916	GTTC	27	46	72	88	125
164060	GTTC	1	0	1	1	4
164067	GAAC	21	39	69	95	114
164132	GAAC	41	93	152	201	245
164156	GTTC	52	102	156	199	251
164480	GTTC	34	72	105	136	171
164546	GAAC	51	92	142	187	237
164657	GAAC	66	120	189	269	344
164663	GAAC	17	30	50	65	75
164798	GTTC	2	6	6	7	9
165197	GTTC	44	92	145	192	244
165206	GAAC	17	38	56	72	93
165326	GTTC	69	136	205	259	323
165362	GTTC	30	54	81	111	141
165446	GTTC	230	471	666	863	1068
165963	GTTC	0	1	3	5	5
166007	GTTC	19	38	65	91	115
166011	GAAC	19	44	54	74	88
166031	GTTC	9	16	22	29	36
166161	GAAC	20	34	46	63	82
166175	GAAC	8	13	21	33	41
166217	GAAC	3	13	25	32	43
166481	GAAC	17	35	60	82	99
166523	GAAC	2	4	3	6	9
166605	GTTC	175	336	544	748	926
166656	GTTC	0	1	4	4	6
166917	GTTC	18	36	64	90	117
167072	GTTC	62	146	226	293	362
167304	GTTC	19	32	47	62	82
167388	GTTC	34	51	82	113	144
167640	GTTC	36	60	84	114	139
167702	GAAC	85	161	264	332	406
168063	GTTC	134	257	416	523	659
168099	GTTC	2	5	9	12	13
168218	GAAC	27	59	88	117	137
168238	GTTC	27	69	98	138	179
168275	GTTC	85	141	237	315	414
168366	GAAC	6	8	12	14	19
168388	GTTC	4	8	14	23	25
168444	GAAC	8	17	44	60	72
168853	GTTC	17	34	51	61	74
168866	GTTC	0	1	2	4	6
168888	GTTC	6	16	22	30	34
168956	GAAC	0	0	3	3	6
169042	GAAC	288	604	909	1243	1548
169176	GAAC	5	15	20	25	27
169184	GAAC	46	95	138	188	233
169300	GAAC	33	65	93	136	171
169453	GTTC	28	64	92	110	154
169635	GTTC	3	10	11	11	12
169932	GTTC	2	4	5	7	9
169972	GTTC	4	8	9	19	23
170178	GTTC	1	4	6	12	13
170240	GTTC	313	653	1043	1360	1703
170282	GAAC	2	4	5	7	9
170435	GTTC	17	37	54	73	87
171108	GAAC	63	134	199	277	349
171283	GTTC	5	9	18	17	23
171330	GAAC	1	1	1	2	2
171423	GAAC	0	1	1	1	1
171456	GTTC	1	2	1	1	2
171461	GAAC	115	227	362	494	616
171519	GTTC	1	4	4	3	6
171539	GAAC	7	12	17	21	26
171557	GAAC	1	2	2	2	2
171849	GTTC	21	48	81	104	120
171884	GTTC	1	1	2	3	4
172031	GTTC	1	1	2	5	5
172082	GAAC	5	9	13	12	15
172290	GAAC	163	331	491	669	829
172413	GAAC	3	10	19	25	32
172528	GAAC	4	14	19	29	32
172572	GAAC	8	28	43	51	70
172761	GTTC	94	176	273	356	448
172839	GAAC	0	2	2	5	7
173380	GTTC	141	315	471	624	756
173407	GTTC	1	4	4	5	7
173713	GTTC	0	0	0	0	0
173908	GTTC	4	4	4	7	8
174059	GAAC	10	16	26	29	38
174258	GAAC	44	92	131	182	225
174454	GAAC	7	13	20	30	40
174553	GTTC	9	9	20	30	38
175113	GAAC	158	311	463	612	778
175129	GTTC	3	3	5	8	8
175140	GAAC	3	4	4	4	4
175265	GTTC	1	2	4	5	6
175345	GTTC	1	1	2	2	3
175376	GAAC	1	3	5	7	8
176078	GAAC	209	425	632	821	1046
176750	GTTC	12	15	21	32	36
176949	GTTC	22	37	53	70	81
177065	GTTC	196	428	643	854	1088
177225	GTTC	44	108	147	199	250
177256	GTTC	85	140	220	282	359
177411	GTTC	40	116	196	250	307
177486	GAAC	7	10	20	28	32
177513	GTTC	1	1	1	1	1
177718	GAAC	35	62	93	131	161
177934	GAAC	26	44	64	84	112
177943	GAAC	45	93	128	152	193
178048	GAAC	65	131	194	255	311
178279	GAAC	1	1	1	1	4
178289	GAAC	0	0	0	0	0
178310	GAAC	3	4	7	9	9
178332	GAAC	2	1	1	1	3
178402	GTTC	5	19	27	34	35
178749	GTTC	61	133	190	255	329
178961	GAAC	44	83	119	161	199
179062	GAAC	9	27	40	55	69
179321	GTTC	57	94	140	195	240
179478	GTTC	73	149	232	311	391
179563	GTTC	1	2	3	4	5
179788	GAAC	4	7	11	20	24
179792	GTTC	4	17	26	32	36
179971	GAAC	29	58	87	117	138
179981	GTTC	113	205	311	436	544
179987	GTTC	38	91	140	190	227
180055	GAAC	7	13	19	26	30
180188	GTTC	5	9	12	14	22
180220	GTTC	46	107	156	209	252
180274	GTTC	25	69	93	131	172
180535	GAAC	32	53	86	111	126
180652	GTTC	163	327	508	682	837
180657	GTTC	18	36	50	70	91
180704	GTTC	17	35	49	71	92
180728	GAAC	86	157	246	322	408
180866	GAAC	1	1	1	1	3
180938	GTTC	6	12	15	23	30
180961	GTTC	29	73	106	134	165
181011	GTTC	6	12	11	21	24
181231	GAAC	107	199	295	401	509
181376	GAAC	27	54	82	103	134
181448	GAAC	10	21	34	42	54
181484	GTTC	8	23	33	52	58
181543	GTTC	10	17	30	35	41
181589	GTTC	2	7	10	21	22
181729	GAAC	3	5	10	13	16
182081	GAAC	11	13	16	22	25
182160	GAAC	22	35	52	67	89
182170	GTTC	61	124	197	272	331
182182	GTTC	1	5	9	9	11
182242	GTTC	26	50	75	96	114
182320	GTTC	28	51	75	96	126
182464	GTTC	12	24	36	44	54
182536	GAAC	45	89	132	169	215
182915	GAAC	26	52	72	96	117
182999	GAAC	30	71	101	131	167
183331	GTTC	70	111	169	238	305
183410	GTTC	14	20	29	33	47
183562	GAAC	0	1	2	4	8
183779	GTTC	263	497	776	1030	1273
183844	GAAC	3	3	7	9	12
184057	GTTC	4	6	16	20	23
184173	GTTC	3	3	6	6	6
184220	GTTC	0	2	3	3	5
184341	GTTC	0	0	0	0	0
184541	GTTC	4	13	18	24	27
184612	GAAC	1	5	6	8	9
184655	GAAC	87	139	214	287	361
184945	GTTC	296	544	837	1102	1373
185458	GTTC	7	11	11	16	21
185761	GTTC	4	9	18	22	26
185767	GAAC	5	18	40	53	65
185835	GTTC	1	3	5	6	6
185973	GTTC	38	78	141	187	231
186198	GAAC	346	716	1111	1486	1864
186316	GTTC	5	7	12	15	21
186437	GAAC	1	4	10	12	17
186484	GTTC	13	22	38	54	67
186828	GTTC	74	154	230	317	406
186832	GTTC	48	98	138	175	222
186931	GTTC	46	88	140	190	238
187126	GAAC	17	33	58	68	91
187138	GAAC	17	37	49	63	74
187422	GAAC	37	76	106	147	184
187494	GTTC	10	15	22	34	35
187593	GAAC	3	13	16	24	31
187619	GTTC	14	23	38	47	66
187761	GAAC	242	476	717	957	1186
187944	GTTC	3	12	18	22	28
188230	GAAC	18	33	52	74	102
188348	GAAC	12	36	42	62	77
188599	GTTC	3	7	10	10	11
188617	GTTC	235	482	722	957	1190
188768	GAAC	43	103	143	178	218
188831	GTTC	113	219	320	422	518
189021	GTTC	35	64	97	134	162
189212	GTTC	5	9	11	15	16
189443	GAAC	120	224	356	471	577
189496	GAAC	47	95	163	205	254
189802	GTTC	31	51	68	92	124
189838	GAAC	5	17	16	25	29
189902	GTTC	16	31	44	59	80
189973	GTTC	17	38	63	85	103
190152	GAAC	53	101	150	206	251
190226	GAAC	19	39	50	62	75
190327	GTTC	33	69	102	146	177
190423	GAAC	4	8	14	23	25
190653	GTTC	59	132	184	242	298
190744	GAAC	4	8	12	13	16
190837	GAAC	248	530	782	1050	1281
190881	GTTC	75	135	213	288	346
190988	GTTC	10	20	26	37	44
191024	GAAC	16	31	41	58	70
191182	GAAC	12	29	49	68	78
191190	GTTC	4	7	10	11	20
191399	GTTC	35	61	115	162	194
191452	GAAC	8	18	30	34	39
191458	GTTC	26	52	75	97	123
191632	GAAC	27	40	56	83	104
192068	GTTC	325	610	957	1274	1631
192176	GTTC	8	18	18	26	32
192287	GTTC	21	49	61	74	97
192332	GTTC	1	2	4	5	5
192574	GAAC	4	12	24	29	38
192659	GAAC	10	16	23	29	33
192709	GAAC	2	6	9	10	13
193109	GTTC	6	19	29	40	48
193209	GAAC	1	4	3	6	9
193257	GAAC	4	7	11	16	19
193319	GTTC	4	7	8	12	15
193441	GTTC	503	1045	1518	2022	2530
193584	GTTC	2	8	11	14	18
193825	GTTC	32	64	101	127	152
193849	GTTC	28	48	84	105	131
193944	GAAC	2	14	20	27	35
194350	GAAC	14	39	61	77	93
194657	GAAC	195	400	585	747	959
194700	GTTC	12	23	32	47	57
195052	GTTC	25	57	74	98	133
195056	GAAC	6	11	17	22	26
195071	GAAC	259	480	704	916	1158
195242	GAAC	13	19	24	33	40
195413	GAAC	16	37	54	72	89
195445	GAAC	92	174	244	338	425
195932	GAAC	11	25	35	43	58
196008	GTTC	23	42	60	78	105
196204	GTTC	32	51	83	111	128
196227	GTTC	293	601	918	1187	1495
196259	GAAC	7	16	26	34	51
196293	GAAC	12	21	33	40	53
196390	GTTC	6	9	12	13	14
196541	GAAC	10	20	30	37	51
196620	GAAC	40	85	105	145	190
196841	GAAC	3	7	15	20	21
196901	GAAC	55	96	148	197	231
196952	GAAC	19	49	70	92	108
197000	GAAC	8	12	18	28	36
197075	GAAC	86	205	311	392	493
197219	GAAC	5	20	34	41	53
197427	GTTC	43	103	157	219	273
197451	GAAC	37	70	108	144	185
197505	GTTC	52	120	167	214	267
197766	GAAC	101	203	298	369	473
197780	GAAC	11	11	20	34	46
197912	GAAC	112	202	324	437	563
198180	GTTC	48	95	147	191	241
198233	GAAC	17	26	43	56	72
198258	GAAC	21	47	57	84	105
198590	GAAC	66	140	209	270	331
198620	GAAC	127	256	404	532	650
198737	GAAC	60	111	158	209	273
198830	GAAC	7	8	10	10	14
198949	GAAC	37	65	92	119	146
198972	GAAC	23	54	85	107	132
199315	GAAC	137	259	386	524	671
199783	GAAC	447	933	1407	1819	2285
200077	GTTC	5	5	8	7	18
200324	GTTC	6	17	25	40	52
200629	GAAC	530	1036	1540	2054	2571
200716	GAAC	16	30	55	87	99
201030	GTTC	68	134	211	282	340
201077	GAAC	13	27	48	71	86
201222	GTTC	41	87	124	151	195
201435	GAAC	4	11	19	28	30
201633	GTTC	656	1360	2037	2726	3320
202055	GTTC	2	6	11	10	15
202440	GTTC	16	40	48	68	87
202478	GAAC	2	5	7	11	12
202490	GTTC	39	97	135	185	231
202866	GTTC	11	18	30	39	51
202878	GTTC	15	32	43	58	70
202883	GAAC	17	43	67	90	104
203070	GTTC	293	550	843	1100	1399
203259	GTTC	105	192	279	365	442
203480	GTTC	6	10	17	21	28
203711	GTTC	2	9	10	14	18
204300	GTTC	81	164	246	329	416
204314	GTTC	18	43	63	85	101
204383	GAAC	14	28	50	66	87
204685	GTTC	13	27	46	60	75
204742	GAAC	9	12	20	21	28
204760	GAAC	252	480	719	978	1224
204945	GAAC	75	166	251	336	419
205194	GAAC	56	110	158	215	271
205596	GAAC	28	55	78	111	135
205757	GAAC	23	45	76	102	118
205865	GTTC	332	655	1013	1329	1633
205947	GTTC	5	9	12	16	19
205985	GAAC	9	22	31	47	62
206008	GAAC	30	55	86	116	139
206075	GTTC	20	41	57	73	90
206121	GAAC	37	69	110	139	173
206156	GTTC	23	52	76	110	142
207007	GTTC	36	79	119	165	207
207079	GAAC	2	4	7	7	8
207096	GTTC	16	26	34	44	57
207465	GAAC	33	57	74	95	125
207501	GTTC	212	471	712	943	1195
207646	GAAC	7	27	34	50	61
207682	GTTC	19	39	65	90	108
207789	GTTC	0	4	7	7	12
207865	GAAC	19	33	50	64	80
207880	GTTC	13	21	34	36	47
208116	GAAC	27	67	97	121	161
208269	GAAC	14	33	47	55	73
208332	GTTC	2	1	3	4	5
208342	GAAC	4	9	12	14	18
208457	GAAC	7	11	16	22	25
208589	GTTC	8	15	20	26	30
208636	GTTC	532	1046	1510	2015	2530
208774	GAAC	4	6	6	9	14
208855	GTTC	2	7	10	16	21
209766	GTTC	4	11	23	31	36
209846	GTTC	0	0	1	1	2
209878	GAAC	43	84	120	163	210
209957	GTTC	11	21	35	47	57
210132	GTTC	326	718	1065	1418	1772
210248	GAAC	8	7	13	18	24
210281	GAAC	26	40	74	98	117
210502	GTTC	6	13	24	32	40
210809	GAAC	15	29	46	69	98
211069	GTTC	44	75	112	141	178
211103	GAAC	27	48	70	98	126
211111	GAAC	106	218	322	429	541
211121	GAAC	8	14	25	33	42
211213	GAAC	21	36	61	77	104
211285	GTTC	7	16	23	33	37
211316	GAAC	8	18	22	38	48
211364	GAAC	18	34	50	61	74
211467	GTTC	1	1	1	2	2
211663	GTTC	307	592	893	1235	1550
211990	GAAC	9	20	25	33	43
212254	GTTC	7	19	25	43	55
212270	GAAC	10	28	31	41	49
212307	GTTC	51	104	143	190	253
212342	GTTC	1	4	5	9	9
212701	GTTC	37	98	143	193	239
212858	GTTC	0	0	0	1	1
212865	GTTC	3	9	11	13	15
213055	GAAC	241	523	779	1091	1350
213264	GTTC	2	1	7	12	13
213775	GAAC	43	78	110	152	188
213993	GTTC	1	2	2	3	3
214509	GAAC	3	10	16	22	25
214716	GAAC	65	121	185	237	293
214784	GTTC	0	3	2	3	5
214967	GTTC	220	498	742	999	1235
215000	GAAC	15	24	39	62	75
215312	GAAC	12	19	26	32	41
215619	GAAC	0	3	3	3	4
215731	GTTC	174	327	470	618	769
215775	GTTC	1	3	5	5	6
215792	GAAC	33	75	112	146	173
215797	GAAC	83	177	247	343	416
215910	GTTC	2	6	8	8	12
215935	GTTC	38	67	86	119	147
216290	GTTC	4	9	10	12	15
216476	GTTC	10	24	30	42	52
216592	GAAC	7	22	34	46	58
216696	GAAC	1	3	4	4	5
216774	GAAC	412	802	1194	1575	1961
217079	GTTC	62	126	185	255	326
217270	GTTC	18	35	47	75	94
217370	GAAC	21	44	73	95	123
217395	GTTC	31	65	88	121	145
217587	GTTC	8	17	27	33	41
217605	GTTC	0	1	4	4	5
217726	GAAC	5	10	16	21	22
217905	GTTC	1	3	9	12	14
218008	GAAC	252	529	843	1126	1389
218190	GTTC	11	19	26	30	41
218476	GTTC	12	28	41	55	65
218515	GTTC	0	0	1	1	1
218558	GAAC	4	4	6	9	9
218877	GAAC	235	465	679	894	1141
218971	GTTC	72	152	228	304	374
219015	GAAC	24	67	101	144	172
219425	GTTC	28	51	85	122	143
219750	GTTC	0	1	4	8	11
219890	GAAC	0	1	3	2	4
220108	GAAC	27	54	71	97	127
220297	GAAC	7	16	23	28	35
220312	GTTC	19	34	45	57	73
220675	GTTC	7	14	17	24	33
220758	GAAC	357	742	1139	1516	1894
220783	GTTC	16	33	49	66	87
221151	GAAC	26	49	90	129	157
221172	GTTC	25	51	66	92	111
221232	GTTC	2	5	7	11	13
221669	GAAC	342	696	1068	1448	1801
221772	GTTC	1	1	6	9	10
221831	GTTC	4	4	7	9	12
222167	GTTC	128	261	390	521	660
222236	GAAC	25	46	63	93	114
222382	GAAC	28	60	92	123	151
222394	GAAC	0	3	5	3	5
222478	GAAC	34	62	90	123	150
222554	GTTC	18	37	56	68	78
222566	GAAC	38	78	124	163	190
222591	GAAC	19	31	52	66	82
222653	GAAC	41	69	111	138	164
222699	GTTC	2	12	25	30	35
222731	GAAC	43	85	138	180	226
222800	GAAC	11	22	33	44	58
222844	GTTC	10	27	52	76	90
222935	GAAC	133	264	386	545	679
222962	GAAC	169	315	450	617	772
223031	GAAC	4	4	8	8	9
223109	GAAC	70	131	202	267	347
223211	GAAC	1	10	15	23	25
223265	GAAC	85	188	297	417	515
223413	GTTC	8	20	35	48	56
223424	GTTC	82	160	248	327	412
223653	GAAC	0	1	2	2	3
223701	GAAC	1	4	4	5	5
224016	GAAC	16	28	48	58	70
224281	GTTC	24	44	67	92	118
224471	GAAC	2	3	4	4	5
224507	GAAC	44	85	117	161	195
224576	GAAC	193	375	548	752	953
224770	GTTC	3	4	5	5	6
224950	GAAC	138	251	373	484	599
225122	GTTC	55	105	147	215	266
225726	GTTC	0	5	8	12	16
225880	GTTC	74	158	236	277	359
225965	GAAC	0	0	3	4	4
226008	GTTC	6	13	21	32	40
226066	GTTC	34	57	85	104	132
226113	GAAC	230	449	666	865	1076
226319	GAAC	20	43	66	93	113
226345	GAAC	66	145	221	295	364
226444	GAAC	32	64	99	127	159
226493	GTTC	18	47	69	95	113
226564	GAAC	70	122	191	257	314
226570	GAAC	22	35	53	74	88
226594	GAAC	11	22	34	38	57
226766	GTTC	75	130	216	286	358
226999	GTTC	71	136	236	321	371
227074	GTTC	3	11	16	16	18
227081	GTTC	3	5	9	10	15
227433	GTTC	347	733	1114	1474	1852
227779	GTTC	24	34	52	84	108
227959	GTTC	70	142	214	300	386
228326	GAAC	55	117	164	203	257
228422	GAAC	269	535	811	1059	1300
228625	GTTC	11	22	29	36	46
228636	GTTC	16	37	58	77	97
228945	GTTC	17	33	45	62	73
229049	GTTC	200	410	611	821	1009
229100	GAAC	10	18	26	34	48
229226	GAAC	2	5	6	10	11
229396	GAAC	1	1	7	9	14
229798	GTTC	1	3	7	9	12
229918	GTTC	291	577	843	1116	1414
229934	GTTC	10	17	25	34	40
229962	GTTC	9	26	38	54	65
229968	GAAC	4	7	11	15	16
230067	GAAC	1	6	13	22	25
230186	GAAC	30	57	92	114	152
230287	GTTC	9	16	30	38	48
230343	GAAC	17	34	41	58	69
230466	GAAC	211	406	627	857	1056
230756	GTTC	64	121	184	261	328
231201	GAAC	15	31	49	63	87
231275	GTTC	3	7	13	14	16
231308	GTTC	1	1	3	3	3
231622	GAAC	27	51	96	122	152
231872	GAAC	8	15	24	29	38
231906	GTTC	281	574	869	1174	1448
231925	GTTC	9	16	23	28	34
232103	GAAC	3	8	11	15	17
232235	GAAC	19	39	48	63	83
232325	GAAC	4	8	12	22	26
232518	GTTC	0	0	1	1	2
233061	GAAC	0	0	2	2	3
233220	GTTC	392	763	1134	1507	1892
233229	GAAC	5	6	7	11	16
233309	GTTC	2	6	8	9	10
233393	GAAC	4	10	13	17	19
233475	GAAC	1	3	3	3	3
233760	GAAC	4	8	12	16	20
233776	GAAC	86	188	278	345	432
234014	GTTC	43	89	130	180	230
234063	GTTC	7	14	25	37	39
234117	GTTC	14	25	28	37	51
234171	GTTC	54	112	161	226	282
234285	GAAC	23	31	45	58	74
234336	GAAC	98	223	337	444	540
234711	GAAC	15	31	47	69	85
234942	GTTC	19	34	46	57	76
234994	GTTC	48	82	127	165	199
235172	GTTC	33	64	94	129	158
235239	GAAC	239	471	725	918	1183
235456	GTTC	85	176	270	357	460
235507	GAAC	39	90	148	190	234
235986	GAAC	2	4	10	14	17
236060	GAAC	6	8	17	23	29
236489	GTTC	11	19	31	37	50
236496	GTTC	8	16	27	36	45
236532	GTTC	479	984	1472	1939	2430
236709	GTTC	7	16	33	47	58
236775	GTTC	4	6	9	9	13
236826	GTTC	31	59	94	125	144
236906	GTTC	22	53	81	109	126
236964	GTTC	25	44	67	88	108
237322	GTTC	202	415	661	881	1089
237334	GTTC	15	38	54	81	102
237796	GTTC	10	14	22	37	44
237856	GAAC	9	23	31	47	63
237874	GTTC	89	164	240	313	398
238038	GTTC	94	169	255	326	395
238507	GTTC	153	300	481	647	810
238824	GAAC	92	177	266	345	433
239053	GAAC	27	51	76	98	124
239236	GTTC	35	73	111	159	199
239669	GAAC	322	679	1021	1318	1679
239689	GAAC	54	103	162	208	273
239848	GAAC	8	15	25	37	42
239866	GAAC	5	9	12	16	23
239905	GAAC	6	12	24	30	36
240113	GAAC	7	11	19	22	28
240152	GAAC	12	33	54	73	92
240255	GAAC	92	178	292	380	464
240290	GTTC	53	99	174	238	301
240510	GAAC	83	178	255	339	421
240941	GTTC	34	68	101	143	160
241026	GTTC	24	44	72	91	122
241366	GTTC	28	63	76	100	128
241474	GTTC	35	74	117	160	205
241537	GTTC	220	424	613	811	1014
241617	GTTC	2	4	6	6	7
241707	GTTC	20	37	58	83	108
241879	GTTC	2	7	9	14	18
241926	GTTC	21	53	82	105	139
242122	GAAC	22	43	66	81	108
242379	GAAC	17	27	39	51	64
242389	GTTC	34	79	116	157	188
242520	GTTC	3	13	19	24	31
242535	GAAC	3	6	9	14	19
242585	GTTC	191	379	578	766	952
242590	GAAC	12	16	26	41	53
242914	GAAC	15	27	37	51	71
243017	GTTC	27	52	79	103	125
243049	GAAC	24	62	97	125	155
243056	GAAC	36	67	83	118	152
243325	GAAC	11	16	27	32	40
243483	GAAC	51	100	133	174	220
243693	GTTC	4	6	10	14	20
243728	GTTC	20	32	48	64	79
243885	GTTC	435	885	1320	1768	2190
244618	GAAC	53	100	151	211	281
244940	GAAC	4	10	17	22	26
245104	GTTC	139	278	401	538	677
245164	GTTC	78	183	265	360	443
245304	GTTC	92	202	284	371	463
245434	GAAC	15	28	43	52	67
245535	GTTC	11	22	30	42	53
245556	GTTC	10	23	30	44	58
245617	GTTC	11	37	46	58	75
245733	GAAC	0	3	6	9	14
245884	GAAC	37	72	101	147	185
245912	GAAC	3	6	7	11	14
246018	GTTC	301	597	904	1219	1514
246159	GAAC	5	10	12	18	25
246558	GAAC	29	65	88	115	146
246693	GAAC	13	27	44	58	68
246939	GAAC	1	1	3	4	6
246947	GTTC	0	1	0	1	2
246956	GTTC	89	154	236	312	381
246990	GTTC	3	5	10	15	17
247165	GAAC	319	609	928	1211	1509
247255	GAAC	8	16	26	39	47
247426	GAAC	8	17	33	35	39
247444	GAAC	25	45	64	84	106
247631	GTTC	61	114	173	217	263
247702	GAAC	35	76	103	130	163
247756	GAAC	31	41	54	85	104
247874	GTTC	18	51	78	116	139
248369	GTTC	346	686	1013	1380	1709
248494	GTTC	1	2	5	5	7
248509	GAAC	8	21	33	43	54
248573	GTTC	21	35	49	70	82
248616	GTTC	52	130	192	256	329
249117	GTTC	1	1	6	8	11
249235	GAAC	20	40	55	75	92
249286	GAAC	5	8	13	16	18
249319	GAAC	277	546	812	1090	1395
249440	GAAC	31	59	96	120	155
249583	GAAC	43	82	114	161	210
249675	GAAC	1	0	3	4	7
249788	GTTC	104	214	308	409	491
250174	GAAC	50	92	155	209	264
250386	GAAC	45	96	146	189	240
250610	GTTC	3	6	15	19	23
250738	GAAC	296	586	835	1114	1397
250803	GTTC	27	53	81	92	115
250971	GAAC	3	6	7	12	13
250997	GTTC	24	52	77	102	136
251001	GTTC	20	37	54	70	81
251514	GTTC	5	10	21	29	42
251583	GAAC	3	4	5	5	6
251661	GAAC	13	24	31	50	59
251724	GAAC	5	7	10	15	16
251736	GAAC	239	493	757	1015	1243
251745	GAAC	8	15	28	40	48
251799	GAAC	8	22	34	39	43
251859	GAAC	19	43	74	101	125
251928	GAAC	11	27	45	51	62
251988	GAAC	12	35	60	82	97
252179	GTTC	194	420	611	804	1015
252220	GAAC	4	5	7	11	16
252234	GAAC	15	34	48	67	80
252279	GAAC	54	105	152	200	256
252306	GTTC	3	3	5	6	6
252315	GAAC	3	2	4	6	7
252423	GTTC	13	25	41	51	70
252438	GAAC	27	49	73	90	106
252447	GAAC	11	11	15	28	31
252459	GTTC	3	4	4	9	11
252537	GAAC	42	75	114	162	214
252687	GAAC	17	36	53	70	90
252730	GAAC	16	41	56	67	82
252762	GAAC	50	110	180	241	310
252826	GTTC	12	23	43	62	73
252936	GAAC	10	15	21	27	37
252996	GAAC	158	318	456	601	744
253011	GAAC	15	32	45	54	70
253018	GTTC	38	71	111	142	185
253202	GTTC	10	16	26	35	47
253242	GTTC	47	101	155	209	251
253254	GTTC	5	11	19	25	31
253267	GAAC	4	22	34	46	64
253349	GTTC	43	73	118	161	209
253703	GTTC	12	27	34	54	67
253774	GTTC	123	249	367	479	587
253857	GAAC	17	37	56	74	87
253926	GTTC	7	11	20	25	30
253957	GTTC	64	150	225	292	352
254094	GAAC	28	69	100	142	181
254176	GAAC	61	124	170	227	289
254187	GTTC	65	112	160	206	259
254265	GTTC	5	10	16	21	25
254382	GAAC	177	318	486	646	798
254421	GAAC	7	15	26	32	42
254638	GTTC	24	39	63	86	101
255290	GTTC	1	3	3	5	6
255354	GAAC	186	343	525	657	819
255548	GAAC	18	51	77	107	135
255555	GTTC	10	17	23	30	39
255561	GAAC	2	7	11	13	16
255625	GAAC	50	104	179	240	299
255714	GAAC	2	4	6	6	7
255753	GTTC	16	30	47	66	83
255813	GTTC	292	565	844	1113	1381
255983	GAAC	28	53	88	124	150
256580	GTTC	124	248	361	491	602
256597	GTTC	2	4	9	11	12
256871	GAAC	111	241	360	474	597
256887	GTTC	3	6	9	11	17
257034	GAAC	13	24	35	44	58
257147	GAAC	79	148	234	312	379
257278	GAAC	7	6	9	14	20
257286	GTTC	36	72	113	152	183
257316	GTTC	5	11	15	17	21
257397	GAAC	30	62	99	124	145
257415	GTTC	28	56	92	121	144
257454	GTTC	5	13	16	25	33
257599	GAAC	45	78	110	160	210
257620	GAAC	150	299	477	630	784
257987	GTTC	1	2	3	3	3
257994	GAAC	8	12	15	18	23
258078	GAAC	7	15	28	36	45
258323	GAAC	242	448	654	892	1101
258568	GAAC	1	1	3	4	9
258776	GTTC	2	4	8	12	15
258806	GAAC	81	167	236	317	418
258857	GTTC	0	1	5	6	6
258882	GTTC	41	90	144	191	249
258911	GTTC	39	94	160	212	261
259002	GTTC	42	86	135	169	215
259083	GTTC	107	198	296	387	493
259375	GAAC	26	54	81	108	130
259617	GTTC	112	257	385	513	601
259666	GAAC	49	121	170	219	280
259686	GAAC	27	50	89	107	143
259857	GAAC	83	162	251	321	396
259905	GAAC	39	81	119	160	204
259952	GAAC	20	43	59	81	108
259966	GAAC	21	36	56	95	121
260094	GTTC	92	153	215	287	364
260288	GAAC	15	25	42	54	75
260607	GAAC	169	322	503	667	832
260694	GAAC	152	329	513	732	902
260739	GTTC	41	81	123	164	200
260822	GTTC	16	40	53	69	89
260826	GTTC	6	19	23	32	40
261078	GAAC	19	33	47	59	74
261182	GTTC	12	21	30	40	54
261283	GAAC	68	123	184	243	301
261483	GAAC	292	584	894	1150	1438
261584	GTTC	25	48	78	101	125
261834	GTTC	55	112	158	218	266
261858	GTTC	27	58	85	108	146
[truncated: 36,163 more rows]
