# Supplementary material for: Quantitative mapping of DNA phosphorothioatome reveals phosphorothioate heterogeneity of low modification frequency
Source: PLoS Genet. 2019 Apr 1;15(4):e1008026. doi: 10.1371/journal.pgen.1008026 (PMC6459556; doi:10.1371/journal.pgen.1008026)
Supplement: S4 Table — (XLSX) [file pgen.1008026.s006.xlsx]

## Sheet: SK PT ratio
Supplementary Data 2: PT ratio of each PT sites across the pBlueScript SK(+) plasmid extract from S. enterica serovar Cerro 87
Position	Motifs	Ended reads	Random reads	Total reads	PT ratio(%)
141	GTTC	40023	5602443	5642466	0.709318
152	GAAC	32822	5525123	5557945	0.590542
173	GAAC	218831	5510262	5729093	3.81964
234	GAAC	44489	6194561	6239050	0.713073
290	GAAC	48334	6006009	6054343	0.798336
338	GAAC	925694	6956860	7882554	11.7436
730	GTTC	141118	4021794	4162912	3.38989
770	GTTC	19665	3681854	3701519	0.531268
1072	GTTC	199466	2803440	3002906	6.64243
1152	GAAC	48055	5242286	5290341	0.908354
1185	GAAC	129141	5659416	5788557	2.23097
1342	GTTC	143929	5829833	5973762	2.40935
1433	GTTC	177493	5525523	5703016	3.11227
1447	GTTC	89641	5366695	5456336	1.64288
1474	GAAC	172996	5573917	5746913	3.01024
1483	GTTC	323923	5658073	5981996	5.41497
1617	GTTC	148119	5968661	6116780	2.42152
1845	GAAC	53037	5516427	5569464	0.952282
2024	GTTC	38040	5280276	5318316	0.715264
2249	GTTC	355462	5759468	6114930	5.81302
2342	GTTC	619148	6025754	6644902	9.31764
2618	GAAC	440316	5646275	6086591	7.2342
2648	GTTC	77741	5084297	5162038	1.50601
2696	GTTC	140330	5316609	5456939	2.57159
2932	GTTC	57193	5569782	5626975	1.01641

## Sheet: SK  8 control PT ratio
Position	Motifs	Ended reads	Random reads	Total reads	PT ratio(%)
328	GAAA	29960	3536068	3566028	0.84015
720	GGAT	14696	2473595	2488291	0.590606
1175	AAAA	4025	3277509	3281534	0.122656
1473	CGAA	28292	3328079	3356371	0.842934
1602	GCGC	3735	2779072	2782807	0.134217
2239	AGAG	16987	3289176	3306163	0.513798
2332	TTCA	21173	3186289	3207462	0.660117
2608	CCAC	20593	3246726	3267319	0.630272
					0.541844
