# Supplementary material for: Quantitative mapping of DNA phosphorothioatome reveals phosphorothioate heterogeneity of low modification frequency
Source: PLoS Genet. 2019 Apr 1;15(4):e1008026. doi: 10.1371/journal.pgen.1008026 (PMC6459556; doi:10.1371/journal.pgen.1008026)
Supplement: S5 Table — (XLSX) [file pgen.1008026.s007.xlsx]

## Sheet: B7A PT ratio (I2)
Supplementary Data 3: PT ratio of each PT sites across bacteria genome (iodine treated Escherichia coi B7A)
Contig	Position	Motifs	Ended reads	Random reads	Total reads	PT ratio(%)
NZ_CP005998.1	300	GAAC	17	2219	2236	0.760286
NZ_CP005998.1	357	GAAC	50	2190	2240	2.23214
NZ_CP005998.1	452	GAAC	21	1876	1897	1.10701
NZ_CP005998.1	497	GAAC	48	1184	1232	3.8961
NZ_CP005998.1	613	GAAC	0	0	0	-
NZ_CP005998.1	699	GTTC	5	24	29	17.2414
NZ_CP005998.1	802	GAAC	0	359	359	0
NZ_CP005998.1	1012	GAAC	0	725	725	0
NZ_CP005998.1	1137	GAAC	46	1127	1173	3.92157
NZ_CP005998.1	1180	GAAC	23	1806	1829	1.25752
NZ_CP005998.1	1206	GAAC	7	2101	2108	0.332068
NZ_CP005998.1	2031	GAAC	540	4389	4929	10.9556
NZ_CP005998.1	2046	GAAC	35	4630	4665	0.750268
NZ_CP005998.1	2335	GAAC	59	5369	5428	1.08696
NZ_CP005998.1	2346	GTTC	1457	5203	6660	21.8769
NZ_CP005998.1	2364	GAAC	117	4887	5004	2.33813
NZ_CP005998.1	2532	GTTC	34	4440	4474	0.759946
NZ_CP005998.1	2617	GAAC	60	5274	5334	1.12486
NZ_CP005998.1	2776	GAAC	60	5665	5725	1.04803
NZ_CP005998.1	3096	GTTC	33	5969	6002	0.549817
NZ_CP005998.1	3133	GAAC	1020	5898	6918	14.7441
NZ_CP005998.1	3232	GAAC	50	5947	5997	0.83375
NZ_CP005998.1	3615	GAAC	83	4907	4990	1.66333
NZ_CP005998.1	3651	GAAC	191	4794	4985	3.83149
NZ_CP005998.1	3663	GTTC	360	4643	5003	7.19568
NZ_CP005998.1	3792	GAAC	50	4694	4744	1.05396
NZ_CP005998.1	3864	GTTC	103	4371	4474	2.30219
NZ_CP005998.1	4156	GTTC	409	4941	5350	7.64486
NZ_CP005998.1	4240	GTTC	99	5431	5530	1.79024
NZ_CP005998.1	4325	GAAC	448	5324	5772	7.76161
NZ_CP005998.1	4364	GAAC	80	5544	5624	1.42248
NZ_CP005998.1	4533	GAAC	185	5060	5245	3.52717
NZ_CP005998.1	4681	GAAC	249	4803	5052	4.92874
NZ_CP005998.1	4863	GTTC	190	4693	4883	3.89105
NZ_CP005998.1	4912	GAAC	87	4637	4724	1.84166
NZ_CP005998.1	5024	GAAC	70	4883	4953	1.41328
NZ_CP005998.1	5040	GAAC	28	4784	4812	0.581879
NZ_CP005998.1	5136	GAAC	464	3592	4056	11.4398
NZ_CP005998.1	5144	GAAC	175	3095	3270	5.35168
NZ_CP005998.1	5389	GAAC	100	2025	2125	4.70588
NZ_CP005998.1	5838	GAAC	130	4273	4403	2.95253
NZ_CP005998.1	5892	GAAC	68	4554	4622	1.47122
NZ_CP005998.1	5995	GAAC	255	4986	5241	4.86548
NZ_CP005998.1	6175	GAAC	56	4148	4204	1.33206
NZ_CP005998.1	6234	GTTC	43	4247	4290	1.00233
NZ_CP005998.1	6407	GAAC	46	4334	4380	1.05023
NZ_CP005998.1	6432	GAAC	53	4135	4188	1.26552
NZ_CP005998.1	6454	GAAC	202	5786	5988	3.37341
NZ_CP005998.1	6590	GTTC	1164	4994	6158	18.9022
NZ_CP005998.1	6622	GAAC	92	4407	4499	2.0449
NZ_CP005998.1	6652	GAAC	35	4595	4630	0.75594
NZ_CP005998.1	6666	GTTC	288	4626	4914	5.86081
NZ_CP005998.1	6670	GTTC	86	4595	4681	1.83721
NZ_CP005998.1	6766	GAAC	36	3882	3918	0.918836
NZ_CP005998.1	6970	GAAC	25	4244	4269	0.585617
NZ_CP005998.1	6985	GAAC	126	4257	4383	2.87474
NZ_CP005998.1	7284	GAAC	401	4948	5349	7.49673
NZ_CP005998.1	7431	GAAC	57	5163	5220	1.09195
NZ_CP005998.1	7489	GAAC	376	5030	5406	6.95523
NZ_CP005998.1	8101	GAAC	241	5065	5306	4.54203
NZ_CP005998.1	8227	GAAC	240	4673	4913	4.885
NZ_CP005998.1	8422	GAAC	399	4729	5128	7.78081
NZ_CP005998.1	8650	GTTC	996	4520	5516	18.0566
NZ_CP005998.1	9165	GAAC	1344	4471	5815	23.1126
NZ_CP005998.1	9493	GAAC	121	4129	4250	2.84706
NZ_CP005998.1	9556	GTTC	44	4171	4215	1.04389
NZ_CP005998.1	9833	GTTC	81	3729	3810	2.12598
NZ_CP005998.1	9863	GAAC	18	4126	4144	0.434363
NZ_CP005998.1	10368	GAAC	24	4028	4052	0.5923
NZ_CP005998.1	10420	GAAC	256	3742	3998	6.4032
NZ_CP005998.1	10465	GAAC	1461	3889	5350	27.3084
NZ_CP005998.1	10519	GTTC	36	4334	4370	0.823799
NZ_CP005998.1	10959	GAAC	54	4297	4351	1.24109
NZ_CP005998.1	11446	GAAC	36	3687	3723	0.966962
NZ_CP005998.1	11515	GAAC	168	2982	3150	5.33333
NZ_CP005998.1	11520	GAAC	283	2716	2999	9.43648
NZ_CP005998.1	11661	GAAC	45	3772	3817	1.17894
NZ_CP005998.1	11771	GAAC	32	3605	3637	0.879846
NZ_CP005998.1	11857	GAAC	285	4689	4974	5.72979
NZ_CP005998.1	11866	GAAC	143	4649	4792	2.98414
NZ_CP005998.1	13047	GAAC	638	5046	5684	11.2245
NZ_CP005998.1	13128	GTTC	562	4987	5549	10.128
NZ_CP005998.1	13308	GTTC	74	4358	4432	1.66968
NZ_CP005998.1	13509	GAAC	41	4524	4565	0.898138
NZ_CP005998.1	13521	GAAC	74	4551	4625	1.6
NZ_CP005998.1	13608	GAAC	324	4737	5061	6.4019
NZ_CP005998.1	13950	GAAC	262	4185	4447	5.89161
NZ_CP005998.1	14057	GAAC	28	4501	4529	0.618238
NZ_CP005998.1	14115	GAAC	45	4195	4240	1.06132
NZ_CP005998.1	14180	GAAC	741	4201	4942	14.9939
NZ_CP005998.1	14262	GAAC	123	4646	4769	2.57916
NZ_CP005998.1	14315	GAAC	91	4723	4814	1.89032
NZ_CP005998.1	14402	GAAC	677	4131	4808	14.0807
NZ_CP005998.1	14426	GAAC	41	4250	4291	0.955488
NZ_CP005998.1	14609	GAAC	27	4457	4484	0.602141
NZ_CP005998.1	14733	GAAC	56	4814	4870	1.1499
NZ_CP005998.1	14844	GAAC	268	4584	4852	5.5235
NZ_CP005998.1	15018	GAAC	299	4608	4907	6.09334
NZ_CP005998.1	15076	GAAC	184	4855	5039	3.65152
NZ_CP005998.1	15317	GAAC	92	5328	5420	1.69742
NZ_CP005998.1	15332	GAAC	728	5011	5739	12.6851
NZ_CP005998.1	15426	GTTC	127	4810	4937	2.57241
NZ_CP005998.1	15443	GAAC	22	4879	4901	0.448888
NZ_CP005998.1	16389	GAAC	191	5271	5462	3.49689
NZ_CP005998.1	16394	GTTC	153	5172	5325	2.87324
NZ_CP005998.1	16502	GAAC	292	4413	4705	6.20616
NZ_CP005998.1	16529	GTTC	144	5614	5758	2.50087
NZ_CP005998.1	16574	GTTC	27	5079	5106	0.52879
NZ_CP005998.1	16666	GAAC	732	4625	5357	13.6644
NZ_CP005998.1	17111	GAAC	219	4302	4521	4.84406
NZ_CP005998.1	17572	GAAC	20	2011	2031	0.984737
NZ_CP005998.1	17577	GAAC	43	1901	1944	2.21193
NZ_CP005998.1	17693	GAAC	7	2857	2864	0.244413
NZ_CP005998.1	17930	GAAC	206	4008	4214	4.88847
NZ_CP005998.1	18376	GTTC	1076	4319	5395	19.9444
NZ_CP005998.1	18755	GAAC	633	4133	4766	13.2816
NZ_CP005998.1	19247	GTTC	197	4044	4241	4.64513
NZ_CP005998.1	19350	GTTC	33	4927	4960	0.665323
NZ_CP005998.1	19365	GTTC	129	4798	4927	2.61823
NZ_CP005998.1	19442	GAAC	345	4145	4490	7.68374
NZ_CP005998.1	19467	GTTC	1113	4147	5260	21.1597
NZ_CP005998.1	19472	GAAC	67	4030	4097	1.63534
NZ_CP005998.1	19596	GAAC	225	4433	4658	4.8304
NZ_CP005998.1	19673	GAAC	109	3564	3673	2.9676
NZ_CP005998.1	19736	GTTC	94	3970	4064	2.31299
NZ_CP005998.1	19998	GTTC	46	4397	4443	1.03534
NZ_CP005998.1	20070	GTTC	99	4459	4558	2.17201
NZ_CP005998.1	20093	GTTC	33	4354	4387	0.752222
NZ_CP005998.1	20190	GAAC	205	4188	4393	4.66651
NZ_CP005998.1	20280	GTTC	224	3941	4165	5.37815
NZ_CP005998.1	20337	GTTC	70	3971	4041	1.73224
NZ_CP005998.1	20373	GTTC	91	3972	4063	2.23972
NZ_CP005998.1	20378	GTTC	100	4011	4111	2.4325
NZ_CP005998.1	20409	GTTC	39	4186	4225	0.923077
NZ_CP005998.1	20502	GAAC	35	3332	3367	1.0395
NZ_CP005998.1	20507	GTTC	32	3264	3296	0.970874
NZ_CP005998.1	20537	GAAC	42	4896	4938	0.850547
NZ_CP005998.1	20588	GTTC	29	4261	4290	0.675991
NZ_CP005998.1	20618	GTTC	68	4041	4109	1.6549
NZ_CP005998.1	20673	GTTC	1574	3871	5445	28.9073
NZ_CP005998.1	20807	GTTC	126	4717	4843	2.60169
NZ_CP005998.1	20840	GTTC	39	2895	2934	1.32924
NZ_CP005998.1	20883	GAAC	42	3656	3698	1.13575
NZ_CP005998.1	20990	GAAC	135	4102	4237	3.18622
NZ_CP005998.1	21036	GAAC	93	3945	4038	2.30312
NZ_CP005998.1	21098	GTTC	75	3759	3834	1.95618
NZ_CP005998.1	21121	GAAC	72	3818	3890	1.8509
NZ_CP005998.1	21147	GAAC	89	3674	3763	2.36513
NZ_CP005998.1	21688	GAAC	1347	3859	5206	25.874
NZ_CP005998.1	21819	GAAC	263	4685	4948	5.31528
NZ_CP005998.1	22976	GAAC	65	5061	5126	1.26805
NZ_CP005998.1	23066	GTTC	418	4559	4977	8.39863
NZ_CP005998.1	23126	GTTC	92	4164	4256	2.16165
NZ_CP005998.1	23277	GTTC	61	3312	3373	1.80848
NZ_CP005998.1	23496	GAAC	1376	3549	4925	27.9391
NZ_CP005998.1	23559	GAAC	8	3952	3960	0.20202
NZ_CP005998.1	23618	GTTC	36	4475	4511	0.798049
NZ_CP005998.1	23708	GTTC	270	3776	4046	6.67326
NZ_CP005998.1	23775	GAAC	40	4302	4342	0.921234
NZ_CP005998.1	23815	GAAC	37	4375	4412	0.838622
NZ_CP005998.1	23957	GTTC	64	3897	3961	1.61575
NZ_CP005998.1	23981	GAAC	154	3957	4111	3.74605
NZ_CP005998.1	24158	GTTC	41	4190	4231	0.969038
NZ_CP005998.1	24237	GAAC	26	3842	3868	0.672182
NZ_CP005998.1	24264	GAAC	1217	4163	5380	22.6208
NZ_CP005998.1	24644	GAAC	125	4123	4248	2.94256
NZ_CP005998.1	24701	GTTC	161	4002	4163	3.8674
NZ_CP005998.1	24797	GTTC	49	4238	4287	1.14299
NZ_CP005998.1	24871	GTTC	173	4267	4440	3.8964
NZ_CP005998.1	25088	GTTC	233	4198	4431	5.25841
NZ_CP005998.1	25606	GTTC	59	3770	3829	1.54087
NZ_CP005998.1	25656	GAAC	1060	3711	4771	22.2176
NZ_CP005998.1	25670	GAAC	218	3646	3864	5.64182
NZ_CP005998.1	25718	GTTC	57	3720	3777	1.50913
NZ_CP005998.1	26211	GTTC	710	4314	5024	14.1322
NZ_CP005998.1	26357	GAAC	140	4814	4954	2.826
NZ_CP005998.1	26403	GAAC	148	4097	4245	3.48645
NZ_CP005998.1	26467	GTTC	216	4159	4375	4.93714
NZ_CP005998.1	26477	GAAC	53	4163	4216	1.25712
NZ_CP005998.1	26486	GTTC	356	4103	4459	7.98385
NZ_CP005998.1	26519	GTTC	32	3908	3940	0.812183
NZ_CP005998.1	26651	GTTC	45	3298	3343	1.3461
NZ_CP005998.1	26655	GAAC	76	3588	3664	2.07424
NZ_CP005998.1	26739	GTTC	29	3675	3704	0.782937
NZ_CP005998.1	26801	GTTC	288	3942	4230	6.80851
NZ_CP005998.1	27012	GTTC	37	4990	5027	0.736025
NZ_CP005998.1	27029	GAAC	1183	5306	6489	18.2309
NZ_CP005998.1	27109	GAAC	334	5598	5932	5.63048
NZ_CP005998.1	27172	GAAC	36	6118	6154	0.584985
NZ_CP005998.1	27640	GAAC	114	2915	3029	3.76362
NZ_CP005998.1	27645	GAAC	536	3717	4253	12.6029
NZ_CP005998.1	27666	GAAC	18	4326	4344	0.414365
NZ_CP005998.1	27865	GAAC	19	4449	4468	0.425246
NZ_CP005998.1	28030	GAAC	25	4132	4157	0.601395
NZ_CP005998.1	28522	GAAC	228	4424	4652	4.90112
NZ_CP005998.1	28586	GTTC	160	4217	4377	3.65547
NZ_CP005998.1	28598	GAAC	1223	4201	5424	22.5479
NZ_CP005998.1	29534	GAAC	228	4515	4743	4.80708
NZ_CP005998.1	29590	GAAC	118	5045	5163	2.28549
NZ_CP005998.1	29671	GAAC	63	4153	4216	1.49431
NZ_CP005998.1	29713	GTTC	24	4231	4255	0.564042
NZ_CP005998.1	29989	GTTC	228	3903	4131	5.51924
NZ_CP005998.1	29997	GTTC	566	3991	4557	12.4205
NZ_CP005998.1	30083	GTTC	30	4237	4267	0.70307
NZ_CP005998.1	30299	GAAC	44	4204	4248	1.03578
NZ_CP005998.1	30314	GTTC	299	4123	4422	6.76165
NZ_CP005998.1	30325	GTTC	145	4127	4272	3.39419
NZ_CP005998.1	30339	GTTC	696	3986	4682	14.8654
NZ_CP005998.1	30527	GAAC	72	2990	3062	2.3514
NZ_CP005998.1	30668	GTTC	84	4019	4103	2.04728
NZ_CP005998.1	30678	GAAC	893	4009	4902	18.2171
NZ_CP005998.1	30921	GTTC	148	3873	4021	3.68068
NZ_CP005998.1	30939	GAAC	718	3742	4460	16.0987
NZ_CP005998.1	30995	GTTC	160	3684	3844	4.16233
NZ_CP005998.1	31098	GTTC	28	3055	3083	0.908206
NZ_CP005998.1	31121	GAAC	172	3121	3293	5.2232
NZ_CP005998.1	31143	GTTC	122	3078	3200	3.8125
NZ_CP005998.1	31182	GTTC	87	3191	3278	2.65406
NZ_CP005998.1	31200	GAAC	238	4232	4470	5.32438
NZ_CP005998.1	31206	GAAC	29	4260	4289	0.676148
NZ_CP005998.1	31247	GTTC	24	3988	4012	0.598205
NZ_CP005998.1	31268	GAAC	17	4287	4304	0.394981
NZ_CP005998.1	31332	GAAC	945	3752	4697	20.1192
NZ_CP005998.1	31407	GTTC	216	3900	4116	5.24781
NZ_CP005998.1	31482	GTTC	191	3372	3563	5.36065
NZ_CP005998.1	31747	GAAC	183	3624	3807	4.80693
NZ_CP005998.1	31971	GAAC	803	4150	4953	16.2124
NZ_CP005998.1	31989	GTTC	46	4169	4215	1.09134
NZ_CP005998.1	32013	GAAC	335	4058	4393	7.62577
NZ_CP005998.1	32062	GAAC	18	4269	4287	0.419874
NZ_CP005998.1	32111	GAAC	391	4338	4729	8.26813
NZ_CP005998.1	32184	GAAC	99	3434	3533	2.80215
NZ_CP005998.1	32654	GTTC	151	4195	4346	3.47446
NZ_CP005998.1	32663	GTTC	59	4231	4290	1.37529
NZ_CP005998.1	32762	GAAC	637	4552	5189	12.276
NZ_CP005998.1	32861	GAAC	108	4277	4385	2.46294
NZ_CP005998.1	32910	GAAC	1558	4319	5877	26.5101
NZ_CP005998.1	33458	GTTC	507	3561	4068	12.4631
NZ_CP005998.1	33602	GAAC	169	4263	4432	3.81318
NZ_CP005998.1	33634	GTTC	345	3885	4230	8.15603
NZ_CP005998.1	33669	GAAC	411	4335	4746	8.65992
NZ_CP005998.1	33896	GAAC	56	4519	4575	1.22404
NZ_CP005998.1	33923	GAAC	78	4503	4581	1.70269
NZ_CP005998.1	34004	GAAC	56	4564	4620	1.21212
NZ_CP005998.1	34178	GAAC	66	4540	4606	1.43291
NZ_CP005998.1	34588	GTTC	525	4406	4931	10.6469
NZ_CP005998.1	34949	GAAC	98	4044	4142	2.36601
NZ_CP005998.1	35020	GTTC	141	4492	4633	3.04338
NZ_CP005998.1	35032	GTTC	165	4456	4621	3.57066
NZ_CP005998.1	35143	GAAC	723	3984	4707	15.3601
NZ_CP005998.1	35174	GAAC	182	4028	4210	4.32304
NZ_CP005998.1	35348	GTTC	106	4092	4198	2.52501
NZ_CP005998.1	35473	GTTC	430	4307	4737	9.07748
NZ_CP005998.1	35688	GTTC	39	4289	4328	0.901109
NZ_CP005998.1	35879	GAAC	61	4484	4545	1.34213
NZ_CP005998.1	36098	GAAC	148	5632	5780	2.56055
NZ_CP005998.1	36224	GAAC	1720	4541	6261	27.4716
NZ_CP005998.1	36505	GAAC	40	3919	3959	1.01036
NZ_CP005998.1	36622	GAAC	44	4244	4288	1.02612
NZ_CP005998.1	36673	GTTC	290	4411	4701	6.1689
NZ_CP005998.1	36677	GTTC	361	4475	4836	7.46485
NZ_CP005998.1	36985	GAAC	39	4497	4536	0.859788
NZ_CP005998.1	37098	GAAC	70	4757	4827	1.45018
NZ_CP005998.1	37234	GAAC	54	4929	4983	1.08368
NZ_CP005998.1	37300	GTTC	648	4963	5611	11.5487
NZ_CP005998.1	37681	GAAC	96	3868	3964	2.4218
NZ_CP005998.1	37739	GTTC	93	4049	4142	2.24529
NZ_CP005998.1	37849	GAAC	82	3819	3901	2.10203
NZ_CP005998.1	37990	GAAC	211	4496	4707	4.48269
NZ_CP005998.1	38059	GAAC	1628	4615	6243	26.0772
NZ_CP005998.1	38296	GTTC	32	4504	4536	0.705467
NZ_CP005998.1	38600	GAAC	60	4305	4365	1.37457
NZ_CP005998.1	38680	GAAC	36	4471	4507	0.798757
NZ_CP005998.1	38874	GTTC	37	5237	5274	0.701555
NZ_CP005998.1	38880	GTTC	406	5124	5530	7.34177
NZ_CP005998.1	38886	GAAC	324	5095	5419	5.97896
NZ_CP005998.1	39012	GAAC	615	4889	5504	11.1737
NZ_CP005998.1	39084	GAAC	40	4263	4303	0.929584
NZ_CP005998.1	39216	GTTC	115	3951	4066	2.82833
NZ_CP005998.1	39393	GAAC	108	4281	4389	2.4607
NZ_CP005998.1	39423	GTTC	280	4237	4517	6.1988
NZ_CP005998.1	39468	GTTC	230	4179	4409	5.2166
NZ_CP005998.1	39510	GTTC	81	4219	4300	1.88372
NZ_CP005998.1	39687	GAAC	71	3497	3568	1.98991
NZ_CP005998.1	39930	GAAC	16	3547	3563	0.44906
NZ_CP005998.1	39997	GAAC	448	4784	5232	8.56269
NZ_CP005998.1	40015	GAAC	17	4562	4579	0.37126
NZ_CP005998.1	40167	GTTC	29	3289	3318	0.87402
NZ_CP005998.1	40375	GAAC	175	4533	4708	3.71708
NZ_CP005998.1	40380	GTTC	70	4552	4622	1.5145
NZ_CP005998.1	40455	GTTC	71	4424	4495	1.57953
NZ_CP005998.1	40668	GTTC	301	4274	4575	6.57923
NZ_CP005998.1	41059	GTTC	1808	4093	5901	30.6389
NZ_CP005998.1	41343	GTTC	27	4360	4387	0.615455
NZ_CP005998.1	41396	GTTC	22	4291	4313	0.510086
NZ_CP005998.1	41820	GTTC	68	4630	4698	1.44742
NZ_CP005998.1	41913	GTTC	86	4236	4322	1.98982
NZ_CP005998.1	42091	GTTC	160	3920	4080	3.92157
NZ_CP005998.1	42184	GAAC	245	3195	3440	7.12209
NZ_CP005998.1	42279	GAAC	226	3920	4146	5.45104
NZ_CP005998.1	42365	GAAC	1415	4017	5432	26.0493
NZ_CP005998.1	42512	GAAC	38	5114	5152	0.737578
NZ_CP005998.1	42542	GAAC	69	3462	3531	1.95412
NZ_CP005998.1	42789	GAAC	230	4468	4698	4.8957
NZ_CP005998.1	42830	GAAC	49	4438	4487	1.09204
NZ_CP005998.1	42889	GAAC	574	4711	5285	10.8609
NZ_CP005998.1	43010	GTTC	56	4716	4772	1.17351
NZ_CP005998.1	43272	GAAC	301	4376	4677	6.43575
NZ_CP005998.1	43317	GAAC	101	4262	4363	2.31492
NZ_CP005998.1	43341	GAAC	50	4399	4449	1.12385
NZ_CP005998.1	43573	GAAC	30	4249	4279	0.701098
NZ_CP005998.1	43646	GTTC	209	3920	4129	5.06176
NZ_CP005998.1	43672	GAAC	51	4246	4297	1.18687
NZ_CP005998.1	43767	GTTC	99	4492	4591	2.15639
NZ_CP005998.1	43787	GTTC	171	4542	4713	3.62826
NZ_CP005998.1	43808	GTTC	253	4299	4552	5.558
NZ_CP005998.1	43822	GAAC	692	4064	4756	14.55
NZ_CP005998.1	43873	GAAC	304	4120	4424	6.87161
NZ_CP005998.1	43909	GAAC	83	4526	4609	1.80082
NZ_CP005998.1	43921	GAAC	127	4510	4637	2.73884
NZ_CP005998.1	43965	GAAC	29	4350	4379	0.662252
NZ_CP005998.1	43973	GTTC	14	3615	3629	0.385781
NZ_CP005998.1	43982	GTTC	24	3550	3574	0.671517
NZ_CP005998.1	44021	GTTC	203	3793	3996	5.08008
NZ_CP005998.1	44106	GTTC	48	3905	3953	1.21427
NZ_CP005998.1	44265	GAAC	30	4541	4571	0.656312
NZ_CP005998.1	44303	GAAC	39	4218	4257	0.916138
NZ_CP005998.1	44320	GAAC	20	4120	4140	0.483092
NZ_CP005998.1	44396	GTTC	974	4285	5259	18.5206
NZ_CP005998.1	44470	GTTC	162	4543	4705	3.44315
NZ_CP005998.1	44678	GAAC	47	4506	4553	1.03229
NZ_CP005998.1	44682	GAAC	318	4529	4847	6.56076
NZ_CP005998.1	44759	GTTC	20	4645	4665	0.428725
NZ_CP005998.1	44792	GTTC	39	4492	4531	0.860737
NZ_CP005998.1	44902	GTTC	294	4942	5236	5.61497
NZ_CP005998.1	44951	GTTC	484	4911	5395	8.97127
NZ_CP005998.1	45269	GAAC	97	4871	4968	1.9525
NZ_CP005998.1	45309	GAAC	34	4764	4798	0.708629
NZ_CP005998.1	45384	GAAC	149	4391	4540	3.28194
NZ_CP005998.1	45398	GAAC	89	4581	4670	1.90578
NZ_CP005998.1	45423	GAAC	331	4509	4840	6.83884
NZ_CP005998.1	45540	GAAC	256	4650	4906	5.2181
NZ_CP005998.1	45756	GAAC	118	5001	5119	2.30514
NZ_CP005998.1	45801	GTTC	26	4498	4524	0.574713
NZ_CP005998.1	45828	GAAC	16	4279	4295	0.372526
NZ_CP005998.1	45834	GAAC	137	4262	4399	3.11434
NZ_CP005998.1	45864	GAAC	1338	4380	5718	23.3998
NZ_CP005998.1	45918	GAAC	31	4742	4773	0.649487
NZ_CP005998.1	46014	GAAC	232	3813	4045	5.73548
NZ_CP005998.1	46020	GAAC	202	3861	4063	4.9717
NZ_CP005998.1	46191	GAAC	60	4815	4875	1.23077
NZ_CP005998.1	46239	GAAC	44	5128	5172	0.850735
NZ_CP005998.1	46280	GAAC	146	5184	5330	2.73921
NZ_CP005998.1	46422	GAAC	43	5174	5217	0.824228
NZ_CP005998.1	46502	GTTC	52	4614	4666	1.11444
NZ_CP005998.1	46653	GAAC	251	4678	4929	5.09231
NZ_CP005998.1	46709	GTTC	113	4535	4648	2.43115
NZ_CP005998.1	46781	GAAC	27	4013	4040	0.668317
NZ_CP005998.1	46797	GAAC	148	3915	4063	3.64263
NZ_CP005998.1	46886	GAAC	52	4624	4676	1.11206
NZ_CP005998.1	46956	GAAC	1458	4911	6369	22.8921
NZ_CP005998.1	46992	GTTC	21	4949	4970	0.422535
NZ_CP005998.1	47025	GAAC	25	5105	5130	0.487329
NZ_CP005998.1	47058	GAAC	54	5292	5346	1.0101
NZ_CP005998.1	47063	GTTC	84	5339	5423	1.54896
NZ_CP005998.1	47067	GAAC	35	5368	5403	0.647788
NZ_CP005998.1	47229	GAAC	94	5306	5400	1.74074
NZ_CP005998.1	47238	GAAC	129	5266	5395	2.3911
NZ_CP005998.1	47335	GTTC	82	5200	5282	1.55244
NZ_CP005998.1	47646	GAAC	332	4890	5222	6.35772
NZ_CP005998.1	47751	GAAC	72	4753	4825	1.49223
NZ_CP005998.1	47799	GAAC	132	4161	4293	3.07477
NZ_CP005998.1	47813	GTTC	56	4088	4144	1.35135
NZ_CP005998.1	47844	GAAC	42	4363	4405	0.953462
NZ_CP005998.1	47910	GAAC	34	4501	4535	0.749724
NZ_CP005998.1	47946	GAAC	147	4421	4568	3.21804
NZ_CP005998.1	47965	GTTC	231	4275	4506	5.1265
NZ_CP005998.1	47981	GAAC	65	4191	4256	1.52726
NZ_CP005998.1	48014	GAAC	79	4170	4249	1.85926
NZ_CP005998.1	48047	GAAC	261	4251	4512	5.78457
NZ_CP005998.1	48068	GAAC	28	4377	4405	0.635641
NZ_CP005998.1	48083	GAAC	58	4351	4409	1.31549
NZ_CP005998.1	48089	GAAC	61	4406	4467	1.36557
NZ_CP005998.1	48132	GAAC	50	4326	4376	1.1426
NZ_CP005998.1	48264	GAAC	223	3827	4050	5.50617
NZ_CP005998.1	48316	GTTC	110	3401	3511	3.13301
NZ_CP005998.1	48467	GTTC	1724	4263	5987	28.7957
NZ_CP005998.1	48499	GTTC	38	4529	4567	0.832056
NZ_CP005998.1	48528	GAAC	16	4581	4597	0.348053
NZ_CP005998.1	48627	GAAC	37	3431	3468	1.0669
NZ_CP005998.1	48633	GTTC	82	3423	3505	2.33951
NZ_CP005998.1	49054	GTTC	77	4541	4618	1.66739
NZ_CP005998.1	49115	GAAC	243	4946	5189	4.68298
NZ_CP005998.1	49916	GTTC	1604	3984	5588	28.7044
NZ_CP005998.1	49937	GAAC	23	3598	3621	0.635184
NZ_CP005998.1	50149	GAAC	554	3704	4258	13.0108
NZ_CP005998.1	50254	GAAC	181	4096	4277	4.23194
NZ_CP005998.1	50353	GAAC	130	3939	4069	3.19489
NZ_CP005998.1	50419	GTTC	281	3985	4266	6.58697
NZ_CP005998.1	50449	GAAC	168	4104	4272	3.93258
NZ_CP005998.1	50484	GTTC	53	4117	4170	1.27098
NZ_CP005998.1	50515	GAAC	155	4083	4238	3.65739
NZ_CP005998.1	50527	GTTC	46	4155	4201	1.09498
NZ_CP005998.1	50810	GAAC	31	4238	4269	0.726165
NZ_CP005998.1	50836	GTTC	200	4342	4542	4.40335
NZ_CP005998.1	51241	GAAC	98	3786	3884	2.52317
NZ_CP005998.1	51342	GTTC	194	3625	3819	5.07986
NZ_CP005998.1	51362	GAAC	89	3556	3645	2.4417
NZ_CP005998.1	51585	GAAC	6	3401	3407	0.176108
NZ_CP005998.1	51621	GAAC	1347	3573	4920	27.378
NZ_CP005998.1	51626	GTTC	50	3793	3843	1.30107
NZ_CP005998.1	51643	GAAC	14	3978	3992	0.350701
NZ_CP005998.1	51781	GAAC	193	3394	3587	5.38054
NZ_CP005998.1	51834	GTTC	90	4155	4245	2.12014
NZ_CP005998.1	51915	GAAC	332	4544	4876	6.80886
NZ_CP005998.1	52183	GAAC	198	4047	4245	4.66431
NZ_CP005998.1	52574	GTTC	17	5299	5316	0.319789
NZ_CP005998.1	52599	GAAC	84	5249	5333	1.5751
NZ_CP005998.1	52608	GTTC	1778	4749	6527	27.2407
NZ_CP005998.1	52668	GAAC	46	4370	4416	1.04167
NZ_CP005998.1	52718	GTTC	71	4676	4747	1.49568
NZ_CP005998.1	52915	GAAC	87	4009	4096	2.12402
NZ_CP005998.1	53066	GTTC	42	3846	3888	1.08025
NZ_CP005998.1	53112	GAAC	88	3995	4083	2.15528
NZ_CP005998.1	53142	GTTC	74	4090	4164	1.77714
NZ_CP005998.1	53210	GAAC	27	3405	3432	0.786713
NZ_CP005998.1	53247	GTTC	37	2934	2971	1.24537
NZ_CP005998.1	53402	GTTC	1579	3924	5503	28.6934
NZ_CP005998.1	53483	GTTC	48	3914	3962	1.21151
NZ_CP005998.1	53570	GTTC	42	2916	2958	1.41988
NZ_CP005998.1	53631	GTTC	78	3522	3600	2.16667
NZ_CP005998.1	53649	GTTC	91	3621	3712	2.45151
NZ_CP005998.1	53830	GAAC	132	3813	3945	3.34601
NZ_CP005998.1	53867	GAAC	45	3950	3995	1.12641
NZ_CP005998.1	53971	GTTC	44	3991	4035	1.09046
NZ_CP005998.1	54055	GAAC	38	4260	4298	0.884132
NZ_CP005998.1	54078	GAAC	293	4407	4700	6.23404
NZ_CP005998.1	54160	GTTC	96	3771	3867	2.48254
NZ_CP005998.1	54181	GTTC	59	3537	3596	1.64071
NZ_CP005998.1	54213	GTTC	21	5532	5553	0.378174
NZ_CP005998.1	54320	GAAC	48	4262	4310	1.11369
NZ_CP005998.1	54344	GAAC	1765	4255	6020	29.3189
NZ_CP005998.1	54384	GAAC	53	4329	4382	1.20949
NZ_CP005998.1	54394	GTTC	79	4341	4420	1.78733
NZ_CP005998.1	54566	GAAC	58	3763	3821	1.51793
NZ_CP005998.1	54968	GTTC	45	5156	5201	0.865218
NZ_CP005998.1	54990	GAAC	30	5196	5226	0.574053
NZ_CP005998.1	55133	GAAC	28	5454	5482	0.510762
NZ_CP005998.1	55142	GAAC	52	5432	5484	0.948213
NZ_CP005998.1	55547	GAAC	328	3849	4177	7.85253
NZ_CP005998.1	55600	GTTC	70	4014	4084	1.71401
NZ_CP005998.1	55630	GAAC	72	4947	5019	1.43455
NZ_CP005998.1	55711	GAAC	306	4012	4318	7.08661
NZ_CP005998.1	55723	GTTC	173	4001	4174	4.14471
NZ_CP005998.1	55771	GAAC	959	3916	4875	19.6718
NZ_CP005998.1	55820	GAAC	44	4058	4102	1.07265
NZ_CP005998.1	55873	GTTC	29	3986	4015	0.722291
NZ_CP005998.1	56014	GTTC	158	4124	4282	3.68986
NZ_CP005998.1	56047	GTTC	50	4111	4161	1.20163
NZ_CP005998.1	56077	GTTC	104	3872	3976	2.61569
NZ_CP005998.1	56086	GAAC	55	3808	3863	1.42376
NZ_CP005998.1	56138	GTTC	42	4525	4567	0.919641
NZ_CP005998.1	56273	GTTC	856	4048	4904	17.4551
NZ_CP005998.1	56387	GAAC	24	4912	4936	0.486224
NZ_CP005998.1	56497	GAAC	400	4509	4909	8.1483
NZ_CP005998.1	56784	GAAC	171	4045	4216	4.05598
NZ_CP005998.1	57116	GAAC	239	3722	3961	6.03383
NZ_CP005998.1	57136	GAAC	223	3823	4046	5.51162
NZ_CP005998.1	57470	GAAC	981	3579	4560	21.5132
NZ_CP005998.1	57620	GAAC	111	3254	3365	3.29866
NZ_CP005998.1	57639	GTTC	75	3159	3234	2.31911
NZ_CP005998.1	57695	GAAC	65	3670	3735	1.74029
NZ_CP005998.1	57919	GAAC	350	4297	4647	7.53174
NZ_CP005998.1	58000	GTTC	329	3835	4164	7.90106
NZ_CP005998.1	58016	GAAC	220	3831	4051	5.43076
NZ_CP005998.1	58120	GTTC	29	4144	4173	0.694944
NZ_CP005998.1	58264	GAAC	253	4077	4330	5.84296
NZ_CP005998.1	58343	GAAC	220	4236	4456	4.93716
NZ_CP005998.1	58378	GAAC	57	4250	4307	1.32343
NZ_CP005998.1	58517	GAAC	40	3998	4038	0.990589
NZ_CP005998.1	58743	GTTC	22	3611	3633	0.60556
NZ_CP005998.1	59049	GAAC	53	4289	4342	1.22064
NZ_CP005998.1	59090	GTTC	1343	4344	5687	23.6153
NZ_CP005998.1	59164	GTTC	407	4734	5141	7.91675
NZ_CP005998.1	59268	GAAC	64	3590	3654	1.75151
NZ_CP005998.1	59427	GAAC	43	3966	4009	1.07259
NZ_CP005998.1	59492	GTTC	96	4176	4272	2.24719
NZ_CP005998.1	59557	GTTC	81	4519	4600	1.76087
NZ_CP005998.1	59669	GAAC	26	4875	4901	0.530504
NZ_CP005998.1	60083	GAAC	1055	4565	5620	18.7722
NZ_CP005998.1	60099	GAAC	55	4491	4546	1.20985
NZ_CP005998.1	60287	GAAC	242	4033	4275	5.66082
NZ_CP005998.1	60432	GAAC	110	4073	4183	2.62969
NZ_CP005998.1	60437	GTTC	93	3747	3840	2.42188
NZ_CP005998.1	60504	GAAC	74	3897	3971	1.86351
NZ_CP005998.1	60890	GAAC	79	4821	4900	1.61224
NZ_CP005998.1	60901	GTTC	184	4766	4950	3.71717
NZ_CP005998.1	60941	GTTC	1123	4713	5836	19.2426
NZ_CP005998.1	60971	GTTC	311	4947	5258	5.9148
NZ_CP005998.1	61035	GAAC	21	5472	5493	0.382305
NZ_CP005998.1	61098	GAAC	92	4526	4618	1.9922
NZ_CP005998.1	61261	GTTC	124	5562	5686	2.18079
NZ_CP005998.1	61396	GTTC	48	4943	4991	0.961731
NZ_CP005998.1	61666	GTTC	97	5062	5159	1.88021
NZ_CP005998.1	62057	GTTC	18	4588	4606	0.390795
NZ_CP005998.1	62120	GTTC	48	4307	4355	1.10218
NZ_CP005998.1	62170	GTTC	369	4353	4722	7.81449
NZ_CP005998.1	62646	GTTC	1344	4465	5809	23.1365
NZ_CP005998.1	62732	GAAC	31	4694	4725	0.656085
NZ_CP005998.1	62757	GTTC	110	4966	5076	2.16706
NZ_CP005998.1	62782	GAAC	408	5313	5721	7.13162
NZ_CP005998.1	63047	GAAC	132	4897	5029	2.62478
NZ_CP005998.1	63177	GTTC	306	5469	5775	5.2987
NZ_CP005998.1	63388	GAAC	119	5126	5245	2.26883
NZ_CP005998.1	63457	GTTC	20	4788	4808	0.415973
NZ_CP005998.1	63478	GTTC	800	4637	5437	14.714
NZ_CP005998.1	63487	GTTC	63	4542	4605	1.36808
NZ_CP005998.1	63517	GTTC	76	4414	4490	1.69265
NZ_CP005998.1	63719	GAAC	86	4321	4407	1.95144
NZ_CP005998.1	64014	GAAC	22	4756	4778	0.460444
NZ_CP005998.1	64026	GTTC	587	4683	5270	11.1385
NZ_CP005998.1	64067	GAAC	27	4638	4665	0.578778
NZ_CP005998.1	64525	GAAC	385	4316	4701	8.18975
NZ_CP005998.1	64622	GAAC	33	4294	4327	0.762653
NZ_CP005998.1	64628	GAAC	21	4295	4316	0.486562
NZ_CP005998.1	64852	GAAC	508	4101	4609	11.0219
NZ_CP005998.1	65071	GAAC	1608	4044	5652	28.4501
NZ_CP005998.1	65077	GAAC	38	4192	4230	0.898345
NZ_CP005998.1	65150	GAAC	17	4499	4516	0.376439
NZ_CP005998.1	65422	GTTC	329	4403	4732	6.95266
NZ_CP005998.1	65630	GTTC	35	4764	4799	0.729319
NZ_CP005998.1	65803	GTTC	49	5197	5246	0.934045
NZ_CP005998.1	66510	GAAC	25	2703	2728	0.916422
NZ_CP005998.1	66549	GTTC	28	3032	3060	0.915033
NZ_CP005998.1	66764	GTTC	52	3480	3532	1.47225
NZ_CP005998.1	67239	GAAC	157	3255	3412	4.60141
NZ_CP005998.1	67323	GAAC	398	3993	4391	9.06399
NZ_CP005998.1	67405	GTTC	1054	3673	4727	22.2974
NZ_CP005998.1	67429	GTTC	18	3708	3726	0.483092
NZ_CP005998.1	67532	GTTC	39	4054	4093	0.952846
NZ_CP005998.1	67811	GAAC	140	4089	4229	3.31048
NZ_CP005998.1	68054	GAAC	228	4056	4284	5.32213
NZ_CP005998.1	68427	GAAC	25	4011	4036	0.619425
NZ_CP005998.1	68441	GAAC	10	3897	3907	0.255951
NZ_CP005998.1	68496	GAAC	1750	3858	5608	31.2054
NZ_CP005998.1	68590	GTTC	13	4539	4552	0.285589
NZ_CP005998.1	68633	GAAC	33	5183	5216	0.632669
NZ_CP005998.1	68892	GTTC	34	3650	3684	0.92291
NZ_CP005998.1	69007	GAAC	143	3543	3686	3.87954
NZ_CP005998.1	69355	GAAC	1410	3898	5308	26.5637
NZ_CP005998.1	69472	GAAC	104	4806	4910	2.11813
NZ_CP005998.1	69611	GTTC	56	4664	4720	1.18644
NZ_CP005998.1	69632	GTTC	82	4575	4657	1.76079
NZ_CP005998.1	69643	GTTC	142	4591	4733	3.00021
NZ_CP005998.1	69866	GAAC	78	4580	4658	1.67454
NZ_CP005998.1	70116	GAAC	54	3850	3904	1.3832
NZ_CP005998.1	70280	GTTC	296	4051	4347	6.80929
NZ_CP005998.1	70294	GTTC	304	4170	4474	6.79481
NZ_CP005998.1	70422	GTTC	256	4626	4882	5.24375
NZ_CP005998.1	70430	GTTC	42	4386	4428	0.948509
NZ_CP005998.1	70568	GTTC	40	5292	5332	0.750188
NZ_CP005998.1	70661	GAAC	110	4379	4489	2.45043
NZ_CP005998.1	70669	GAAC	1351	4086	5437	24.8483
NZ_CP005998.1	70815	GAAC	72	4301	4373	1.64647
NZ_CP005998.1	70841	GAAC	33	2921	2954	1.11713
NZ_CP005998.1	70983	GAAC	38	3674	3712	1.02371
NZ_CP005998.1	71024	GTTC	28	3772	3800	0.736842
NZ_CP005998.1	71067	GAAC	25	3797	3822	0.654108
NZ_CP005998.1	71542	GTTC	17	4063	4080	0.416667
NZ_CP005998.1	71594	GAAC	76	3934	4010	1.89526
NZ_CP005998.1	71643	GTTC	1111	3776	4887	22.7338
NZ_CP005998.1	71662	GTTC	103	3689	3792	2.71624
NZ_CP005998.1	71738	GAAC	312	3975	4287	7.27782
NZ_CP005998.1	72021	GAAC	339	3494	3833	8.84425
NZ_CP005998.1	72349	GTTC	623	4234	4857	12.8268
NZ_CP005998.1	72398	GTTC	384	4217	4601	8.34601
NZ_CP005998.1	72406	GTTC	177	4102	4279	4.13648
NZ_CP005998.1	73131	GTTC	1044	4068	5112	20.4225
NZ_CP005998.1	73225	GTTC	38	4293	4331	0.877396
NZ_CP005998.1	73426	GAAC	837	5309	6146	13.6186
NZ_CP005998.1	73522	GAAC	45	5668	5713	0.787677
NZ_CP005998.1	73728	GTTC	961	4624	5585	17.2068
NZ_CP005998.1	73776	GAAC	32	4682	4714	0.678829
NZ_CP005998.1	73911	GAAC	78	4040	4118	1.89412
NZ_CP005998.1	74238	GTTC	99	4449	4548	2.17678
NZ_CP005998.1	74676	GAAC	89	4480	4569	1.94791
NZ_CP005998.1	74790	GTTC	1441	4339	5780	24.9308
NZ_CP005998.1	75208	GAAC	33	3889	3922	0.841407
NZ_CP005998.1	75244	GTTC	54	3964	4018	1.34395
NZ_CP005998.1	75379	GTTC	36	4242	4278	0.841515
NZ_CP005998.1	75722	GAAC	848	4632	5480	15.4745
NZ_CP005998.1	75749	GTTC	73	4894	4967	1.4697
NZ_CP005998.1	75932	GTTC	89	4058	4147	2.14613
NZ_CP005998.1	75997	GAAC	40	5302	5342	0.748783
NZ_CP005998.1	76093	GAAC	555	4632	5187	10.6998
NZ_CP005998.1	76108	GAAC	300	4484	4784	6.2709
NZ_CP005998.1	76356	GAAC	205	4220	4425	4.63277
NZ_CP005998.1	76530	GTTC	115	4095	4210	2.73159
NZ_CP005998.1	76600	GAAC	156	4496	4652	3.3534
NZ_CP005998.1	76689	GAAC	519	4344	4863	10.6724
NZ_CP005998.1	76788	GTTC	72	4642	4714	1.52737
NZ_CP005998.1	76885	GAAC	362	4517	4879	7.41955
NZ_CP005998.1	76972	GAAC	25	4640	4665	0.535906
NZ_CP005998.1	76977	GTTC	70	4650	4720	1.48305
NZ_CP005998.1	77044	GTTC	47	3929	3976	1.18209
NZ_CP005998.1	77112	GTTC	40	3883	3923	1.01963
NZ_CP005998.1	77118	GAAC	79	3814	3893	2.02928
NZ_CP005998.1	77308	GTTC	298	4039	4337	6.87111
NZ_CP005998.1	77339	GAAC	626	4242	4868	12.8595
NZ_CP005998.1	77360	GAAC	91	4450	4541	2.00396
NZ_CP005998.1	77426	GAAC	92	4270	4362	2.10912
NZ_CP005998.1	77549	GAAC	17	4541	4558	0.372971
NZ_CP005998.1	77599	GAAC	18	4361	4379	0.411053
NZ_CP005998.1	77627	GAAC	1019	4175	5194	19.6188
NZ_CP005998.1	77639	GTTC	36	4084	4120	0.873786
NZ_CP005998.1	77645	GAAC	217	4064	4281	5.06891
NZ_CP005998.1	77816	GAAC	33	3461	3494	0.944476
NZ_CP005998.1	77910	GTTC	216	3894	4110	5.25547
NZ_CP005998.1	78046	GTTC	44	4233	4277	1.02876
NZ_CP005998.1	78161	GAAC	75	4261	4336	1.7297
NZ_CP005998.1	78296	GTTC	147	3939	4086	3.59765
NZ_CP005998.1	78449	GAAC	189	3886	4075	4.63804
NZ_CP005998.1	78556	GTTC	40	4779	4819	0.830048
NZ_CP005998.1	78610	GAAC	200	4473	4673	4.27991
NZ_CP005998.1	78634	GTTC	13	4313	4326	0.300509
NZ_CP005998.1	78668	GAAC	36	4184	4220	0.853081
NZ_CP005998.1	78701	GAAC	758	3929	4687	16.1724
NZ_CP005998.1	78713	GAAC	254	3699	3953	6.4255
NZ_CP005998.1	78977	GAAC	222	3852	4074	5.44919
NZ_CP005998.1	79139	GAAC	190	4075	4265	4.45487
NZ_CP005998.1	79235	GAAC	57	4572	4629	1.23137
NZ_CP005998.1	79316	GAAC	149	4791	4940	3.01619
NZ_CP005998.1	79486	GTTC	91	4481	4572	1.99038
NZ_CP005998.1	79528	GAAC	35	4430	4465	0.783875
NZ_CP005998.1	79637	GTTC	146	3907	4053	3.60227
NZ_CP005998.1	79922	GAAC	134	5106	5240	2.55725
NZ_CP005998.1	79974	GTTC	127	4554	4681	2.7131
NZ_CP005998.1	80012	GAAC	15	4381	4396	0.341219
NZ_CP005998.1	80048	GTTC	1651	4249	5900	27.9831
NZ_CP005998.1	80609	GAAC	79	4322	4401	1.79505
NZ_CP005998.1	80664	GTTC	62	4228	4290	1.44522
NZ_CP005998.1	80926	GAAC	316	4134	4450	7.10112
NZ_CP005998.1	80952	GAAC	143	4228	4371	3.27156
NZ_CP005998.1	81098	GTTC	199	3951	4150	4.79518
NZ_CP005998.1	81118	GTTC	118	3862	3980	2.96482
NZ_CP005998.1	81173	GTTC	24	3758	3782	0.634585
NZ_CP005998.1	81213	GTTC	25	3697	3722	0.671682
NZ_CP005998.1	81437	GTTC	19	3433	3452	0.550406
NZ_CP005998.1	81485	GTTC	1525	3579	5104	29.8785
NZ_CP005998.1	81879	GAAC	20	3937	3957	0.505433
NZ_CP005998.1	81950	GAAC	32	4062	4094	0.781632
NZ_CP005998.1	82107	GAAC	206	4550	4756	4.33137
NZ_CP005998.1	82361	GTTC	389	4411	4800	8.10417
NZ_CP005998.1	82621	GAAC	21	4112	4133	0.508105
NZ_CP005998.1	82651	GTTC	1628	3832	5460	29.8168
NZ_CP005998.1	82848	GTTC	13	2619	2632	0.493921
NZ_CP005998.1	83051	GAAC	1336	3648	4984	26.8058
NZ_CP005998.1	83282	GAAC	135	3905	4040	3.34158
NZ_CP005998.1	83501	GAAC	127	4343	4470	2.84116
NZ_CP005998.1	83579	GAAC	78	4175	4253	1.834
NZ_CP005998.1	83605	GTTC	506	4339	4845	10.4438
NZ_CP005998.1	83681	GTTC	126	4384	4510	2.79379
NZ_CP005998.1	83719	GTTC	118	4496	4614	2.55743
NZ_CP005998.1	83780	GTTC	75	3630	3705	2.02429
NZ_CP005998.1	83836	GAAC	20	4220	4240	0.471698
NZ_CP005998.1	83851	GTTC	52	4188	4240	1.22642
NZ_CP005998.1	83866	GTTC	32	4253	4285	0.746791
NZ_CP005998.1	83931	GTTC	328	4023	4351	7.5385
NZ_CP005998.1	84063	GTTC	68	4016	4084	1.66503
NZ_CP005998.1	84087	GAAC	230	3805	4035	5.70012
NZ_CP005998.1	84202	GAAC	58	3425	3483	1.66523
NZ_CP005998.1	84215	GAAC	14	3265	3279	0.426959
NZ_CP005998.1	84279	GTTC	19	4879	4898	0.387913
NZ_CP005998.1	84372	GTTC	90	4247	4337	2.07517
NZ_CP005998.1	84385	GAAC	1820	4286	6106	29.8067
NZ_CP005998.1	84444	GTTC	46	4571	4617	0.996318
NZ_CP005998.1	84501	GTTC	37	5572	5609	0.659654
NZ_CP005998.1	84567	GTTC	52	3605	3657	1.42193
NZ_CP005998.1	84621	GTTC	204	4146	4350	4.68966
NZ_CP005998.1	84765	GTTC	69	3986	4055	1.7016
NZ_CP005998.1	84981	GTTC	364	3778	4142	8.78803
NZ_CP005998.1	85572	GAAC	680	4159	4839	14.0525
NZ_CP005998.1	85941	GAAC	33	4036	4069	0.81101
NZ_CP005998.1	85986	GAAC	340	3882	4222	8.05306
NZ_CP005998.1	86046	GAAC	675	3991	4666	14.4664
NZ_CP005998.1	86151	GTTC	57	3861	3918	1.45482
NZ_CP005998.1	86260	GTTC	19	3914	3933	0.483092
NZ_CP005998.1	86318	GAAC	361	3715	4076	8.85672
NZ_CP005998.1	86566	GAAC	215	4037	4252	5.05644
NZ_CP005998.1	86591	GAAC	54	3932	3986	1.35474
NZ_CP005998.1	86602	GAAC	56	3837	3893	1.43848
NZ_CP005998.1	86694	GAAC	15	3736	3751	0.399893
NZ_CP005998.1	87081	GAAC	91	4123	4214	2.15947
NZ_CP005998.1	87548	GAAC	179	4252	4431	4.03972
NZ_CP005998.1	87707	GTTC	26	4104	4130	0.62954
NZ_CP005998.1	87851	GTTC	191	3624	3815	5.00655
NZ_CP005998.1	87929	GAAC	196	3997	4193	4.67446
NZ_CP005998.1	88007	GAAC	587	3458	4045	14.5117
NZ_CP005998.1	88203	GAAC	439	3601	4040	10.8663
NZ_CP005998.1	89079	GAAC	1351	3641	4992	27.0633
NZ_CP005998.1	89160	GTTC	64	3640	3704	1.72786
NZ_CP005998.1	89181	GTTC	35	3891	3926	0.891493
NZ_CP005998.1	89232	GTTC	107	2739	2846	3.75966
NZ_CP005998.1	89416	GTTC	178	4089	4267	4.17155
NZ_CP005998.1	89574	GTTC	350	4610	4960	7.05645
NZ_CP005998.1	89737	GAAC	24	4276	4300	0.55814
NZ_CP005998.1	90153	GTTC	362	4460	4822	7.50726
NZ_CP005998.1	90199	GTTC	23	4633	4656	0.493986
NZ_CP005998.1	90391	GAAC	206	5370	5576	3.6944
NZ_CP005998.1	90417	GTTC	18	5160	5178	0.347625
NZ_CP005998.1	90506	GTTC	1060	4788	5848	18.1259
NZ_CP005998.1	90681	GTTC	26	3888	3914	0.664282
NZ_CP005998.1	90724	GAAC	253	3993	4246	5.95855
NZ_CP005998.1	90818	GTTC	44	3495	3539	1.24329
NZ_CP005998.1	90991	GAAC	743	3910	4653	15.9682
NZ_CP005998.1	91124	GTTC	150	4859	5009	2.99461
NZ_CP005998.1	91171	GTTC	156	3864	4020	3.8806
NZ_CP005998.1	91330	GTTC	178	4230	4408	4.03811
NZ_CP005998.1	91483	GTTC	116	3564	3680	3.15217
NZ_CP005998.1	91488	GTTC	112	3620	3732	3.00107
NZ_CP005998.1	91645	GTTC	54	3438	3492	1.54639
NZ_CP005998.1	91654	GTTC	29	4259	4288	0.676306
NZ_CP005998.1	91797	GAAC	790	4153	4943	15.9822
NZ_CP005998.1	92175	GTTC	147	4012	4159	3.5345
NZ_CP005998.1	92580	GAAC	2016	4245	6261	32.1993
NZ_CP005998.1	92661	GTTC	19	4745	4764	0.398825
NZ_CP005998.1	92706	GAAC	46	5539	5585	0.823635
NZ_CP005998.1	92945	GTTC	42	4282	4324	0.971323
NZ_CP005998.1	93179	GTTC	94	4560	4654	2.01977
NZ_CP005998.1	93347	GAAC	236	4396	4632	5.09499
NZ_CP005998.1	93717	GAAC	1576	4239	5815	27.1023
NZ_CP005998.1	94000	GTTC	24	4485	4509	0.532269
NZ_CP005998.1	94162	GTTC	145	3784	3929	3.69051
NZ_CP005998.1	94224	GTTC	33	4134	4167	0.791937
NZ_CP005998.1	94245	GTTC	155	4229	4384	3.53558
NZ_CP005998.1	94332	GTTC	74	3567	3641	2.03241
NZ_CP005998.1	94520	GTTC	1440	3970	5410	26.6174
NZ_CP005998.1	94649	GTTC	16	4436	4452	0.359389
NZ_CP005998.1	94874	GTTC	512	3873	4385	11.6762
NZ_CP005998.1	94943	GTTC	56	3905	3961	1.41378
NZ_CP005998.1	95467	GTTC	639	4452	5091	12.5516
NZ_CP005998.1	95718	GTTC	53	4035	4088	1.29648
NZ_CP005998.1	95795	GTTC	72	3559	3631	1.98292
NZ_CP005998.1	95804	GTTC	20	3591	3611	0.553863
NZ_CP005998.1	95852	GAAC	42	3846	3888	1.08025
NZ_CP005998.1	95942	GTTC	85	3948	4033	2.10761
NZ_CP005998.1	96183	GAAC	978	3879	4857	20.1359
NZ_CP005998.1	96496	GTTC	30	4153	4183	0.717189
NZ_CP005998.1	96508	GTTC	513	4215	4728	10.8503
NZ_CP005998.1	96616	GTTC	36	4831	4867	0.739675
NZ_CP005998.1	96732	GTTC	169	4804	4973	3.39835
NZ_CP005998.1	97427	GTTC	1340	3488	4828	27.7548
NZ_CP005998.1	97590	GTTC	240	2936	3176	7.55668
NZ_CP005998.1	97604	GAAC	267	3154	3421	7.80474
NZ_CP005998.1	97866	GTTC	66	3832	3898	1.69318
NZ_CP005998.1	97891	GTTC	521	3610	4131	12.612
NZ_CP005998.1	98173	GTTC	90	3061	3151	2.85624
NZ_CP005998.1	98344	GAAC	1131	3779	4910	23.0346
NZ_CP005998.1	98392	GAAC	55	3897	3952	1.3917
NZ_CP005998.1	98405	GTTC	365	3982	4347	8.3966
NZ_CP005998.1	98458	GTTC	18	4116	4134	0.435414
NZ_CP005998.1	98551	GAAC	128	3521	3649	3.50781
NZ_CP005998.1	98723	GAAC	225	3946	4171	5.39439
NZ_CP005998.1	98840	GAAC	39	4455	4494	0.867824
NZ_CP005998.1	98969	GAAC	43	4654	4697	0.915478
NZ_CP005998.1	98977	GAAC	130	4653	4783	2.71796
NZ_CP005998.1	99603	GAAC	85	3443	3528	2.4093
NZ_CP005998.1	99856	GTTC	32	4559	4591	0.697016
NZ_CP005998.1	99936	GAAC	121	3531	3652	3.31325
NZ_CP005998.1	100138	GTTC	58	4051	4109	1.41154
NZ_CP005998.1	100198	GTTC	114	3938	4052	2.81343
NZ_CP005998.1	100287	GTTC	84	4364	4448	1.88849
NZ_CP005998.1	100380	GTTC	163	4411	4574	3.56362
NZ_CP005998.1	100384	GTTC	151	4386	4537	3.32819
NZ_CP005998.1	100547	GAAC	118	4324	4442	2.65646
NZ_CP005998.1	100788	GTTC	509	5609	6118	8.31971
NZ_CP005998.1	100795	GAAC	31	5586	5617	0.551896
NZ_CP005998.1	101017	GAAC	389	4439	4828	8.05717
NZ_CP005998.1	101341	GAAC	87	4686	4773	1.82275
NZ_CP005998.1	101349	GAAC	87	4705	4792	1.81553
NZ_CP005998.1	101430	GTTC	47	4302	4349	1.08071
NZ_CP005998.1	101479	GTTC	403	3981	4384	9.19252
NZ_CP005998.1	101673	GTTC	856	4717	5573	15.3598
NZ_CP005998.1	101749	GAAC	53	5369	5422	0.977499
NZ_CP005998.1	101755	GAAC	369	5478	5847	6.31093
NZ_CP005998.1	101892	GAAC	108	5538	5646	1.91286
NZ_CP005998.1	102049	GAAC	28	5331	5359	0.522486
NZ_CP005998.1	102180	GAAC	494	4906	5400	9.14815
NZ_CP005998.1	102237	GAAC	26	4791	4817	0.539755
NZ_CP005998.1	102314	GTTC	32	4718	4750	0.673684
NZ_CP005998.1	102549	GTTC	175	4288	4463	3.92113
NZ_CP005998.1	102789	GTTC	69	5065	5134	1.34398
NZ_CP005998.1	102847	GAAC	124	4763	4887	2.53734
NZ_CP005998.1	102876	GTTC	754	4498	5252	14.3564
NZ_CP005998.1	103091	GTTC	60	4414	4474	1.34108
NZ_CP005998.1	103173	GAAC	705	4420	5125	13.7561
NZ_CP005998.1	103241	GAAC	29	4338	4367	0.664071
NZ_CP005998.1	103308	GAAC	86	4545	4631	1.85705
NZ_CP005998.1	103315	GAAC	220	4587	4807	4.57666
NZ_CP005998.1	103324	GAAC	110	3743	3853	2.85492
NZ_CP005998.1	103338	GAAC	137	3810	3947	3.47099
NZ_CP005998.1	103385	GAAC	71	4500	4571	1.55327
NZ_CP005998.1	103500	GAAC	162	4352	4514	3.58883
NZ_CP005998.1	103530	GAAC	58	4389	4447	1.30425
NZ_CP005998.1	103638	GTTC	75	4350	4425	1.69492
NZ_CP005998.1	104021	GAAC	37	4696	4733	0.781745
NZ_CP005998.1	104051	GAAC	75	4355	4430	1.693
NZ_CP005998.1	104108	GAAC	1941	4227	6168	31.4689
NZ_CP005998.1	104118	GAAC	86	4535	4621	1.86107
NZ_CP005998.1	104173	GAAC	6	4636	4642	0.129255
NZ_CP005998.1	104257	GAAC	145	4324	4469	3.24457
NZ_CP005998.1	105403	GTTC	87	4010	4097	2.12351
NZ_CP005998.1	105466	GTTC	359	3993	4352	8.24908
NZ_CP005998.1	105471	GTTC	39	4023	4062	0.960118
NZ_CP005998.1	105717	GTTC	148	3867	4015	3.68618
NZ_CP005998.1	105732	GTTC	97	5231	5328	1.82057
NZ_CP005998.1	105783	GTTC	302	4978	5280	5.7197
NZ_CP005998.1	105851	GAAC	77	4803	4880	1.57787
NZ_CP005998.1	105868	GTTC	1145	4700	5845	19.5894
NZ_CP005998.1	105890	GAAC	41	4495	4536	0.90388
NZ_CP005998.1	106100	GAAC	543	4085	4628	11.7329
NZ_CP005998.1	106254	GTTC	154	3869	4023	3.82799
NZ_CP005998.1	106516	GTTC	273	4410	4683	5.8296
NZ_CP005998.1	106583	GAAC	25	4414	4439	0.56319
NZ_CP005998.1	106753	GAAC	140	4373	4513	3.10215
NZ_CP005998.1	106911	GTTC	418	4550	4968	8.41385
NZ_CP005998.1	107216	GTTC	87	3447	3534	2.4618
NZ_CP005998.1	107433	GTTC	1103	3911	5014	21.9984
NZ_CP005998.1	107547	GTTC	183	4919	5102	3.58683
NZ_CP005998.1	107765	GAAC	63	4423	4486	1.40437
NZ_CP005998.1	107787	GTTC	100	4265	4365	2.29095
NZ_CP005998.1	107810	GTTC	52	4199	4251	1.22324
NZ_CP005998.1	107864	GAAC	525	4331	4856	10.8114
NZ_CP005998.1	108421	GAAC	691	3954	4645	14.8762
NZ_CP005998.1	108500	GAAC	83	4593	4676	1.77502
NZ_CP005998.1	108506	GAAC	153	4586	4739	3.22853
NZ_CP005998.1	108570	GTTC	22	4121	4143	0.531016
NZ_CP005998.1	108596	GAAC	740	3718	4458	16.5994
NZ_CP005998.1	108736	GAAC	48	4310	4358	1.10142
NZ_CP005998.1	109001	GAAC	74	3878	3952	1.87247
NZ_CP005998.1	109013	GAAC	142	3965	4107	3.45751
NZ_CP005998.1	109179	GTTC	70	4640	4710	1.4862
NZ_CP005998.1	109296	GAAC	1248	4675	5923	21.0704
NZ_CP005998.1	109326	GTTC	26	4813	4839	0.537301
NZ_CP005998.1	109468	GTTC	128	3725	3853	3.32209
NZ_CP005998.1	109508	GTTC	17	4210	4227	0.402176
NZ_CP005998.1	109548	GAAC	510	4454	4964	10.274
NZ_CP005998.1	109622	GTTC	48	4223	4271	1.12386
NZ_CP005998.1	109666	GTTC	126	3962	4088	3.08219
NZ_CP005998.1	109783	GTTC	21	3615	3636	0.577558
NZ_CP005998.1	109887	GAAC	20	3985	4005	0.499376
NZ_CP005998.1	109977	GTTC	82	3425	3507	2.33818
NZ_CP005998.1	110164	GTTC	1321	3989	5310	24.8776
NZ_CP005998.1	110473	GTTC	150	3728	3878	3.86797
NZ_CP005998.1	110591	GTTC	41	3632	3673	1.11625
NZ_CP005998.1	110608	GAAC	298	3896	4194	7.10539
NZ_CP005998.1	110795	GTTC	248	4423	4671	5.30936
NZ_CP005998.1	110842	GTTC	92	4332	4424	2.07957
NZ_CP005998.1	110869	GTTC	420	4085	4505	9.32297
NZ_CP005998.1	110914	GTTC	451	3805	4256	10.5968
NZ_CP005998.1	110943	GTTC	342	3654	3996	8.55856
NZ_CP005998.1	111026	GAAC	84	3249	3333	2.52025
NZ_CP005998.1	111217	GTTC	268	3839	4107	6.52544
NZ_CP005998.1	111614	GTTC	25	4221	4246	0.588789
NZ_CP005998.1	111662	GTTC	278	4323	4601	6.04216
NZ_CP005998.1	111734	GTTC	75	4188	4263	1.75932
NZ_CP005998.1	111878	GAAC	33	4459	4492	0.734639
NZ_CP005998.1	111943	GAAC	530	4131	4661	11.371
NZ_CP005998.1	112076	GTTC	184	4549	4733	3.8876
NZ_CP005998.1	112123	GTTC	16	3861	3877	0.41269
NZ_CP005998.1	112140	GTTC	759	3655	4414	17.1953
NZ_CP005998.1	112415	GTTC	72	3945	4017	1.79238
NZ_CP005998.1	112454	GTTC	44	3875	3919	1.12274
NZ_CP005998.1	112625	GAAC	576	3336	3912	14.7239
NZ_CP005998.1	113015	GTTC	24	3321	3345	0.717489
NZ_CP005998.1	113057	GAAC	76	3688	3764	2.01913
NZ_CP005998.1	113084	GAAC	53	3797	3850	1.37662
NZ_CP005998.1	113118	GTTC	17	3699	3716	0.457481
NZ_CP005998.1	113514	GTTC	150	4302	4452	3.36927
NZ_CP005998.1	113653	GAAC	222	4984	5206	4.26431
NZ_CP005998.1	113733	GTTC	54	4128	4182	1.29125
NZ_CP005998.1	113768	GAAC	1721	4276	5997	28.6977
NZ_CP005998.1	113934	GAAC	21	3201	3222	0.651769
NZ_CP005998.1	114348	GTTC	430	4755	5185	8.29315
NZ_CP005998.1	114485	GTTC	106	5282	5388	1.96733
NZ_CP005998.1	115044	GAAC	265	4605	4870	5.44148
NZ_CP005998.1	115068	GAAC	223	4353	4576	4.87325
NZ_CP005998.1	115177	GAAC	433	5062	5495	7.87989
NZ_CP005998.1	115279	GAAC	1131	4535	5666	19.9612
NZ_CP005998.1	115384	GTTC	86	4675	4761	1.80634
NZ_CP005998.1	115628	GTTC	178	4164	4342	4.09949
NZ_CP005998.1	115918	GTTC	52	3167	3219	1.61541
NZ_CP005998.1	115944	GTTC	379	4614	4993	7.59063
NZ_CP005998.1	116232	GAAC	301	4640	4941	6.09188
NZ_CP005998.1	116443	GTTC	119	3357	3476	3.42348
NZ_CP005998.1	116449	GTTC	85	3295	3380	2.51479
NZ_CP005998.1	116803	GAAC	1201	3597	4798	25.0313
NZ_CP005998.1	117635	GAAC	958	4143	5101	18.7806
NZ_CP005998.1	117900	GTTC	228	4368	4596	4.96084
NZ_CP005998.1	117945	GAAC	152	4063	4215	3.60617
NZ_CP005998.1	118145	GAAC	122	4557	4679	2.60739
NZ_CP005998.1	118205	GAAC	382	4219	4601	8.30254
NZ_CP005998.1	118274	GTTC	992	4054	5046	19.6591
NZ_CP005998.1	118563	GAAC	159	3358	3517	4.5209
NZ_CP005998.1	118691	GAAC	21	3446	3467	0.605711
NZ_CP005998.1	118797	GAAC	37	3691	3728	0.992489
NZ_CP005998.1	118820	GTTC	96	3941	4037	2.378
NZ_CP005998.1	118954	GAAC	71	5041	5112	1.38889
NZ_CP005998.1	119763	GAAC	898	4650	5548	16.186
NZ_CP005998.1	119893	GTTC	128	5196	5324	2.40421
NZ_CP005998.1	119961	GTTC	22	4016	4038	0.544824
NZ_CP005998.1	119993	GTTC	53	4343	4396	1.20564
NZ_CP005998.1	120405	GAAC	63	4123	4186	1.50502
NZ_CP005998.1	120553	GTTC	80	4495	4575	1.74863
NZ_CP005998.1	120623	GTTC	45	3500	3545	1.26939
NZ_CP005998.1	121169	GTTC	71	4546	4617	1.5378
NZ_CP005998.1	121442	GTTC	145	5167	5312	2.72967
NZ_CP005998.1	121454	GTTC	346	5124	5470	6.32541
NZ_CP005998.1	121499	GTTC	149	5152	5301	2.81079
NZ_CP005998.1	121523	GAAC	23	5023	5046	0.455807
NZ_CP005998.1	121643	GTTC	160	3776	3936	4.06504
NZ_CP005998.1	121839	GAAC	706	3759	4465	15.8119
NZ_CP005998.1	121964	GAAC	23	3892	3915	0.587484
NZ_CP005998.1	122114	GTTC	43	3568	3611	1.19081
NZ_CP005998.1	122195	GTTC	29	2844	2873	1.0094
NZ_CP005998.1	122354	GTTC	1376	3765	5141	26.7652
NZ_CP005998.1	122374	GAAC	50	4090	4140	1.20773
NZ_CP005998.1	122399	GTTC	18	4232	4250	0.423529
NZ_CP005998.1	122426	GTTC	29	4351	4380	0.6621
NZ_CP005998.1	122526	GTTC	184	3246	3430	5.36443
NZ_CP005998.1	122543	GTTC	68	3436	3504	1.94064
NZ_CP005998.1	122938	GTTC	104	4148	4252	2.44591
NZ_CP005998.1	122970	GTTC	164	4147	4311	3.80422
NZ_CP005998.1	123201	GTTC	53	4327	4380	1.21005
NZ_CP005998.1	123318	GTTC	369	4510	4879	7.56303
NZ_CP005998.1	123793	GAAC	97	3777	3874	2.50387
NZ_CP005998.1	123965	GAAC	55	4093	4148	1.32594
NZ_CP005998.1	124030	GAAC	96	3993	4089	2.34776
NZ_CP005998.1	124067	GTTC	1339	3948	5287	25.3263
NZ_CP005998.1	124147	GTTC	72	4442	4514	1.59504
NZ_CP005998.1	124156	GTTC	167	4470	4637	3.60147
NZ_CP005998.1	124235	GTTC	85	3349	3434	2.47525
NZ_CP005998.1	124336	GTTC	27	3800	3827	0.705513
NZ_CP005998.1	124379	GTTC	14	3910	3924	0.356779
NZ_CP005998.1	124525	GTTC	13	3894	3907	0.332736
NZ_CP005998.1	124601	GAAC	174	4139	4313	4.03431
NZ_CP005998.1	124777	GTTC	41	3916	3957	1.03614
NZ_CP005998.1	124808	GTTC	44	3860	3904	1.12705
NZ_CP005998.1	124881	GAAC	182	4131	4313	4.2198
NZ_CP005998.1	125010	GAAC	450	3667	4117	10.9303
NZ_CP005998.1	125030	GAAC	26	3679	3705	0.701754
NZ_CP005998.1	125060	GAAC	121	3772	3893	3.10814
NZ_CP005998.1	125180	GTTC	195	3666	3861	5.05051
NZ_CP005998.1	125216	GTTC	43	3790	3833	1.12184
NZ_CP005998.1	125354	GTTC	73	4315	4388	1.66363
NZ_CP005998.1	125462	GTTC	66	4053	4119	1.60233
NZ_CP005998.1	125468	GTTC	1012	3951	4963	20.3909
NZ_CP005998.1	125621	GAAC	50	4579	4629	1.08015
NZ_CP005998.1	125685	GAAC	366	5364	5730	6.38743
NZ_CP005998.1	125706	GAAC	398	5695	6093	6.53209
NZ_CP005998.1	125769	GAAC	47	5901	5948	0.790182
NZ_CP005998.1	125793	GAAC	325	6051	6376	5.09724
NZ_CP005998.1	125927	GAAC	93	5767	5860	1.58703
NZ_CP005998.1	126026	GTTC	845	5290	6135	13.7734
NZ_CP005998.1	126105	GAAC	55	5335	5390	1.02041
NZ_CP005998.1	126317	GTTC	346	5404	5750	6.01739
NZ_CP005998.1	126392	GTTC	45	5649	5694	0.790306
NZ_CP005998.1	126646	GTTC	282	5809	6091	4.62978
NZ_CP005998.1	126716	GAAC	357	5882	6239	5.72207
NZ_CP005998.1	126737	GAAC	127	5816	5943	2.13697
NZ_CP005998.1	126775	GAAC	202	5815	6017	3.35715
NZ_CP005998.1	126833	GAAC	102	5236	5338	1.91083
NZ_CP005998.1	126916	GAAC	120	5383	5503	2.18063
NZ_CP005998.1	126926	GAAC	99	5246	5345	1.8522
NZ_CP005998.1	126991	GTTC	41	5002	5043	0.813008
NZ_CP005998.1	127001	GAAC	63	4977	5040	1.25
NZ_CP005998.1	127006	GAAC	107	4981	5088	2.10299
NZ_CP005998.1	127030	GAAC	179	4837	5016	3.56858
NZ_CP005998.1	127041	GAAC	243	4787	5030	4.83101
NZ_CP005998.1	127049	GAAC	35	4775	4810	0.727651
NZ_CP005998.1	127270	GTTC	654	4658	5312	12.3117
NZ_CP005998.1	127425	GTTC	262	3603	3865	6.77878
NZ_CP005998.1	127457	GTTC	161	3591	3752	4.29104
NZ_CP005998.1	127466	GTTC	64	3636	3700	1.72973
NZ_CP005998.1	127506	GAAC	39	3789	3828	1.01881
NZ_CP005998.1	127520	GTTC	99	3853	3952	2.50506
NZ_CP005998.1	128235	GTTC	63	3721	3784	1.6649
NZ_CP005998.1	128285	GAAC	19	3326	3345	0.568012
NZ_CP005998.1	128363	GAAC	52	4790	4842	1.07394
NZ_CP005998.1	128475	GTTC	1595	3924	5519	28.9002
NZ_CP005998.1	128557	GTTC	87	4016	4103	2.1204
NZ_CP005998.1	128601	GTTC	24	4541	4565	0.525739
NZ_CP005998.1	128688	GTTC	100	3408	3508	2.85063
NZ_CP005998.1	128694	GTTC	65	3483	3548	1.83202
NZ_CP005998.1	128736	GTTC	121	3703	3824	3.16423
NZ_CP005998.1	128803	GAAC	31	3698	3729	0.831322
NZ_CP005998.1	128867	GAAC	96	3726	3822	2.51177
NZ_CP005998.1	128885	GTTC	98	3819	3917	2.50191
NZ_CP005998.1	128940	GTTC	27	3860	3887	0.694623
NZ_CP005998.1	129009	GTTC	27	4431	4458	0.605653
NZ_CP005998.1	129114	GTTC	35	4377	4412	0.793291
NZ_CP005998.1	129121	GTTC	415	4436	4851	8.55494
NZ_CP005998.1	129333	GAAC	45	4283	4328	1.03974
NZ_CP005998.1	129568	GTTC	611	4027	4638	13.1738
NZ_CP005998.1	129814	GAAC	98	4059	4157	2.35747
NZ_CP005998.1	130044	GTTC	64	4420	4484	1.4273
NZ_CP005998.1	130163	GTTC	109	3842	3951	2.7588
NZ_CP005998.1	130174	GTTC	223	3795	4018	5.55002
NZ_CP005998.1	130320	GAAC	27	3998	4025	0.670807
NZ_CP005998.1	130377	GTTC	370	3836	4206	8.79696
NZ_CP005998.1	130502	GTTC	134	4556	4690	2.85714
NZ_CP005998.1	130540	GAAC	81	4124	4205	1.92628
NZ_CP005998.1	130640	GTTC	925	3869	4794	19.295
NZ_CP005998.1	130652	GTTC	193	3819	4012	4.81057
NZ_CP005998.1	130826	GTTC	37	3202	3239	1.14233
NZ_CP005998.1	130991	GAAC	523	4039	4562	11.4643
NZ_CP005998.1	131082	GAAC	56	4531	4587	1.22084
NZ_CP005998.1	131138	GTTC	171	5108	5279	3.23925
NZ_CP005998.1	131171	GTTC	67	4428	4495	1.49055
NZ_CP005998.1	131281	GTTC	149	4537	4686	3.17968
NZ_CP005998.1	131425	GTTC	181	4040	4221	4.28808
NZ_CP005998.1	131510	GTTC	62	3814	3876	1.59959
NZ_CP005998.1	131776	GTTC	80	3187	3267	2.44873
NZ_CP005998.1	131792	GAAC	27	3055	3082	0.876055
NZ_CP005998.1	131828	GAAC	23	4789	4812	0.477972
NZ_CP005998.1	131951	GTTC	1353	3673	5026	26.92
NZ_CP005998.1	132070	GAAC	7	3868	3875	0.180645
NZ_CP005998.1	132345	GTTC	135	2994	3129	4.31448
NZ_CP005998.1	132448	GAAC	26	3160	3186	0.81607
NZ_CP005998.1	132457	GTTC	135	3242	3377	3.99763
NZ_CP005998.1	132622	GAAC	118	3737	3855	3.06096
NZ_CP005998.1	132639	GTTC	48	3552	3600	1.33333
NZ_CP005998.1	132647	GTTC	99	3459	3558	2.78246
NZ_CP005998.1	132709	GAAC	438	3475	3913	11.1935
NZ_CP005998.1	132753	GAAC	591	3490	4081	14.4817
NZ_CP005998.1	132810	GAAC	163	3582	3745	4.35247
NZ_CP005998.1	132925	GTTC	105	3128	3233	3.24776
NZ_CP005998.1	133190	GAAC	18	3498	3516	0.511945
NZ_CP005998.1	133225	GTTC	12	3084	3096	0.387597
NZ_CP005998.1	133311	GAAC	24	3934	3958	0.606367
NZ_CP005998.1	133406	GAAC	1372	3799	5171	26.5326
NZ_CP005998.1	133546	GTTC	96	4395	4491	2.13761
NZ_CP005998.1	133718	GTTC	197	3515	3712	5.30711
NZ_CP005998.1	133773	GAAC	51	3747	3798	1.34281
NZ_CP005998.1	133872	GAAC	270	3878	4148	6.50916
NZ_CP005998.1	134031	GTTC	65	4225	4290	1.51515
NZ_CP005998.1	134060	GAAC	73	4582	4655	1.56821
NZ_CP005998.1	134065	GAAC	156	4654	4810	3.24324
NZ_CP005998.1	134370	GTTC	149	4394	4543	3.27977
NZ_CP005998.1	134387	GTTC	47	4423	4470	1.05145
NZ_CP005998.1	134828	GAAC	72	4081	4153	1.73369
NZ_CP005998.1	135169	GTTC	36	4710	4746	0.758534
NZ_CP005998.1	135224	GAAC	22	5447	5469	0.402267
NZ_CP005998.1	135229	GAAC	20	5521	5541	0.360946
NZ_CP005998.1	135287	GAAC	28	3370	3398	0.824014
NZ_CP005998.1	135526	GAAC	107	4321	4428	2.41644
NZ_CP005998.1	135581	GAAC	74	4464	4538	1.63067
NZ_CP005998.1	135629	GAAC	21	4541	4562	0.460324
NZ_CP005998.1	135899	GAAC	148	4373	4521	3.27361
NZ_CP005998.1	136138	GAAC	141	4898	5039	2.79817
NZ_CP005998.1	136153	GTTC	264	5446	5710	4.62347
NZ_CP005998.1	136267	GTTC	446	6157	6603	6.75451
NZ_CP005998.1	136275	GTTC	33	6311	6344	0.520177
NZ_CP005998.1	136297	GAAC	407	6101	6508	6.25384
NZ_CP005998.1	136328	GAAC	15	5571	5586	0.268528
NZ_CP005998.1	136386	GTTC	440	6509	6949	6.33185
NZ_CP005998.1	136486	GAAC	79	5358	5437	1.45301
NZ_CP005998.1	136522	GAAC	447	5508	5955	7.5063
NZ_CP005998.1	136528	GAAC	35	5449	5484	0.63822
NZ_CP005998.1	136689	GTTC	339	4952	5291	6.40711
NZ_CP005998.1	136826	GTTC	77	5136	5213	1.47708
NZ_CP005998.1	136967	GTTC	18	5283	5301	0.339559
NZ_CP005998.1	137006	GTTC	500	4879	5379	9.29541
NZ_CP005998.1	137036	GTTC	210	4861	5071	4.1412
NZ_CP005998.1	137048	GAAC	65	5010	5075	1.28079
NZ_CP005998.1	137057	GTTC	557	4782	5339	10.4327
NZ_CP005998.1	137171	GTTC	97	4762	4859	1.9963
NZ_CP005998.1	137186	GAAC	33	4541	4574	0.721469
NZ_CP005998.1	137255	GTTC	244	4176	4420	5.52036
NZ_CP005998.1	137355	GAAC	81	4172	4253	1.90454
NZ_CP005998.1	137395	GTTC	46	4518	4564	1.00789
NZ_CP005998.1	137426	GAAC	31	4351	4382	0.70744
NZ_CP005998.1	137447	GAAC	25	4376	4401	0.568053
NZ_CP005998.1	138266	GAAC	527	4045	4572	11.5267
NZ_CP005998.1	138328	GAAC	96	3947	4043	2.37447
NZ_CP005998.1	138584	GAAC	1711	3988	5699	30.0228
NZ_CP005998.1	138944	GAAC	395	4146	4541	8.69852
NZ_CP005998.1	138985	GTTC	122	3950	4072	2.99607
NZ_CP005998.1	139629	GAAC	25	2841	2866	0.872296
NZ_CP005998.1	139684	GTTC	299	4128	4427	6.75401
NZ_CP005998.1	139690	GTTC	65	3912	3977	1.6344
NZ_CP005998.1	139699	GTTC	7	3819	3826	0.182959
NZ_CP005998.1	139738	GAAC	20	3454	3474	0.575705
NZ_CP005998.1	139797	GAAC	1360	3475	4835	28.1282
NZ_CP005998.1	140179	GTTC	20	3011	3031	0.659848
NZ_CP005998.1	140239	GAAC	70	3479	3549	1.97239
NZ_CP005998.1	140576	GAAC	1179	3795	4974	23.7033
NZ_CP005998.1	140591	GTTC	101	3672	3773	2.67691
NZ_CP005998.1	140633	GAAC	42	3748	3790	1.10818
NZ_CP005998.1	140662	GAAC	15	4010	4025	0.372671
NZ_CP005998.1	140798	GAAC	35	3458	3493	1.002
NZ_CP005998.1	140937	GAAC	51	3645	3696	1.37987
NZ_CP005998.1	141138	GTTC	28	3660	3688	0.759219
NZ_CP005998.1	141202	GAAC	1498	3555	5053	29.6458
NZ_CP005998.1	141357	GTTC	78	2673	2751	2.83533
NZ_CP005998.1	141416	GAAC	85	3336	3421	2.48465
NZ_CP005998.1	141713	GTTC	49	3934	3983	1.23023
NZ_CP005998.1	141800	GAAC	96	3965	4061	2.36395
NZ_CP005998.1	142170	GAAC	484	3486	3970	12.1914
NZ_CP005998.1	142223	GAAC	318	3175	3493	9.10392
NZ_CP005998.1	142272	GTTC	470	3326	3796	12.3815
NZ_CP005998.1	142444	GTTC	153	2926	3079	4.96915
NZ_CP005998.1	142611	GAAC	59	3395	3454	1.70816
NZ_CP005998.1	143001	GAAC	158	4566	4724	3.34462
NZ_CP005998.1	143235	GAAC	632	3869	4501	14.0413
NZ_CP005998.1	143307	GTTC	102	3703	3805	2.68068
NZ_CP005998.1	143346	GTTC	253	3757	4010	6.30923
NZ_CP005998.1	143571	GTTC	338	3945	4283	7.89166
NZ_CP005998.1	143643	GAAC	42	3676	3718	1.12964
NZ_CP005998.1	143803	GAAC	1337	4153	5490	24.3534
NZ_CP005998.1	144097	GAAC	28	4034	4062	0.689316
NZ_CP005998.1	144217	GAAC	32	4743	4775	0.670157
NZ_CP005998.1	144255	GAAC	28	4841	4869	0.575067
NZ_CP005998.1	144412	GAAC	36	4889	4925	0.730964
NZ_CP005998.1	145227	GAAC	230	3793	4023	5.71713
NZ_CP005998.1	145380	GAAC	33	4279	4312	0.765306
NZ_CP005998.1	145504	GAAC	187	3542	3729	5.01475
NZ_CP005998.1	145518	GAAC	1711	3880	5591	30.6028
NZ_CP005998.1	145747	GAAC	45	4105	4150	1.08434
NZ_CP005998.1	145805	GAAC	114	4219	4333	2.63097
NZ_CP005998.1	146523	GTTC	25	2841	2866	0.872296
NZ_CP005998.1	146650	GTTC	6	3617	3623	0.165609
NZ_CP005998.1	146691	GTTC	1296	3205	4501	28.7936
NZ_CP005998.1	146700	GTTC	119	3005	3124	3.80922
NZ_CP005998.1	146705	GTTC	54	3016	3070	1.75896
NZ_CP005998.1	146978	GTTC	20	3033	3053	0.655093
NZ_CP005998.1	147054	GAAC	8	3177	3185	0.251177
NZ_CP005998.1	147103	GAAC	12	3052	3064	0.391645
NZ_CP005998.1	147167	GAAC	57	3570	3627	1.57155
NZ_CP005998.1	147177	GAAC	42	3483	3525	1.19149
NZ_CP005998.1	147192	GTTC	178	3448	3626	4.90899
NZ_CP005998.1	147281	GAAC	33	3880	3913	0.843343
NZ_CP005998.1	147309	GAAC	686	3958	4644	14.7717
NZ_CP005998.1	147346	GAAC	144	3761	3905	3.68758
NZ_CP005998.1	147360	GAAC	68	3751	3819	1.78057
NZ_CP005998.1	147399	GAAC	346	4112	4458	7.76133
NZ_CP005998.1	147531	GAAC	108	3714	3822	2.82575
NZ_CP005998.1	147584	GAAC	25	3566	3591	0.696185
NZ_CP005998.1	147606	GAAC	24	3656	3680	0.652174
NZ_CP005998.1	147639	GAAC	35	3836	3871	0.904159
NZ_CP005998.1	147693	GTTC	73	3826	3899	1.87227
NZ_CP005998.1	147963	GAAC	105	4156	4261	2.46421
NZ_CP005998.1	148162	GAAC	20	4187	4207	0.475398
NZ_CP005998.1	148189	GAAC	22	4215	4237	0.519235
NZ_CP005998.1	148209	GTTC	1184	4244	5428	21.8128
NZ_CP005998.1	148623	GTTC	97	4072	4169	2.3267
NZ_CP005998.1	148738	GAAC	643	4252	4895	13.1359
NZ_CP005998.1	148792	GTTC	682	4492	5174	13.1813
NZ_CP005998.1	148930	GAAC	58	4786	4844	1.19736
NZ_CP005998.1	149053	GAAC	46	4898	4944	0.930421
NZ_CP005998.1	149076	GTTC	221	4923	5144	4.29627
NZ_CP005998.1	149236	GAAC	64	4979	5043	1.26909
NZ_CP005998.1	149254	GTTC	112	5017	5129	2.18366
NZ_CP005998.1	149565	GAAC	305	5688	5993	5.08927
NZ_CP005998.1	149866	GAAC	156	5676	5832	2.6749
NZ_CP005998.1	150200	GAAC	33	5044	5077	0.64999
NZ_CP005998.1	150205	GTTC	44	4979	5023	0.875971
NZ_CP005998.1	150209	GTTC	51	4930	4981	1.02389
NZ_CP005998.1	150231	GTTC	61	4809	4870	1.25257
NZ_CP005998.1	150256	GTTC	152	4567	4719	3.22102
NZ_CP005998.1	150292	GAAC	46	4483	4529	1.01568
NZ_CP005998.1	150313	GAAC	1163	4443	5606	20.7456
NZ_CP005998.1	150448	GTTC	46	5085	5131	0.896511
NZ_CP005998.1	150464	GAAC	34	3625	3659	0.929216
NZ_CP005998.1	150547	GAAC	372	4313	4685	7.94023
NZ_CP005998.1	150646	GAAC	54	4727	4781	1.12947
NZ_CP005998.1	150769	GAAC	80	4784	4864	1.64474
NZ_CP005998.1	150919	GAAC	182	4818	5000	3.64
NZ_CP005998.1	151013	GTTC	374	4902	5276	7.0887
NZ_CP005998.1	151081	GAAC	369	4504	4873	7.57234
NZ_CP005998.1	151133	GTTC	46	4679	4725	0.973545
NZ_CP005998.1	151401	GAAC	64	5545	5609	1.14102
NZ_CP005998.1	151571	GAAC	153	6023	6176	2.47733
NZ_CP005998.1	151823	GAAC	153	5589	5742	2.66458
NZ_CP005998.1	152178	GAAC	37	3730	3767	0.982214
NZ_CP005998.1	152345	GAAC	1525	4867	6392	23.8579
NZ_CP005998.1	152372	GAAC	52	5015	5067	1.02625
NZ_CP005998.1	152457	GAAC	122	5350	5472	2.22953
NZ_CP005998.1	152639	GAAC	29	4571	4600	0.630435
NZ_CP005998.1	152885	GTTC	444	5347	5791	7.66707
NZ_CP005998.1	152903	GTTC	117	5397	5514	2.12187
NZ_CP005998.1	152974	GAAC	283	5568	5851	4.83678
NZ_CP005998.1	153242	GTTC	607	4420	5027	12.0748
NZ_CP005998.1	153393	GAAC	195	4255	4450	4.38202
NZ_CP005998.1	153618	GAAC	266	4420	4686	5.67648
NZ_CP005998.1	153648	GTTC	30	4393	4423	0.678273
NZ_CP005998.1	153672	GTTC	494	4513	5007	9.86619
NZ_CP005998.1	153677	GTTC	156	4448	4604	3.38836
NZ_CP005998.1	153843	GAAC	49	4224	4273	1.14674
NZ_CP005998.1	153876	GAAC	42	4547	4589	0.915232
NZ_CP005998.1	154002	GTTC	71	4949	5020	1.41434
NZ_CP005998.1	154053	GTTC	315	4568	4883	6.45095
NZ_CP005998.1	154131	GAAC	51	4359	4410	1.15646
NZ_CP005998.1	154161	GAAC	15	4205	4220	0.35545
NZ_CP005998.1	154169	GAAC	38	4228	4266	0.890764
NZ_CP005998.1	154203	GAAC	98	3995	4093	2.39433
NZ_CP005998.1	154359	GAAC	73	4514	4587	1.59145
NZ_CP005998.1	154422	GAAC	36	4500	4536	0.793651
NZ_CP005998.1	154447	GAAC	403	4584	4987	8.08101
NZ_CP005998.1	154549	GTTC	68	5122	5190	1.31021
NZ_CP005998.1	154599	GAAC	417	4536	4953	8.41914
NZ_CP005998.1	155201	GTTC	282	4830	5112	5.51643
NZ_CP005998.1	155407	GAAC	117	4722	4839	2.41785
NZ_CP005998.1	155481	GAAC	626	4473	5099	12.2769
NZ_CP005998.1	155824	GTTC	81	4175	4256	1.9032
NZ_CP005998.1	156016	GAAC	562	4649	5211	10.7849
NZ_CP005998.1	156210	GAAC	169	4888	5057	3.3419
NZ_CP005998.1	156228	GTTC	273	4953	5226	5.22388
NZ_CP005998.1	156519	GAAC	153	4318	4471	3.42205
NZ_CP005998.1	156630	GTTC	52	4262	4314	1.20538
NZ_CP005998.1	156652	GAAC	20	4364	4384	0.456204
NZ_CP005998.1	156682	GAAC	134	4109	4243	3.15814
NZ_CP005998.1	156736	GAAC	718	4201	4919	14.5965
NZ_CP005998.1	156788	GAAC	225	4439	4664	4.82419
NZ_CP005998.1	156985	GAAC	293	4182	4475	6.54749
NZ_CP005998.1	157034	GTTC	25	4455	4480	0.558036
NZ_CP005998.1	157173	GTTC	54	4365	4419	1.222
NZ_CP005998.1	157268	GAAC	151	4826	4977	3.03396
NZ_CP005998.1	157465	GAAC	69	5227	5296	1.30287
NZ_CP005998.1	157591	GAAC	48	5767	5815	0.825451
NZ_CP005998.1	157683	GTTC	181	5899	6080	2.97697
NZ_CP005998.1	157788	GTTC	211	5351	5562	3.7936
NZ_CP005998.1	158190	GTTC	371	4539	4910	7.55601
NZ_CP005998.1	158240	GTTC	274	4218	4492	6.09973
NZ_CP005998.1	158274	GAAC	499	4130	4629	10.7799
NZ_CP005998.1	158325	GAAC	48	4325	4373	1.09764
NZ_CP005998.1	158674	GAAC	395	3862	4257	9.27883
NZ_CP005998.1	158719	GAAC	179	4098	4277	4.18518
NZ_CP005998.1	158724	GAAC	30	4169	4199	0.714456
NZ_CP005998.1	158899	GAAC	123	4401	4524	2.71883
NZ_CP005998.1	158982	GTTC	248	4474	4722	5.25201
NZ_CP005998.1	159123	GAAC	56	4576	4632	1.20898
NZ_CP005998.1	159223	GAAC	255	4472	4727	5.39454
NZ_CP005998.1	159238	GAAC	299	4464	4763	6.27756
NZ_CP005998.1	159253	GAAC	45	4498	4543	0.990535
NZ_CP005998.1	159483	GAAC	222	4264	4486	4.94873
NZ_CP005998.1	159503	GTTC	200	4316	4516	4.4287
NZ_CP005998.1	159677	GAAC	439	4535	4974	8.82589
NZ_CP005998.1	159709	GTTC	37	4630	4667	0.792801
NZ_CP005998.1	159900	GAAC	163	4778	4941	3.29893
NZ_CP005998.1	159999	GTTC	218	4686	4904	4.44535
NZ_CP005998.1	160313	GTTC	41	3617	3658	1.12083
NZ_CP005998.1	160329	GAAC	28	3761	3789	0.738981
NZ_CP005998.1	160340	GAAC	68	3961	4029	1.68776
NZ_CP005998.1	160445	GAAC	29	3853	3882	0.747038
NZ_CP005998.1	160471	GAAC	39	3543	3582	1.08878
NZ_CP005998.1	160544	GAAC	16	4562	4578	0.349498
NZ_CP005998.1	160647	GAAC	1411	4672	6083	23.1958
NZ_CP005998.1	160693	GAAC	12	5047	5059	0.237201
NZ_CP005998.1	160769	GAAC	282	5455	5737	4.91546
NZ_CP005998.1	160984	GTTC	138	4176	4314	3.19889
NZ_CP005998.1	161354	GTTC	195	5175	5370	3.63128
NZ_CP005998.1	161420	GTTC	587	4872	5459	10.7529
NZ_CP005998.1	161590	GTTC	28	4133	4161	0.672915
NZ_CP005998.1	161655	GAAC	19	4251	4270	0.444965
NZ_CP005998.1	161960	GTTC	175	4362	4537	3.85717
NZ_CP005998.1	162205	GAAC	39	4368	4407	0.884956
NZ_CP005998.1	162251	GTTC	57	4451	4508	1.26442
NZ_CP005998.1	162260	GTTC	1146	4262	5408	21.1908
NZ_CP005998.1	162562	GAAC	26	4247	4273	0.608472
NZ_CP005998.1	162622	GTTC	388	4123	4511	8.6012
NZ_CP005998.1	162836	GTTC	26	4059	4085	0.636475
NZ_CP005998.1	162949	GTTC	52	4094	4146	1.25422
NZ_CP005998.1	163003	GAAC	49	4179	4228	1.15894
NZ_CP005998.1	163060	GAAC	46	4183	4229	1.08773
NZ_CP005998.1	163099	GTTC	169	4363	4532	3.72904
NZ_CP005998.1	163162	GAAC	65	4513	4578	1.41983
NZ_CP005998.1	163206	GAAC	83	4736	4819	1.72235
NZ_CP005998.1	163477	GAAC	105	5028	5133	2.04559
NZ_CP005998.1	163495	GTTC	981	4704	5685	17.2559
NZ_CP005998.1	163573	GTTC	619	4602	5221	11.856
NZ_CP005998.1	163624	GAAC	13	4803	4816	0.269934
NZ_CP005998.1	163915	GAAC	116	4553	4669	2.48447
NZ_CP005998.1	164059	GAAC	36	4998	5034	0.715137
NZ_CP005998.1	164066	GTTC	90	4970	5060	1.77866
NZ_CP005998.1	164131	GTTC	217	5003	5220	4.15709
NZ_CP005998.1	164155	GAAC	350	5092	5442	6.43146
NZ_CP005998.1	164479	GAAC	225	4999	5224	4.30704
NZ_CP005998.1	164545	GTTC	227	5288	5515	4.11605
NZ_CP005998.1	164656	GTTC	310	4542	4852	6.38912
NZ_CP005998.1	164662	GTTC	91	4472	4563	1.9943
NZ_CP005998.1	164797	GAAC	36	4175	4211	0.854904
NZ_CP005998.1	165196	GAAC	108	4024	4132	2.61375
NZ_CP005998.1	165205	GTTC	86	4016	4102	2.09654
NZ_CP005998.1	165325	GAAC	256	3975	4231	6.05058
NZ_CP005998.1	165361	GAAC	123	3499	3622	3.39591
NZ_CP005998.1	165445	GAAC	788	3921	4709	16.7339
NZ_CP005998.1	165962	GAAC	22	4380	4402	0.499773
NZ_CP005998.1	166006	GAAC	141	4312	4453	3.1664
NZ_CP005998.1	166010	GTTC	116	4325	4441	2.61202
NZ_CP005998.1	166030	GAAC	60	4653	4713	1.27307
NZ_CP005998.1	166160	GTTC	121	4765	4886	2.47646
NZ_CP005998.1	166174	GTTC	51	4550	4601	1.10845
NZ_CP005998.1	166216	GTTC	79	4305	4384	1.80201
NZ_CP005998.1	166480	GTTC	109	4277	4386	2.48518
NZ_CP005998.1	166522	GTTC	18	4026	4044	0.445104
NZ_CP005998.1	166604	GAAC	1044	3929	4973	20.9934
NZ_CP005998.1	166655	GAAC	21	3953	3974	0.528435
NZ_CP005998.1	166916	GAAC	156	4494	4650	3.35484
NZ_CP005998.1	167071	GAAC	312	4916	5228	5.96787
NZ_CP005998.1	167303	GAAC	75	4908	4983	1.50512
NZ_CP005998.1	167387	GAAC	156	5133	5289	2.94952
NZ_CP005998.1	167639	GAAC	113	5284	5397	2.09376
NZ_CP005998.1	167701	GTTC	536	4834	5370	9.98138
NZ_CP005998.1	168062	GAAC	735	4100	4835	15.2017
NZ_CP005998.1	168098	GAAC	26	4124	4150	0.626506
NZ_CP005998.1	168217	GTTC	213	3700	3913	5.44339
NZ_CP005998.1	168237	GAAC	184	3684	3868	4.75698
NZ_CP005998.1	168274	GAAC	369	3651	4020	9.1791
NZ_CP005998.1	168365	GTTC	101	3625	3726	2.71068
NZ_CP005998.1	168387	GAAC	23	3426	3449	0.66686
NZ_CP005998.1	168443	GTTC	63	2942	3005	2.09651
NZ_CP005998.1	168852	GAAC	101	3337	3438	2.93775
NZ_CP005998.1	168865	GAAC	25	3236	3261	0.766636
NZ_CP005998.1	168887	GAAC	51	3125	3176	1.60579
NZ_CP005998.1	168955	GTTC	17	4195	4212	0.403609
NZ_CP005998.1	169041	GTTC	1371	4282	5653	24.2526
NZ_CP005998.1	169175	GTTC	68	5487	5555	1.22412
NZ_CP005998.1	169183	GTTC	252	5416	5668	4.44601
NZ_CP005998.1	169299	GTTC	314	4353	4667	6.72809
NZ_CP005998.1	169452	GAAC	225	3898	4123	5.45719
NZ_CP005998.1	169634	GAAC	52	4255	4307	1.20734
NZ_CP005998.1	169931	GAAC	36	3853	3889	0.925688
NZ_CP005998.1	169971	GAAC	69	3747	3816	1.80818
NZ_CP005998.1	170177	GAAC	32	4036	4068	0.786627
NZ_CP005998.1	170239	GAAC	1676	3924	5600	29.9286
NZ_CP005998.1	170281	GTTC	15	3998	4013	0.373785
NZ_CP005998.1	170434	GAAC	185	3433	3618	5.11332
NZ_CP005998.1	171107	GTTC	566	4718	5284	10.7116
NZ_CP005998.1	171282	GAAC	62	3236	3298	1.87993
NZ_CP005998.1	171329	GTTC	26	4532	4558	0.570426
NZ_CP005998.1	171422	GTTC	22	4034	4056	0.542406
NZ_CP005998.1	171455	GAAC	34	3992	4026	0.844511
NZ_CP005998.1	171460	GTTC	1033	3856	4889	21.1291
NZ_CP005998.1	171518	GAAC	18	3687	3705	0.48583
NZ_CP005998.1	171538	GTTC	59	3809	3868	1.52534
NZ_CP005998.1	171556	GTTC	26	3909	3935	0.660737
NZ_CP005998.1	171848	GAAC	165	3437	3602	4.58079
NZ_CP005998.1	171883	GAAC	22	3219	3241	0.678803
NZ_CP005998.1	172030	GAAC	30	3143	3173	0.945477
NZ_CP005998.1	172081	GTTC	34	2953	2987	1.13827
NZ_CP005998.1	172289	GTTC	1375	3298	4673	29.4244
NZ_CP005998.1	172412	GTTC	48	4367	4415	1.0872
NZ_CP005998.1	172527	GTTC	85	3292	3377	2.51703
NZ_CP005998.1	172571	GTTC	246	3091	3337	7.37189
NZ_CP005998.1	172760	GAAC	468	3141	3609	12.9676
NZ_CP005998.1	172838	GTTC	38	3508	3546	1.07163
NZ_CP005998.1	173379	GAAC	1417	3279	4696	30.1746
NZ_CP005998.1	173406	GAAC	14	3294	3308	0.423216
NZ_CP005998.1	173712	GAAC	28	4120	4148	0.675024
NZ_CP005998.1	173907	GAAC	45	5124	5169	0.870575
NZ_CP005998.1	174058	GTTC	116	5369	5485	2.11486
NZ_CP005998.1	174257	GTTC	739	5833	6572	11.2447
NZ_CP005998.1	174453	GTTC	162	5213	5375	3.01395
NZ_CP005998.1	174552	GAAC	174	5159	5333	3.2627
NZ_CP005998.1	175112	GTTC	1892	3880	5772	32.7789
NZ_CP005998.1	175128	GAAC	66	3832	3898	1.69318
NZ_CP005998.1	175139	GTTC	36	3838	3874	0.929272
NZ_CP005998.1	175264	GAAC	65	2798	2863	2.27035
NZ_CP005998.1	175344	GAAC	29	3750	3779	0.767399
NZ_CP005998.1	175375	GTTC	44	3817	3861	1.1396
NZ_CP005998.1	176077	GTTC	1887	4147	6034	31.2728
NZ_CP005998.1	176749	GAAC	67	4109	4176	1.60441
NZ_CP005998.1	176948	GAAC	118	4487	4605	2.56243
NZ_CP005998.1	177064	GAAC	1085	3842	4927	22.0215
NZ_CP005998.1	177224	GAAC	341	3479	3820	8.9267
NZ_CP005998.1	177255	GAAC	342	3791	4133	8.27486
NZ_CP005998.1	177410	GAAC	351	3993	4344	8.08011
NZ_CP005998.1	177485	GTTC	72	3970	4042	1.7813
NZ_CP005998.1	177512	GAAC	12	4007	4019	0.298582
NZ_CP005998.1	177717	GTTC	177	4357	4534	3.90384
NZ_CP005998.1	177933	GTTC	285	4659	4944	5.76456
NZ_CP005998.1	177942	GTTC	316	4523	4839	6.53027
NZ_CP005998.1	178047	GTTC	321	4312	4633	6.92856
NZ_CP005998.1	178278	GTTC	18	3175	3193	0.563733
NZ_CP005998.1	178288	GTTC	20	3193	3213	0.622471
NZ_CP005998.1	178309	GTTC	23	3269	3292	0.698663
NZ_CP005998.1	178331	GTTC	17	3247	3264	0.520833
NZ_CP005998.1	178401	GAAC	61	2963	3024	2.0172
NZ_CP005998.1	178748	GAAC	318	3105	3423	9.2901
NZ_CP005998.1	178960	GTTC	191	3929	4120	4.63592
NZ_CP005998.1	179061	GTTC	66	4076	4142	1.59343
NZ_CP005998.1	179320	GAAC	161	4497	4658	3.45642
NZ_CP005998.1	179477	GAAC	280	4463	4743	5.90344
NZ_CP005998.1	179562	GAAC	34	4664	4698	0.723712
NZ_CP005998.1	179787	GTTC	52	4300	4352	1.19485
NZ_CP005998.1	179791	GAAC	68	4309	4377	1.55358
NZ_CP005998.1	179970	GTTC	166	4563	4729	3.51026
NZ_CP005998.1	179980	GAAC	400	4560	4960	8.06452
NZ_CP005998.1	179986	GAAC	220	4554	4774	4.60829
NZ_CP005998.1	180054	GTTC	29	4430	4459	0.65037
NZ_CP005998.1	180187	GAAC	31	4246	4277	0.724807
NZ_CP005998.1	180219	GAAC	254	4310	4564	5.56529
NZ_CP005998.1	180273	GAAC	193	4220	4413	4.37344
NZ_CP005998.1	180534	GTTC	113	4652	4765	2.37146
NZ_CP005998.1	180651	GAAC	634	4772	5406	11.7277
NZ_CP005998.1	180656	GAAC	72	4962	5034	1.43027
NZ_CP005998.1	180703	GAAC	81	4755	4836	1.67494
NZ_CP005998.1	180727	GTTC	430	4785	5215	8.24545
NZ_CP005998.1	180865	GTTC	35	4682	4717	0.741997
NZ_CP005998.1	180937	GAAC	64	4153	4217	1.51767
NZ_CP005998.1	180960	GAAC	165	4127	4292	3.84436
NZ_CP005998.1	181010	GAAC	56	4019	4075	1.37423
NZ_CP005998.1	181230	GTTC	579	4086	4665	12.4116
NZ_CP005998.1	181375	GTTC	130	4685	4815	2.6999
NZ_CP005998.1	181447	GTTC	87	4335	4422	1.96744
NZ_CP005998.1	181483	GAAC	88	4469	4557	1.9311
NZ_CP005998.1	181542	GAAC	44	4614	4658	0.944611
NZ_CP005998.1	181588	GAAC	52	4606	4658	1.11636
NZ_CP005998.1	181728	GTTC	52	4771	4823	1.07817
NZ_CP005998.1	182080	GTTC	54	4640	4694	1.1504
NZ_CP005998.1	182159	GTTC	103	5155	5258	1.95892
NZ_CP005998.1	182169	GAAC	435	5152	5587	7.78593
NZ_CP005998.1	182181	GAAC	36	5268	5304	0.678733
NZ_CP005998.1	182241	GAAC	92	4901	4993	1.84258
NZ_CP005998.1	182319	GAAC	181	4093	4274	4.23491
NZ_CP005998.1	182463	GAAC	106	3911	4017	2.63879
NZ_CP005998.1	182535	GTTC	340	4003	4343	7.82869
NZ_CP005998.1	182914	GTTC	112	4265	4377	2.55883
NZ_CP005998.1	182998	GTTC	192	3736	3928	4.88798
NZ_CP005998.1	183330	GAAC	335	3754	4089	8.19271
NZ_CP005998.1	183409	GAAC	76	4023	4099	1.85411
NZ_CP005998.1	183561	GTTC	21	3544	3565	0.58906
NZ_CP005998.1	183778	GAAC	1127	3986	5113	22.0419
NZ_CP005998.1	183843	GTTC	16	3659	3675	0.435374
NZ_CP005998.1	184056	GAAC	68	3274	3342	2.03471
NZ_CP005998.1	184172	GAAC	28	3721	3749	0.746866
NZ_CP005998.1	184219	GAAC	36	4030	4066	0.885391
NZ_CP005998.1	184340	GAAC	33	4835	4868	0.677896
NZ_CP005998.1	184540	GAAC	45	4839	4884	0.921376
NZ_CP005998.1	184611	GTTC	32	4578	4610	0.694143
NZ_CP005998.1	184654	GTTC	717	4729	5446	13.1656
NZ_CP005998.1	184944	GAAC	1492	4194	5686	26.2399
NZ_CP005998.1	185457	GAAC	52	4527	4579	1.13562
NZ_CP005998.1	185760	GAAC	55	3347	3402	1.6167
NZ_CP005998.1	185766	GTTC	79	3336	3415	2.31332
NZ_CP005998.1	185834	GAAC	18	3385	3403	0.528945
NZ_CP005998.1	185972	GAAC	294	3851	4145	7.09288
NZ_CP005998.1	186197	GTTC	1578	3956	5534	28.5146
NZ_CP005998.1	186315	GAAC	22	4022	4044	0.544016
NZ_CP005998.1	186436	GTTC	30	3401	3431	0.874381
NZ_CP005998.1	186483	GAAC	95	3687	3782	2.5119
NZ_CP005998.1	186827	GAAC	384	4812	5196	7.3903
NZ_CP005998.1	186831	GAAC	239	4897	5136	4.65343
NZ_CP005998.1	186930	GAAC	173	4928	5101	3.39149
NZ_CP005998.1	187125	GTTC	178	4743	4921	3.61715
NZ_CP005998.1	187137	GTTC	129	4747	4876	2.64561
NZ_CP005998.1	187421	GTTC	163	4151	4314	3.7784
NZ_CP005998.1	187493	GAAC	65	4511	4576	1.42045
NZ_CP005998.1	187592	GTTC	42	3084	3126	1.34357
NZ_CP005998.1	187618	GAAC	95	5154	5249	1.80987
NZ_CP005998.1	187760	GTTC	1394	3934	5328	26.1637
NZ_CP005998.1	187943	GAAC	62	3125	3187	1.9454
NZ_CP005998.1	188229	GTTC	130	3914	4044	3.21464
NZ_CP005998.1	188347	GTTC	98	4069	4167	2.35181
NZ_CP005998.1	188598	GAAC	22	3988	4010	0.548628
NZ_CP005998.1	188616	GAAC	1063	3861	4924	21.5881
NZ_CP005998.1	188767	GTTC	351	3322	3673	9.55622
NZ_CP005998.1	188830	GAAC	396	3752	4148	9.54677
NZ_CP005998.1	189020	GAAC	144	3917	4061	3.54592
NZ_CP005998.1	189211	GAAC	29	3810	3839	0.755405
NZ_CP005998.1	189442	GTTC	462	4606	5068	9.11602
NZ_CP005998.1	189495	GTTC	124	4926	5050	2.45545
NZ_CP005998.1	189801	GAAC	118	5188	5306	2.2239
NZ_CP005998.1	189837	GTTC	33	5464	5497	0.600327
NZ_CP005998.1	189901	GAAC	80	5141	5221	1.53227
NZ_CP005998.1	189972	GAAC	142	5049	5191	2.7355
NZ_CP005998.1	190151	GTTC	155	4901	5056	3.06566
NZ_CP005998.1	190225	GTTC	81	4829	4910	1.64969
NZ_CP005998.1	190326	GAAC	187	5030	5217	3.58444
NZ_CP005998.1	190422	GTTC	47	4590	4637	1.01359
NZ_CP005998.1	190652	GAAC	264	4159	4423	5.9688
NZ_CP005998.1	190743	GTTC	18	4955	4973	0.361955
NZ_CP005998.1	190836	GTTC	1113	4564	5677	19.6054
NZ_CP005998.1	190880	GAAC	273	4854	5127	5.32475
NZ_CP005998.1	190987	GAAC	69	4181	4250	1.62353
NZ_CP005998.1	191023	GTTC	86	4199	4285	2.007
NZ_CP005998.1	191181	GTTC	99	5272	5371	1.84323
NZ_CP005998.1	191189	GAAC	69	5276	5345	1.29093
NZ_CP005998.1	191398	GAAC	162	5713	5875	2.75745
NZ_CP005998.1	191451	GTTC	68	5394	5462	1.24497
NZ_CP005998.1	191457	GAAC	171	5370	5541	3.08609
NZ_CP005998.1	191631	GTTC	164	4624	4788	3.42523
NZ_CP005998.1	192067	GAAC	1692	4263	5955	28.4131
NZ_CP005998.1	192175	GAAC	71	5285	5356	1.32562
NZ_CP005998.1	192286	GAAC	109	4224	4333	2.51558
NZ_CP005998.1	192331	GAAC	59	4586	4645	1.27018
NZ_CP005998.1	192573	GTTC	74	4742	4816	1.53654
NZ_CP005998.1	192658	GTTC	52	4836	4888	1.06383
NZ_CP005998.1	192708	GTTC	26	4926	4952	0.52504
NZ_CP005998.1	193108	GAAC	59	4470	4529	1.30272
NZ_CP005998.1	193208	GTTC	33	4484	4517	0.730573
NZ_CP005998.1	193256	GTTC	36	3746	3782	0.951877
NZ_CP005998.1	193318	GAAC	19	5873	5892	0.322471
NZ_CP005998.1	193440	GAAC	2070	4540	6610	31.3162
NZ_CP005998.1	193583	GAAC	37	5085	5122	0.722374
NZ_CP005998.1	193824	GAAC	119	3981	4100	2.90244
NZ_CP005998.1	193848	GAAC	114	3985	4099	2.78117
NZ_CP005998.1	193943	GTTC	48	4129	4177	1.14915
NZ_CP005998.1	194349	GTTC	126	5123	5249	2.40046
NZ_CP005998.1	194656	GTTC	822	4335	5157	15.9395
NZ_CP005998.1	194699	GAAC	65	4044	4109	1.58189
NZ_CP005998.1	195051	GAAC	164	4326	4490	3.65256
NZ_CP005998.1	195055	GTTC	31	4378	4409	0.703107
NZ_CP005998.1	195070	GTTC	1146	4338	5484	20.8972
NZ_CP005998.1	195241	GTTC	67	3694	3761	1.78144
NZ_CP005998.1	195412	GTTC	106	4845	4951	2.14098
NZ_CP005998.1	195444	GTTC	287	4974	5261	5.45524
NZ_CP005998.1	195931	GTTC	93	4870	4963	1.87387
NZ_CP005998.1	196007	GAAC	108	4690	4798	2.25094
NZ_CP005998.1	196203	GAAC	142	4852	4994	2.84341
NZ_CP005998.1	196226	GAAC	1493	5014	6507	22.9445
NZ_CP005998.1	196258	GTTC	74	5350	5424	1.36431
NZ_CP005998.1	196292	GTTC	45	5534	5579	0.806596
NZ_CP005998.1	196389	GAAC	50	4116	4166	1.20019
NZ_CP005998.1	196540	GTTC	48	5006	5054	0.949743
NZ_CP005998.1	196619	GTTC	174	4781	4955	3.5116
NZ_CP005998.1	196840	GTTC	40	4971	5011	0.798244
NZ_CP005998.1	196900	GTTC	205	4619	4824	4.24959
NZ_CP005998.1	196951	GTTC	114	4764	4878	2.33702
NZ_CP005998.1	196999	GTTC	43	4479	4522	0.950907
NZ_CP005998.1	197074	GTTC	337	4147	4484	7.51561
NZ_CP005998.1	197218	GTTC	75	3853	3928	1.90937
NZ_CP005998.1	197426	GAAC	355	4071	4426	8.02079
NZ_CP005998.1	197450	GTTC	198	4258	4456	4.44345
NZ_CP005998.1	197504	GAAC	378	4553	4931	7.66579
NZ_CP005998.1	197765	GTTC	545	4196	4741	11.4955
NZ_CP005998.1	197779	GTTC	90	4124	4214	2.13574
NZ_CP005998.1	197911	GTTC	345	4441	4786	7.20852
NZ_CP005998.1	198179	GAAC	280	4893	5173	5.41272
NZ_CP005998.1	198232	GTTC	77	4656	4733	1.62688
NZ_CP005998.1	198257	GTTC	116	4544	4660	2.48927
NZ_CP005998.1	198589	GTTC	353	4640	4993	7.0699
NZ_CP005998.1	198619	GTTC	586	4630	5216	11.2347
NZ_CP005998.1	198736	GTTC	285	5085	5370	5.30726
NZ_CP005998.1	198829	GTTC	39	4507	4546	0.857897
NZ_CP005998.1	198948	GTTC	166	4188	4354	3.81259
NZ_CP005998.1	198971	GTTC	136	4098	4234	3.21209
NZ_CP005998.1	199314	GTTC	498	3845	4343	11.4667
NZ_CP005998.1	199782	GTTC	1265	3863	5128	24.6685
NZ_CP005998.1	200076	GAAC	38	3659	3697	1.02786
NZ_CP005998.1	200323	GAAC	78	3995	4073	1.91505
NZ_CP005998.1	200628	GTTC	1592	4442	6034	26.3838
NZ_CP005998.1	200715	GTTC	109	4992	5101	2.13684
NZ_CP005998.1	201029	GAAC	270	3925	4195	6.43623
NZ_CP005998.1	201076	GTTC	77	3826	3903	1.97284
NZ_CP005998.1	201221	GAAC	161	3662	3823	4.21135
NZ_CP005998.1	201434	GTTC	22	3001	3023	0.727754
NZ_CP005998.1	201632	GAAC	1663	3817	5480	30.3467
NZ_CP005998.1	202054	GAAC	32	4347	4379	0.73076
NZ_CP005998.1	202439	GAAC	123	4869	4992	2.46394
NZ_CP005998.1	202477	GTTC	23	4593	4616	0.498267
NZ_CP005998.1	202489	GAAC	208	4466	4674	4.45015
NZ_CP005998.1	202865	GAAC	37	3751	3788	0.976769
NZ_CP005998.1	202877	GAAC	83	3705	3788	2.19113
NZ_CP005998.1	202882	GTTC	94	3627	3721	2.5262
NZ_CP005998.1	203069	GAAC	875	3589	4464	19.6013
NZ_CP005998.1	203258	GAAC	445	3402	3847	11.5675
NZ_CP005998.1	203479	GAAC	45	4120	4165	1.08043
NZ_CP005998.1	203710	GAAC	37	4884	4921	0.75188
NZ_CP005998.1	204299	GAAC	404	4442	4846	8.33677
NZ_CP005998.1	204313	GAAC	126	4434	4560	2.76316
NZ_CP005998.1	204382	GTTC	63	4375	4438	1.41956
NZ_CP005998.1	204684	GAAC	109	4125	4234	2.5744
NZ_CP005998.1	204741	GTTC	34	3896	3930	0.86514
NZ_CP005998.1	204759	GTTC	1221	3382	4603	26.5262
NZ_CP005998.1	204944	GTTC	491	2850	3341	14.6962
NZ_CP005998.1	205193	GTTC	333	4342	4675	7.12299
NZ_CP005998.1	205595	GTTC	266	4126	4392	6.05647
NZ_CP005998.1	205756	GTTC	167	4688	4855	3.43975
NZ_CP005998.1	205864	GAAC	1438	4597	6035	23.8277
NZ_CP005998.1	205946	GAAC	31	4718	4749	0.652769
NZ_CP005998.1	205984	GTTC	129	5401	5530	2.33273
NZ_CP005998.1	206007	GTTC	341	5557	5898	5.78162
NZ_CP005998.1	206074	GAAC	103	4231	4334	2.37656
NZ_CP005998.1	206120	GTTC	210	4322	4532	4.63372
NZ_CP005998.1	206155	GAAC	281	4007	4288	6.55317
NZ_CP005998.1	207006	GAAC	153	4553	4706	3.25117
NZ_CP005998.1	207078	GTTC	16	4184	4200	0.380952
NZ_CP005998.1	207095	GAAC	60	4002	4062	1.4771
NZ_CP005998.1	207464	GTTC	131	4161	4292	3.05219
NZ_CP005998.1	207500	GAAC	1480	3631	5111	28.9572
NZ_CP005998.1	207645	GTTC	82	3677	3759	2.18143
NZ_CP005998.1	207681	GAAC	157	2882	3039	5.16617
NZ_CP005998.1	207788	GAAC	27	4450	4477	0.603082
NZ_CP005998.1	207864	GTTC	96	4131	4227	2.27111
NZ_CP005998.1	207879	GAAC	101	3929	4030	2.5062
NZ_CP005998.1	208115	GTTC	158	3859	4017	3.93328
NZ_CP005998.1	208268	GTTC	72	3703	3775	1.90728
NZ_CP005998.1	208331	GAAC	22	3895	3917	0.561654
NZ_CP005998.1	208341	GTTC	34	3864	3898	0.872242
NZ_CP005998.1	208456	GTTC	20	3043	3063	0.652955
NZ_CP005998.1	208588	GAAC	43	3814	3857	1.11486
NZ_CP005998.1	208635	GAAC	1593	3677	5270	30.2277
NZ_CP005998.1	208773	GTTC	21	4463	4484	0.468332
NZ_CP005998.1	208854	GAAC	31	3281	3312	0.93599
NZ_CP005998.1	209765	GAAC	54	3921	3975	1.35849
NZ_CP005998.1	209845	GAAC	25	3775	3800	0.657895
NZ_CP005998.1	209877	GTTC	285	4002	4287	6.64801
NZ_CP005998.1	209956	GAAC	92	3391	3483	2.6414
NZ_CP005998.1	210131	GAAC	1834	4442	6276	29.2224
NZ_CP005998.1	210247	GTTC	30	5791	5821	0.515375
NZ_CP005998.1	210280	GTTC	143	4881	5024	2.84634
NZ_CP005998.1	210501	GAAC	29	4189	4218	0.68753
NZ_CP005998.1	210808	GTTC	126	4028	4154	3.03322
NZ_CP005998.1	211068	GAAC	210	4303	4513	4.65322
NZ_CP005998.1	211102	GTTC	200	4100	4300	4.65116
NZ_CP005998.1	211110	GTTC	482	3825	4307	11.1911
NZ_CP005998.1	211120	GTTC	54	3658	3712	1.45474
NZ_CP005998.1	211212	GTTC	111	3918	4029	2.75503
NZ_CP005998.1	211284	GAAC	43	3291	3334	1.28974
NZ_CP005998.1	211315	GTTC	78	3465	3543	2.20152
NZ_CP005998.1	211363	GTTC	138	3634	3772	3.65854
NZ_CP005998.1	211466	GAAC	16	3200	3216	0.497512
NZ_CP005998.1	211662	GAAC	1646	3561	5207	31.6113
NZ_CP005998.1	211989	GTTC	84	3624	3708	2.26537
NZ_CP005998.1	212253	GAAC	140	4011	4151	3.37268
NZ_CP005998.1	212269	GTTC	100	3990	4090	2.44499
NZ_CP005998.1	212306	GAAC	393	3937	4330	9.07621
NZ_CP005998.1	212341	GAAC	25	4117	4142	0.603573
NZ_CP005998.1	212700	GAAC	349	3444	3793	9.20116
NZ_CP005998.1	212857	GAAC	24	2852	2876	0.834492
NZ_CP005998.1	212864	GAAC	57	2742	2799	2.03644
NZ_CP005998.1	213054	GTTC	1634	3424	5058	32.3053
NZ_CP005998.1	213263	GAAC	42	2464	2506	1.67598
NZ_CP005998.1	213774	GTTC	357	3934	4291	8.31974
NZ_CP005998.1	213992	GAAC	25	4132	4157	0.601395
NZ_CP005998.1	214508	GTTC	49	3601	3650	1.34247
NZ_CP005998.1	214715	GTTC	281	3552	3833	7.33107
NZ_CP005998.1	214783	GAAC	14	3158	3172	0.441362
NZ_CP005998.1	214966	GAAC	1244	3410	4654	26.7297
NZ_CP005998.1	214999	GTTC	93	3389	3482	2.67088
NZ_CP005998.1	215311	GTTC	71	3428	3499	2.02915
NZ_CP005998.1	215618	GTTC	22	3799	3821	0.575766
NZ_CP005998.1	215730	GAAC	599	3897	4496	13.323
NZ_CP005998.1	215774	GAAC	22	3741	3763	0.58464
NZ_CP005998.1	215791	GTTC	135	3789	3924	3.44037
NZ_CP005998.1	215796	GTTC	570	3744	4314	13.2128
NZ_CP005998.1	215909	GAAC	19	3782	3801	0.499868
NZ_CP005998.1	215934	GAAC	111	4130	4241	2.61731
NZ_CP005998.1	216289	GAAC	30	4750	4780	0.627615
NZ_CP005998.1	216475	GAAC	89	4202	4291	2.07411
NZ_CP005998.1	216591	GTTC	60	3336	3396	1.76678
NZ_CP005998.1	216695	GTTC	16	4409	4425	0.361582
NZ_CP005998.1	216773	GTTC	1831	3897	5728	31.9658
NZ_CP005998.1	217078	GAAC	421	4057	4478	9.40152
NZ_CP005998.1	217269	GAAC	129	4503	4632	2.78497
NZ_CP005998.1	217369	GTTC	139	4836	4975	2.79397
NZ_CP005998.1	217394	GAAC	144	4863	5007	2.87597
NZ_CP005998.1	217586	GAAC	49	4618	4667	1.04993
NZ_CP005998.1	217604	GAAC	31	4492	4523	0.685386
NZ_CP005998.1	217725	GTTC	39	3883	3922	0.994391
NZ_CP005998.1	217904	GAAC	25	4376	4401	0.568053
NZ_CP005998.1	218007	GTTC	1649	3608	5257	31.3677
NZ_CP005998.1	218189	GAAC	41	2778	2819	1.45442
NZ_CP005998.1	218475	GAAC	101	3629	3730	2.70777
NZ_CP005998.1	218514	GAAC	13	3739	3752	0.346482
NZ_CP005998.1	218557	GTTC	22	3800	3822	0.575615
NZ_CP005998.1	218876	GTTC	963	3494	4457	21.6065
NZ_CP005998.1	218970	GAAC	405	3435	3840	10.5469
NZ_CP005998.1	219014	GTTC	232	3888	4120	5.63107
NZ_CP005998.1	219424	GAAC	201	3446	3647	5.51138
NZ_CP005998.1	219749	GAAC	18	3344	3362	0.535396
NZ_CP005998.1	219889	GTTC	7	4029	4036	0.173439
NZ_CP005998.1	220107	GTTC	144	3732	3876	3.71517
NZ_CP005998.1	220296	GTTC	47	3873	3920	1.19898
NZ_CP005998.1	220311	GAAC	95	3812	3907	2.43153
NZ_CP005998.1	220674	GAAC	25	4365	4390	0.569476
NZ_CP005998.1	220757	GTTC	1546	3916	5462	28.3047
NZ_CP005998.1	220782	GAAC	107	3816	3923	2.7275
NZ_CP005998.1	221150	GTTC	181	4231	4412	4.10245
NZ_CP005998.1	221171	GAAC	111	4076	4187	2.65106
NZ_CP005998.1	221231	GAAC	37	4009	4046	0.914483
NZ_CP005998.1	221668	GTTC	1291	3543	4834	26.7067
NZ_CP005998.1	221771	GAAC	16	3985	4001	0.3999
NZ_CP005998.1	221830	GAAC	37	2718	2755	1.34301
NZ_CP005998.1	222166	GAAC	530	4528	5058	10.4784
NZ_CP005998.1	222235	GTTC	132	5144	5276	2.5019
NZ_CP005998.1	222381	GTTC	127	4733	4860	2.61317
NZ_CP005998.1	222393	GTTC	24	4543	4567	0.525509
NZ_CP005998.1	222477	GTTC	160	4509	4669	3.42686
NZ_CP005998.1	222553	GAAC	58	4210	4268	1.35895
NZ_CP005998.1	222565	GTTC	144	4121	4265	3.37632
NZ_CP005998.1	222590	GTTC	77	4260	4337	1.77542
NZ_CP005998.1	222652	GTTC	128	4147	4275	2.99415
NZ_CP005998.1	222698	GAAC	58	4232	4290	1.35198
NZ_CP005998.1	222730	GTTC	167	4003	4170	4.0048
NZ_CP005998.1	222799	GTTC	83	4232	4315	1.92352
NZ_CP005998.1	222843	GAAC	77	4632	4709	1.63517
NZ_CP005998.1	222934	GTTC	439	3830	4269	10.2834
NZ_CP005998.1	222961	GTTC	584	4051	4635	12.5998
NZ_CP005998.1	223030	GTTC	18	4013	4031	0.446539
NZ_CP005998.1	223108	GTTC	350	3653	4003	8.74344
NZ_CP005998.1	223210	GTTC	30	4032	4062	0.738552
NZ_CP005998.1	223264	GTTC	389	3630	4019	9.67902
NZ_CP005998.1	223412	GAAC	263	4685	4948	5.31528
NZ_CP005998.1	223423	GAAC	636	4641	5277	12.0523
NZ_CP005998.1	223652	GTTC	41	5496	5537	0.740473
NZ_CP005998.1	223700	GTTC	46	5629	5675	0.810573
NZ_CP005998.1	224015	GTTC	84	4152	4236	1.983
NZ_CP005998.1	224280	GAAC	85	3808	3893	2.18341
NZ_CP005998.1	224470	GTTC	16	3714	3730	0.428954
NZ_CP005998.1	224506	GTTC	112	3520	3632	3.0837
NZ_CP005998.1	224575	GTTC	1095	3240	4335	25.2595
NZ_CP005998.1	224769	GAAC	23	2269	2292	1.00349
NZ_CP005998.1	224949	GTTC	1018	3357	4375	23.2686
NZ_CP005998.1	225121	GAAC	222	2876	3098	7.16591
NZ_CP005998.1	225725	GAAC	28	4069	4097	0.683427
NZ_CP005998.1	225879	GAAC	224	3881	4105	5.45676
NZ_CP005998.1	225964	GTTC	616	4077	4693	13.1259
NZ_CP005998.1	226007	GAAC	37	4411	4448	0.831835
NZ_CP005998.1	226065	GAAC	115	3957	4072	2.82417
NZ_CP005998.1	226112	GTTC	1228	4203	5431	22.6109
NZ_CP005998.1	226318	GTTC	114	3975	4089	2.78797
NZ_CP005998.1	226344	GTTC	433	4222	4655	9.30183
NZ_CP005998.1	226443	GTTC	121	4820	4941	2.4489
NZ_CP005998.1	226492	GAAC	362	4469	4831	7.49327
NZ_CP005998.1	226563	GTTC	280	4130	4410	6.34921
NZ_CP005998.1	226569	GTTC	92	4094	4186	2.1978
NZ_CP005998.1	226593	GTTC	90	3813	3903	2.30592
NZ_CP005998.1	226765	GAAC	378	3746	4124	9.16586
NZ_CP005998.1	226998	GAAC	354	3634	3988	8.87663
NZ_CP005998.1	227073	GAAC	62	3813	3875	1.6
NZ_CP005998.1	227080	GAAC	22	3842	3864	0.569358
NZ_CP005998.1	227432	GAAC	1200	3786	4986	24.0674
NZ_CP005998.1	227778	GAAC	136	4089	4225	3.21893
NZ_CP005998.1	227958	GAAC	381	4159	4540	8.39207
NZ_CP005998.1	228325	GTTC	209	4606	4815	4.3406
NZ_CP005998.1	228421	GTTC	962	3937	4899	19.6367
NZ_CP005998.1	228624	GAAC	71	3284	3355	2.11624
NZ_CP005998.1	228635	GAAC	93	3315	3408	2.72887
NZ_CP005998.1	228944	GAAC	82	3922	4004	2.04795
NZ_CP005998.1	229048	GAAC	1488	3475	4963	29.9819
NZ_CP005998.1	229099	GTTC	49	3429	3478	1.40886
NZ_CP005998.1	229225	GTTC	37	3020	3057	1.21034
NZ_CP005998.1	229395	GTTC	54	4132	4186	1.29001
NZ_CP005998.1	229797	GAAC	23	4347	4370	0.526316
NZ_CP005998.1	229917	GAAC	1341	3753	5094	26.3251
NZ_CP005998.1	229933	GAAC	73	3852	3925	1.85987
NZ_CP005998.1	229961	GAAC	49	3842	3891	1.25932
NZ_CP005998.1	229967	GTTC	7	3886	3893	0.17981
NZ_CP005998.1	230066	GTTC	76	3986	4062	1.871
NZ_CP005998.1	230185	GTTC	142	3645	3787	3.74967
NZ_CP005998.1	230286	GAAC	50	3456	3506	1.42613
NZ_CP005998.1	230342	GTTC	126	4230	4356	2.89256
NZ_CP005998.1	230465	GTTC	1033	3854	4887	21.1377
NZ_CP005998.1	230755	GAAC	540	3867	4407	12.2532
NZ_CP005998.1	231200	GTTC	58	4065	4123	1.40674
NZ_CP005998.1	231274	GAAC	30	4415	4445	0.674916
NZ_CP005998.1	231307	GAAC	25	4089	4114	0.607681
NZ_CP005998.1	231621	GTTC	245	3660	3905	6.27401
NZ_CP005998.1	231871	GTTC	63	3398	3461	1.82028
NZ_CP005998.1	231905	GAAC	1525	3489	5014	30.4148
NZ_CP005998.1	231924	GAAC	51	3866	3917	1.30202
NZ_CP005998.1	232102	GTTC	35	3368	3403	1.0285
NZ_CP005998.1	232234	GTTC	86	4502	4588	1.87446
NZ_CP005998.1	232324	GTTC	48	4454	4502	1.06619
NZ_CP005998.1	232517	GAAC	45	4871	4916	0.915378
NZ_CP005998.1	233060	GTTC	36	2891	2927	1.22993
NZ_CP005998.1	233219	GAAC	1674	3870	5544	30.1948
NZ_CP005998.1	233228	GTTC	47	4154	4201	1.11878
NZ_CP005998.1	233308	GAAC	17	4439	4456	0.381508
NZ_CP005998.1	233392	GTTC	37	2992	3029	1.22153
NZ_CP005998.1	233474	GTTC	34	3747	3781	0.899233
NZ_CP005998.1	233759	GTTC	43	4412	4455	0.965208
NZ_CP005998.1	233775	GTTC	480	4308	4788	10.0251
NZ_CP005998.1	234013	GAAC	177	3849	4026	4.39642
NZ_CP005998.1	234062	GAAC	24	3967	3991	0.601353
NZ_CP005998.1	234116	GAAC	64	3664	3728	1.71674
NZ_CP005998.1	234170	GAAC	273	3303	3576	7.63423
NZ_CP005998.1	234284	GTTC	65	3943	4008	1.62176
NZ_CP005998.1	234335	GTTC	588	3941	4529	12.983
NZ_CP005998.1	234710	GTTC	83	4123	4206	1.97337
NZ_CP005998.1	234941	GAAC	133	4433	4566	2.91283
NZ_CP005998.1	234993	GAAC	157	4274	4431	3.54322
NZ_CP005998.1	235171	GAAC	194	4467	4661	4.1622
NZ_CP005998.1	235238	GTTC	1257	4273	5530	22.7306
NZ_CP005998.1	235455	GAAC	326	3834	4160	7.83654
NZ_CP005998.1	235506	GTTC	284	3882	4166	6.81709
NZ_CP005998.1	235985	GTTC	38	4480	4518	0.84108
NZ_CP005998.1	236059	GTTC	68	4178	4246	1.60151
NZ_CP005998.1	236488	GAAC	30	4206	4236	0.708215
NZ_CP005998.1	236495	GAAC	33	4205	4238	0.778669
NZ_CP005998.1	236531	GAAC	1634	4123	5757	28.3828
NZ_CP005998.1	236708	GAAC	44	3364	3408	1.29108
NZ_CP005998.1	236774	GAAC	28	4148	4176	0.670498
NZ_CP005998.1	236825	GAAC	281	4162	4443	6.32456
NZ_CP005998.1	236905	GAAC	111	3714	3825	2.90196
NZ_CP005998.1	236963	GAAC	125	3957	4082	3.06222
NZ_CP005998.1	237321	GAAC	740	4412	5152	14.3634
NZ_CP005998.1	237333	GAAC	119	4372	4491	2.64974
NZ_CP005998.1	237795	GAAC	42	4883	4925	0.852792
NZ_CP005998.1	237855	GTTC	93	4896	4989	1.8641
NZ_CP005998.1	237873	GAAC	328	5019	5347	6.13428
NZ_CP005998.1	238037	GAAC	265	4544	4809	5.5105
NZ_CP005998.1	238506	GAAC	600	4281	4881	12.2926
NZ_CP005998.1	238823	GTTC	432	4162	4594	9.40357
NZ_CP005998.1	239052	GTTC	88	4044	4132	2.12972
NZ_CP005998.1	239235	GAAC	104	3522	3626	2.86817
NZ_CP005998.1	239668	GTTC	1424	3738	5162	27.5862
NZ_CP005998.1	239688	GTTC	205	3307	3512	5.83713
NZ_CP005998.1	239847	GTTC	57	2880	2937	1.94076
NZ_CP005998.1	239865	GTTC	39	3119	3158	1.23496
NZ_CP005998.1	239904	GTTC	24	3424	3448	0.696056
NZ_CP005998.1	240112	GTTC	47	3845	3892	1.20761
NZ_CP005998.1	240151	GTTC	84	4006	4090	2.05379
NZ_CP005998.1	240254	GTTC	455	4089	4544	10.0132
NZ_CP005998.1	240289	GAAC	288	4052	4340	6.63594
NZ_CP005998.1	240509	GTTC	336	4674	5010	6.70659
NZ_CP005998.1	240940	GAAC	189	4654	4843	3.90254
NZ_CP005998.1	241025	GAAC	90	4412	4502	1.99911
NZ_CP005998.1	241365	GAAC	119	3548	3667	3.24516
NZ_CP005998.1	241473	GAAC	342	4342	4684	7.30145
NZ_CP005998.1	241536	GAAC	1128	4316	5444	20.7201
NZ_CP005998.1	241616	GAAC	23	4889	4912	0.468241
NZ_CP005998.1	241706	GAAC	119	3802	3921	3.03494
NZ_CP005998.1	241878	GAAC	40	4268	4308	0.928505
NZ_CP005998.1	241925	GAAC	192	4253	4445	4.31946
NZ_CP005998.1	242121	GTTC	154	3975	4129	3.72972
NZ_CP005998.1	242378	GTTC	80	4017	4097	1.95265
NZ_CP005998.1	242388	GAAC	153	3852	4005	3.82022
NZ_CP005998.1	242519	GAAC	37	4247	4284	0.863679
NZ_CP005998.1	242534	GTTC	28	4140	4168	0.671785
NZ_CP005998.1	242584	GAAC	1093	4173	5266	20.7558
NZ_CP005998.1	242589	GTTC	102	4417	4519	2.25714
NZ_CP005998.1	242913	GTTC	119	4024	4143	2.87231
NZ_CP005998.1	243016	GAAC	172	4056	4228	4.06812
NZ_CP005998.1	243048	GTTC	196	4426	4622	4.24059
NZ_CP005998.1	243055	GTTC	164	4477	4641	3.53372
NZ_CP005998.1	243324	GTTC	40	3808	3848	1.0395
NZ_CP005998.1	243482	GTTC	342	3757	4099	8.3435
NZ_CP005998.1	243692	GAAC	30	2997	3027	0.99108
NZ_CP005998.1	243727	GAAC	121	2898	3019	4.00795
NZ_CP005998.1	243884	GAAC	1563	3882	5445	28.7052
NZ_CP005998.1	244617	GTTC	449	5398	5847	7.67915
NZ_CP005998.1	244939	GTTC	31	3938	3969	0.781053
NZ_CP005998.1	245103	GAAC	513	4045	4558	11.2549
NZ_CP005998.1	245163	GAAC	483	4407	4890	9.8773
NZ_CP005998.1	245303	GAAC	395	4251	4646	8.50194
NZ_CP005998.1	245433	GTTC	79	4218	4297	1.83849
NZ_CP005998.1	245534	GAAC	99	3755	3854	2.56876
NZ_CP005998.1	245555	GAAC	76	3727	3803	1.99842
NZ_CP005998.1	245616	GAAC	92	3812	3904	2.35656
NZ_CP005998.1	245732	GTTC	51	4082	4133	1.23397
NZ_CP005998.1	245883	GTTC	163	5783	5946	2.74134
NZ_CP005998.1	245911	GTTC	28	5347	5375	0.52093
NZ_CP005998.1	246017	GAAC	1859	4649	6508	28.5648
NZ_CP005998.1	246158	GTTC	59	5502	5561	1.06096
NZ_CP005998.1	246557	GTTC	103	4535	4638	2.22078
NZ_CP005998.1	246692	GTTC	123	4653	4776	2.57538
NZ_CP005998.1	246938	GTTC	14	4144	4158	0.3367
NZ_CP005998.1	246946	GAAC	26	4058	4084	0.636631
NZ_CP005998.1	246955	GAAC	376	3785	4161	9.03629
NZ_CP005998.1	246989	GAAC	22	3227	3249	0.677131
NZ_CP005998.1	247164	GTTC	1390	4128	5518	25.1903
NZ_CP005998.1	247254	GTTC	103	4747	4850	2.12371
NZ_CP005998.1	247425	GTTC	80	4723	4803	1.66563
NZ_CP005998.1	247443	GTTC	225	4716	4941	4.55373
NZ_CP005998.1	247630	GAAC	277	4578	4855	5.70546
NZ_CP005998.1	247701	GTTC	179	4583	4762	3.75892
NZ_CP005998.1	247755	GTTC	90	4823	4913	1.83187
NZ_CP005998.1	247873	GAAC	171	4351	4522	3.78151
NZ_CP005998.1	248368	GAAC	1174	4408	5582	21.0319
NZ_CP005998.1	248493	GAAC	32	5176	5208	0.614439
NZ_CP005998.1	248508	GTTC	55	5262	5317	1.03442
NZ_CP005998.1	248572	GAAC	85	4174	4259	1.99577
NZ_CP005998.1	248615	GAAC	276	4621	4897	5.6361
NZ_CP005998.1	249116	GAAC	26	3886	3912	0.664622
NZ_CP005998.1	249234	GTTC	102	4249	4351	2.34429
NZ_CP005998.1	249285	GTTC	26	3957	3983	0.652774
NZ_CP005998.1	249318	GTTC	1308	4363	5671	23.0647
NZ_CP005998.1	249439	GTTC	165	5148	5313	3.10559
NZ_CP005998.1	249582	GTTC	263	4194	4457	5.90083
NZ_CP005998.1	249674	GTTC	23	4247	4270	0.538642
NZ_CP005998.1	249787	GAAC	426	4001	4427	9.62277
NZ_CP005998.1	250173	GTTC	424	4434	4858	8.72787
NZ_CP005998.1	250385	GTTC	209	4173	4382	4.76951
NZ_CP005998.1	250609	GAAC	34	4664	4698	0.723712
NZ_CP005998.1	250737	GTTC	1395	3999	5394	25.8621
NZ_CP005998.1	250802	GAAC	144	4253	4397	3.27496
NZ_CP005998.1	250970	GTTC	38	3786	3824	0.993724
NZ_CP005998.1	250996	GAAC	101	3866	3967	2.546
NZ_CP005998.1	251000	GAAC	97	3848	3945	2.45881
NZ_CP005998.1	251513	GAAC	55	4100	4155	1.32371
NZ_CP005998.1	251582	GTTC	37	3612	3649	1.01398
NZ_CP005998.1	251660	GTTC	72	4339	4411	1.63228
NZ_CP005998.1	251723	GTTC	37	4076	4113	0.899587
NZ_CP005998.1	251735	GTTC	1038	3754	4792	21.6611
NZ_CP005998.1	251744	GTTC	78	3526	3604	2.16426
NZ_CP005998.1	251798	GTTC	18	3613	3631	0.495731
NZ_CP005998.1	251858	GTTC	87	4032	4119	2.11216
NZ_CP005998.1	251927	GTTC	61	3215	3276	1.86203
NZ_CP005998.1	251987	GTTC	77	3483	3560	2.16292
NZ_CP005998.1	252178	GAAC	816	4170	4986	16.3658
NZ_CP005998.1	252219	GTTC	25	4264	4289	0.582886
NZ_CP005998.1	252233	GTTC	92	4268	4360	2.11009
NZ_CP005998.1	252278	GTTC	293	4545	4838	6.05622
NZ_CP005998.1	252305	GAAC	27	4802	4829	0.559122
NZ_CP005998.1	252314	GTTC	27	4844	4871	0.554301
NZ_CP005998.1	252422	GAAC	79	4332	4411	1.79098
NZ_CP005998.1	252437	GTTC	90	3979	4069	2.21185
NZ_CP005998.1	252446	GTTC	25	3992	4017	0.622355
NZ_CP005998.1	252458	GAAC	28	4044	4072	0.687623
NZ_CP005998.1	252536	GTTC	195	4202	4397	4.43484
NZ_CP005998.1	252686	GTTC	57	4157	4214	1.35263
NZ_CP005998.1	252729	GTTC	87	4216	4303	2.02185
NZ_CP005998.1	252761	GTTC	240	4353	4593	5.22534
NZ_CP005998.1	252825	GAAC	96	4227	4323	2.22068
NZ_CP005998.1	252935	GTTC	55	4873	4928	1.11607
NZ_CP005998.1	252995	GTTC	508	4582	5090	9.98035
NZ_CP005998.1	253010	GTTC	110	4460	4570	2.407
NZ_CP005998.1	253017	GAAC	221	4413	4634	4.7691
NZ_CP005998.1	253201	GAAC	45	4176	4221	1.0661
NZ_CP005998.1	253241	GAAC	233	4176	4409	5.28465
NZ_CP005998.1	253253	GAAC	50	4222	4272	1.17041
NZ_CP005998.1	253266	GTTC	42	4200	4242	0.990099
NZ_CP005998.1	253348	GAAC	189	4341	4530	4.17219
NZ_CP005998.1	253702	GAAC	70	4679	4749	1.47399
NZ_CP005998.1	253773	GAAC	488	4403	4891	9.97751
NZ_CP005998.1	253856	GTTC	134	4615	4749	2.82165
NZ_CP005998.1	253925	GAAC	66	4198	4264	1.54784
NZ_CP005998.1	253956	GAAC	259	4285	4544	5.69982
NZ_CP005998.1	254093	GTTC	136	4609	4745	2.86617
NZ_CP005998.1	254175	GTTC	265	4059	4324	6.12858
NZ_CP005998.1	254186	GAAC	288	3846	4134	6.96662
NZ_CP005998.1	254264	GAAC	37	4311	4348	0.850966
NZ_CP005998.1	254381	GTTC	943	3680	4623	20.398
NZ_CP005998.1	254420	GTTC	32	3874	3906	0.819252
NZ_CP005998.1	254637	GAAC	104	4340	4444	2.34023
NZ_CP005998.1	255289	GAAC	13	3784	3797	0.342376
NZ_CP005998.1	255353	GTTC	766	3607	4373	17.5166
NZ_CP005998.1	255547	GTTC	148	3969	4117	3.59485
NZ_CP005998.1	255554	GAAC	41	4036	4077	1.00564
NZ_CP005998.1	255560	GTTC	27	4024	4051	0.666502
NZ_CP005998.1	255624	GTTC	254	3577	3831	6.63012
NZ_CP005998.1	255713	GTTC	24	4715	4739	0.506436
NZ_CP005998.1	255752	GAAC	110	4575	4685	2.34792
NZ_CP005998.1	255812	GAAC	1546	4381	5927	26.084
NZ_CP005998.1	255982	GTTC	196	3907	4103	4.77699
NZ_CP005998.1	256579	GAAC	426	4104	4530	9.40397
NZ_CP005998.1	256596	GAAC	42	4042	4084	1.0284
NZ_CP005998.1	256870	GTTC	441	3770	4211	10.4726
NZ_CP005998.1	256886	GAAC	46	3944	3990	1.15288
NZ_CP005998.1	257033	GTTC	98	3615	3713	2.63938
NZ_CP005998.1	257146	GTTC	451	3828	4279	10.5398
NZ_CP005998.1	257277	GTTC	34	3966	4000	0.85
NZ_CP005998.1	257285	GAAC	231	4016	4247	5.43913
NZ_CP005998.1	257315	GAAC	46	3692	3738	1.2306
NZ_CP005998.1	257396	GTTC	306	3745	4051	7.55369
NZ_CP005998.1	257414	GAAC	31	3677	3708	0.83603
NZ_CP005998.1	257453	GAAC	71	3507	3578	1.98435
NZ_CP005998.1	257598	GTTC	314	4062	4376	7.1755
NZ_CP005998.1	257619	GTTC	1158	4301	5459	21.2127
NZ_CP005998.1	257986	GAAC	23	3718	3741	0.614809
NZ_CP005998.1	257993	GTTC	65	3690	3755	1.73103
NZ_CP005998.1	258077	GTTC	41	3799	3840	1.06771
NZ_CP005998.1	258322	GTTC	1310	3458	4768	27.4748
NZ_CP005998.1	258567	GTTC	23	3142	3165	0.726698
NZ_CP005998.1	258775	GAAC	38	3851	3889	0.977115
NZ_CP005998.1	258805	GTTC	421	3997	4418	9.5292
NZ_CP005998.1	258856	GAAC	30	4323	4353	0.68918
NZ_CP005998.1	258881	GAAC	165	4362	4527	3.6448
NZ_CP005998.1	258910	GAAC	252	4336	4588	5.49259
NZ_CP005998.1	259001	GAAC	169	4751	4920	3.43496
NZ_CP005998.1	259082	GAAC	597	4560	5157	11.5765
NZ_CP005998.1	259374	GTTC	147	4165	4312	3.40909
NZ_CP005998.1	259616	GAAC	628	3993	4621	13.5901
NZ_CP005998.1	259665	GTTC	184	3879	4063	4.52867
NZ_CP005998.1	259685	GTTC	120	3803	3923	3.05888
NZ_CP005998.1	259856	GTTC	296	3853	4149	7.13425
NZ_CP005998.1	259904	GTTC	144	3829	3973	3.62447
NZ_CP005998.1	259951	GTTC	83	3920	4003	2.07344
NZ_CP005998.1	259965	GTTC	105	3954	4059	2.58684
NZ_CP005998.1	260093	GAAC	255	4106	4361	5.84728
NZ_CP005998.1	260287	GTTC	96	4337	4433	2.16558
NZ_CP005998.1	260606	GTTC	701	4433	5134	13.6541
NZ_CP005998.1	260693	GTTC	840	4430	5270	15.9393
NZ_CP005998.1	260738	GAAC	153	4729	4882	3.13396
NZ_CP005998.1	260821	GAAC	85	4441	4526	1.87804
NZ_CP005998.1	260825	GAAC	55	4484	4539	1.21172
NZ_CP005998.1	261077	GTTC	78	3354	3432	2.27273
NZ_CP005998.1	261181	GAAC	51	3619	3670	1.38965
NZ_CP005998.1	261282	GTTC	307	3331	3638	8.4387
NZ_CP005998.1	261482	GTTC	1686	4645	6331	26.6309
NZ_CP005998.1	261583	GAAC	163	5861	6024	2.70584
NZ_CP005998.1	261833	GAAC	264	4075	4339	6.08435
NZ_CP005998.1	261857	GAAC	183	3743	3926	4.66123
NZ_CP005998.1	262013	GTTC	183	3714	3897	4.69592
[truncated: 36,162 more rows]

## Sheet: B7A PT 10 control ratio
Contig	Position	Motifs	Ended reads	Random reads	Total reads	PT ratio(%)
NZ_CP005998.1	367	CCGA	36	4559	4595	0.78346
NZ_CP005998.1	2041	TCAA	40	4507	4547	0.879701
NZ_CP005998.1	2356	CCGT	29	4835	4864	0.596217
NZ_CP005998.1	3143	CGCC	14	5671	5685	0.246262
NZ_CP005998.1	5146	ACGC	13	5002	5015	0.259222
NZ_CP005998.1	8660	GTTG	35	4194	4229	0.827619
NZ_CP005998.1	13138	GAAA	28	4819	4847	0.577677
NZ_CP005998.1	21698	CGGT	37	4004	4041	0.915615
NZ_CP005998.1	25666	ACTG	27	3596	3623	0.745239
NZ_CP005998.1	30949	GTAT	12	3659	3671	0.326886
						0.61579

## Sheet:  B7A PT ratio (non I2)
Supplementary Data 3: PT ratio of each PT sites across bacteria genome (non iodine treated Escherichia coi B7A)
Contig	Position	Motifs	Ended reads	Random reads	Total reads	PT ratio(%)
NZ_CP005998.1	300	GAAC	7	2186	2193	0.319197
NZ_CP005998.1	357	GAAC	9	2104	2113	0.425935
NZ_CP005998.1	452	GAAC	6	1695	1701	0.352734
NZ_CP005998.1	497	GAAC	7	1094	1101	0.635786
NZ_CP005998.1	613	GAAC	0	0	0	-
NZ_CP005998.1	699	GTTC	1	36	37	2.7027
NZ_CP005998.1	802	GAAC	0	400	400	0
NZ_CP005998.1	1012	GAAC	0	772	772	0
NZ_CP005998.1	1137	GAAC	0	89	89	0
NZ_CP005998.1	1180	GAAC	4	691	695	0.57554
NZ_CP005998.1	1206	GAAC	10	1062	1072	0.932836
NZ_CP005998.1	2031	GAAC	26	3961	3987	0.652119
NZ_CP005998.1	2046	GAAC	17	3938	3955	0.429836
NZ_CP005998.1	2335	GAAC	30	4287	4317	0.694927
NZ_CP005998.1	2346	GTTC	56	4288	4344	1.28913
NZ_CP005998.1	2364	GAAC	47	4274	4321	1.08771
NZ_CP005998.1	2532	GTTC	30	4418	4448	0.67446
NZ_CP005998.1	2617	GAAC	14	4265	4279	0.327179
NZ_CP005998.1	2776	GAAC	49	4691	4740	1.03376
NZ_CP005998.1	3096	GTTC	16	4440	4456	0.359066
NZ_CP005998.1	3133	GAAC	43	4539	4582	0.938455
NZ_CP005998.1	3232	GAAC	38	4481	4519	0.840894
NZ_CP005998.1	3615	GAAC	26	4389	4415	0.588901
NZ_CP005998.1	3651	GAAC	32	4219	4251	0.752764
NZ_CP005998.1	3663	GTTC	31	4180	4211	0.736167
NZ_CP005998.1	3792	GAAC	25	3946	3971	0.629564
NZ_CP005998.1	3864	GTTC	37	4037	4074	0.908198
NZ_CP005998.1	4156	GTTC	30	4314	4344	0.690608
NZ_CP005998.1	4240	GTTC	21	4587	4608	0.455729
NZ_CP005998.1	4325	GAAC	44	4652	4696	0.936968
NZ_CP005998.1	4364	GAAC	36	4776	4812	0.74813
NZ_CP005998.1	4533	GAAC	56	4470	4526	1.2373
NZ_CP005998.1	4681	GAAC	31	4264	4295	0.721769
NZ_CP005998.1	4863	GTTC	37	4068	4105	0.90134
NZ_CP005998.1	4912	GAAC	22	4015	4037	0.544959
NZ_CP005998.1	5024	GAAC	26	3613	3639	0.714482
NZ_CP005998.1	5040	GAAC	28	3555	3583	0.781468
NZ_CP005998.1	5136	GAAC	19	3080	3099	0.613101
NZ_CP005998.1	5144	GAAC	19	3045	3064	0.620104
NZ_CP005998.1	5389	GAAC	27	827	854	3.16159
NZ_CP005998.1	5838	GAAC	31	3927	3958	0.783224
NZ_CP005998.1	5892	GAAC	17	3722	3739	0.454667
NZ_CP005998.1	5995	GAAC	29	3820	3849	0.753442
NZ_CP005998.1	6175	GAAC	25	4019	4044	0.6182
NZ_CP005998.1	6234	GTTC	27	4076	4103	0.658055
NZ_CP005998.1	6407	GAAC	22	4267	4289	0.51294
NZ_CP005998.1	6432	GAAC	28	4385	4413	0.634489
NZ_CP005998.1	6454	GAAC	42	4494	4536	0.925926
NZ_CP005998.1	6590	GTTC	39	4344	4383	0.889802
NZ_CP005998.1	6622	GAAC	19	4237	4256	0.446429
NZ_CP005998.1	6652	GAAC	31	4095	4126	0.751333
NZ_CP005998.1	6666	GTTC	38	4030	4068	0.93412
NZ_CP005998.1	6670	GTTC	22	3978	4000	0.55
NZ_CP005998.1	6766	GAAC	30	3774	3804	0.788644
NZ_CP005998.1	6970	GAAC	13	3798	3811	0.341118
NZ_CP005998.1	6985	GAAC	33	3743	3776	0.873941
NZ_CP005998.1	7284	GAAC	38	3655	3693	1.02897
NZ_CP005998.1	7431	GAAC	27	4096	4123	0.654863
NZ_CP005998.1	7489	GAAC	39	4190	4229	0.922204
NZ_CP005998.1	8101	GAAC	28	3979	4007	0.698777
NZ_CP005998.1	8227	GAAC	37	4148	4185	0.88411
NZ_CP005998.1	8422	GAAC	27	4369	4396	0.614195
NZ_CP005998.1	8650	GTTC	53	4321	4374	1.21171
NZ_CP005998.1	9165	GAAC	64	4109	4173	1.53367
NZ_CP005998.1	9493	GAAC	29	3668	3697	0.78442
NZ_CP005998.1	9556	GTTC	19	3713	3732	0.50911
NZ_CP005998.1	9833	GTTC	24	3430	3454	0.694847
NZ_CP005998.1	9863	GAAC	14	3794	3808	0.367647
NZ_CP005998.1	10368	GAAC	29	4171	4200	0.690476
NZ_CP005998.1	10420	GAAC	33	4187	4220	0.781991
NZ_CP005998.1	10465	GAAC	64	4312	4376	1.46252
NZ_CP005998.1	10519	GTTC	19	4054	4073	0.466487
NZ_CP005998.1	10959	GAAC	24	3667	3691	0.65023
NZ_CP005998.1	11446	GAAC	24	3234	3258	0.736648
NZ_CP005998.1	11515	GAAC	18	2712	2730	0.659341
NZ_CP005998.1	11520	GAAC	20	2692	2712	0.737463
NZ_CP005998.1	11661	GAAC	24	3891	3915	0.613027
NZ_CP005998.1	11771	GAAC	26	4132	4158	0.625301
NZ_CP005998.1	11857	GAAC	36	4065	4101	0.877835
NZ_CP005998.1	11866	GAAC	26	4021	4047	0.642451
NZ_CP005998.1	13047	GAAC	38	3968	4006	0.948577
NZ_CP005998.1	13128	GTTC	55	3913	3968	1.38609
NZ_CP005998.1	13308	GTTC	30	3993	4023	0.745712
NZ_CP005998.1	13509	GAAC	10	3682	3692	0.270856
NZ_CP005998.1	13521	GAAC	48	3712	3760	1.2766
NZ_CP005998.1	13608	GAAC	28	3778	3806	0.735681
NZ_CP005998.1	13950	GAAC	49	4016	4065	1.20541
NZ_CP005998.1	14057	GAAC	39	3884	3923	0.994137
NZ_CP005998.1	14115	GAAC	16	4013	4029	0.397121
NZ_CP005998.1	14180	GAAC	55	4177	4232	1.29962
NZ_CP005998.1	14262	GAAC	34	4048	4082	0.832925
NZ_CP005998.1	14315	GAAC	22	3872	3894	0.564972
NZ_CP005998.1	14402	GAAC	60	3993	4053	1.48038
NZ_CP005998.1	14426	GAAC	8	4016	4024	0.198807
NZ_CP005998.1	14609	GAAC	34	4388	4422	0.768883
NZ_CP005998.1	14733	GAAC	33	4295	4328	0.762477
NZ_CP005998.1	14844	GAAC	28	4045	4073	0.687454
NZ_CP005998.1	15018	GAAC	32	3833	3865	0.827943
NZ_CP005998.1	15076	GAAC	20	3780	3800	0.526316
NZ_CP005998.1	15317	GAAC	21	4488	4509	0.465735
NZ_CP005998.1	15332	GAAC	36	4416	4452	0.808625
NZ_CP005998.1	15426	GTTC	29	4145	4174	0.694777
NZ_CP005998.1	15443	GAAC	20	4154	4174	0.479157
NZ_CP005998.1	16389	GAAC	29	4163	4192	0.691794
NZ_CP005998.1	16394	GTTC	18	4156	4174	0.431241
NZ_CP005998.1	16502	GAAC	24	4030	4054	0.592008
NZ_CP005998.1	16529	GTTC	27	3923	3950	0.683544
NZ_CP005998.1	16574	GTTC	31	3831	3862	0.802693
NZ_CP005998.1	16666	GAAC	24	3598	3622	0.662617
NZ_CP005998.1	17111	GAAC	24	3903	3927	0.611154
NZ_CP005998.1	17572	GAAC	10	686	696	1.43678
NZ_CP005998.1	17577	GAAC	6	608	614	0.977199
NZ_CP005998.1	17693	GAAC	12	1800	1812	0.662252
NZ_CP005998.1	17930	GAAC	17	3593	3610	0.470914
NZ_CP005998.1	18376	GTTC	38	4494	4532	0.838482
NZ_CP005998.1	18755	GAAC	54	3856	3910	1.38107
NZ_CP005998.1	19247	GTTC	24	3926	3950	0.607595
NZ_CP005998.1	19350	GTTC	42	3932	3974	1.05687
NZ_CP005998.1	19365	GTTC	16	3900	3916	0.40858
NZ_CP005998.1	19442	GAAC	27	3992	4019	0.671809
NZ_CP005998.1	19467	GTTC	55	3918	3973	1.38434
NZ_CP005998.1	19472	GAAC	37	3897	3934	0.940519
NZ_CP005998.1	19596	GAAC	27	4087	4114	0.656296
NZ_CP005998.1	19673	GAAC	27	3795	3822	0.706436
NZ_CP005998.1	19736	GTTC	29	3923	3952	0.733806
NZ_CP005998.1	19998	GTTC	28	4161	4189	0.668417
NZ_CP005998.1	20070	GTTC	19	3994	4013	0.473461
NZ_CP005998.1	20093	GTTC	28	3926	3954	0.708144
NZ_CP005998.1	20190	GAAC	34	3977	4011	0.847669
NZ_CP005998.1	20280	GTTC	37	3737	3774	0.980392
NZ_CP005998.1	20337	GTTC	41	3671	3712	1.10453
NZ_CP005998.1	20373	GTTC	24	3660	3684	0.651466
NZ_CP005998.1	20378	GTTC	16	3628	3644	0.439078
NZ_CP005998.1	20409	GTTC	20	3589	3609	0.55417
NZ_CP005998.1	20502	GAAC	11	3458	3469	0.317094
NZ_CP005998.1	20507	GTTC	24	3461	3485	0.688666
NZ_CP005998.1	20537	GAAC	35	3460	3495	1.00143
NZ_CP005998.1	20588	GTTC	23	3498	3521	0.653224
NZ_CP005998.1	20618	GTTC	26	3481	3507	0.741374
NZ_CP005998.1	20673	GTTC	71	3598	3669	1.93513
NZ_CP005998.1	20807	GTTC	32	3759	3791	0.844104
NZ_CP005998.1	20840	GTTC	17	3809	3826	0.444328
NZ_CP005998.1	20883	GAAC	22	3807	3829	0.574563
NZ_CP005998.1	20990	GAAC	41	4010	4051	1.0121
NZ_CP005998.1	21036	GAAC	24	4027	4051	0.592446
NZ_CP005998.1	21098	GTTC	40	3899	3939	1.01549
NZ_CP005998.1	21121	GAAC	28	3884	3912	0.715746
NZ_CP005998.1	21147	GAAC	28	3865	3893	0.71924
NZ_CP005998.1	21688	GAAC	63	3807	3870	1.62791
NZ_CP005998.1	21819	GAAC	36	3781	3817	0.943149
NZ_CP005998.1	22976	GAAC	20	3998	4018	0.49776
NZ_CP005998.1	23066	GTTC	26	3686	3712	0.700431
NZ_CP005998.1	23126	GTTC	24	3782	3806	0.630583
NZ_CP005998.1	23277	GTTC	36	3584	3620	0.994475
NZ_CP005998.1	23496	GAAC	60	3653	3713	1.61594
NZ_CP005998.1	23559	GAAC	24	3623	3647	0.658075
NZ_CP005998.1	23618	GTTC	32	3633	3665	0.873124
NZ_CP005998.1	23708	GTTC	36	3845	3881	0.927596
NZ_CP005998.1	23775	GAAC	26	3961	3987	0.652119
NZ_CP005998.1	23815	GAAC	24	4113	4137	0.580131
NZ_CP005998.1	23957	GTTC	26	4145	4171	0.623352
NZ_CP005998.1	23981	GAAC	54	4062	4116	1.31195
NZ_CP005998.1	24158	GTTC	21	3777	3798	0.552923
NZ_CP005998.1	24237	GAAC	28	3804	3832	0.730689
NZ_CP005998.1	24264	GAAC	65	3879	3944	1.64807
NZ_CP005998.1	24644	GAAC	29	4162	4191	0.691959
NZ_CP005998.1	24701	GTTC	34	4004	4038	0.842001
NZ_CP005998.1	24797	GTTC	34	4069	4103	0.828662
NZ_CP005998.1	24871	GTTC	26	4186	4212	0.617284
NZ_CP005998.1	25088	GTTC	47	4060	4107	1.14439
NZ_CP005998.1	25606	GTTC	30	3878	3908	0.767656
NZ_CP005998.1	25656	GAAC	53	3892	3945	1.34347
NZ_CP005998.1	25670	GAAC	25	3852	3877	0.644828
NZ_CP005998.1	25718	GTTC	27	3924	3951	0.683371
NZ_CP005998.1	26211	GTTC	31	4220	4251	0.72924
NZ_CP005998.1	26357	GAAC	28	4007	4035	0.693928
NZ_CP005998.1	26403	GAAC	34	4221	4255	0.79906
NZ_CP005998.1	26467	GTTC	21	4348	4369	0.480659
NZ_CP005998.1	26477	GAAC	23	4327	4350	0.528736
NZ_CP005998.1	26486	GTTC	30	4349	4379	0.685088
NZ_CP005998.1	26519	GTTC	48	4429	4477	1.07215
NZ_CP005998.1	26651	GTTC	24	4282	4306	0.557362
NZ_CP005998.1	26655	GAAC	38	4293	4331	0.877396
NZ_CP005998.1	26739	GTTC	20	4214	4234	0.472367
NZ_CP005998.1	26801	GTTC	30	4254	4284	0.70028
NZ_CP005998.1	27012	GTTC	25	4924	4949	0.505153
NZ_CP005998.1	27029	GAAC	61	5010	5071	1.20292
NZ_CP005998.1	27109	GAAC	37	4931	4968	0.744767
NZ_CP005998.1	27172	GAAC	31	4848	4879	0.635376
NZ_CP005998.1	27640	GAAC	18	3580	3598	0.500278
NZ_CP005998.1	27645	GAAC	16	3648	3664	0.436681
NZ_CP005998.1	27666	GAAC	23	3633	3656	0.629103
NZ_CP005998.1	27865	GAAC	24	4154	4178	0.574438
NZ_CP005998.1	28030	GAAC	20	4046	4066	0.491884
NZ_CP005998.1	28522	GAAC	34	4561	4595	0.739935
NZ_CP005998.1	28586	GTTC	23	4394	4417	0.520715
NZ_CP005998.1	28598	GAAC	61	4369	4430	1.37698
NZ_CP005998.1	29534	GAAC	30	4322	4352	0.689338
NZ_CP005998.1	29590	GAAC	24	4181	4205	0.570749
NZ_CP005998.1	29671	GAAC	33	4059	4092	0.806452
NZ_CP005998.1	29713	GTTC	24	4002	4026	0.596125
NZ_CP005998.1	29989	GTTC	41	4030	4071	1.00712
NZ_CP005998.1	29997	GTTC	49	3992	4041	1.21257
NZ_CP005998.1	30083	GTTC	28	3927	3955	0.707965
NZ_CP005998.1	30299	GAAC	24	3806	3830	0.626632
NZ_CP005998.1	30314	GTTC	41	3762	3803	1.0781
NZ_CP005998.1	30325	GTTC	35	3726	3761	0.930604
NZ_CP005998.1	30339	GTTC	41	3770	3811	1.07583
NZ_CP005998.1	30527	GAAC	24	4017	4041	0.593912
NZ_CP005998.1	30668	GTTC	13	3931	3944	0.329615
NZ_CP005998.1	30678	GAAC	79	3960	4039	1.95593
NZ_CP005998.1	30921	GTTC	20	3802	3822	0.523286
NZ_CP005998.1	30939	GAAC	39	3792	3831	1.01801
NZ_CP005998.1	30995	GTTC	34	3883	3917	0.868011
NZ_CP005998.1	31098	GTTC	23	3908	3931	0.585093
NZ_CP005998.1	31121	GAAC	30	3891	3921	0.765111
NZ_CP005998.1	31143	GTTC	24	3928	3952	0.607287
NZ_CP005998.1	31182	GTTC	25	4115	4140	0.603865
NZ_CP005998.1	31200	GAAC	37	4065	4102	0.901999
NZ_CP005998.1	31206	GAAC	23	4084	4107	0.560019
NZ_CP005998.1	31247	GTTC	18	4004	4022	0.447539
NZ_CP005998.1	31268	GAAC	41	3956	3997	1.02577
NZ_CP005998.1	31332	GAAC	51	3855	3906	1.30568
NZ_CP005998.1	31407	GTTC	28	3883	3911	0.715929
NZ_CP005998.1	31482	GTTC	16	3819	3835	0.41721
NZ_CP005998.1	31747	GAAC	53	4037	4090	1.29584
NZ_CP005998.1	31971	GAAC	71	4911	4982	1.42513
NZ_CP005998.1	31989	GTTC	43	4947	4990	0.861723
NZ_CP005998.1	32013	GAAC	61	4928	4989	1.22269
NZ_CP005998.1	32062	GAAC	33	4643	4676	0.705731
NZ_CP005998.1	32111	GAAC	67	4404	4471	1.49855
NZ_CP005998.1	32184	GAAC	20	4000	4020	0.497512
NZ_CP005998.1	32654	GTTC	23	3894	3917	0.587184
NZ_CP005998.1	32663	GTTC	17	3908	3925	0.433121
NZ_CP005998.1	32762	GAAC	25	3908	3933	0.635647
NZ_CP005998.1	32861	GAAC	27	3711	3738	0.722311
NZ_CP005998.1	32910	GAAC	70	3866	3936	1.77846
NZ_CP005998.1	33458	GTTC	48	3756	3804	1.26183
NZ_CP005998.1	33602	GAAC	29	3729	3758	0.771687
NZ_CP005998.1	33634	GTTC	25	3741	3766	0.663834
NZ_CP005998.1	33669	GAAC	49	3789	3838	1.27671
NZ_CP005998.1	33896	GAAC	35	3856	3891	0.899512
NZ_CP005998.1	33923	GAAC	32	3903	3935	0.813215
NZ_CP005998.1	34004	GAAC	33	4036	4069	0.81101
NZ_CP005998.1	34178	GAAC	33	4039	4072	0.810413
NZ_CP005998.1	34588	GTTC	45	4099	4144	1.08591
NZ_CP005998.1	34949	GAAC	22	3872	3894	0.564972
NZ_CP005998.1	35020	GTTC	30	3796	3826	0.784109
NZ_CP005998.1	35032	GTTC	34	3842	3876	0.877193
NZ_CP005998.1	35143	GAAC	52	4058	4110	1.26521
NZ_CP005998.1	35174	GAAC	25	4115	4140	0.603865
NZ_CP005998.1	35348	GTTC	27	3857	3884	0.69516
NZ_CP005998.1	35473	GTTC	26	3756	3782	0.687467
NZ_CP005998.1	35688	GTTC	32	3870	3902	0.820092
NZ_CP005998.1	35879	GAAC	29	4367	4396	0.659691
NZ_CP005998.1	36098	GAAC	23	4318	4341	0.529832
NZ_CP005998.1	36224	GAAC	71	4055	4126	1.72079
NZ_CP005998.1	36505	GAAC	19	3980	3999	0.475119
NZ_CP005998.1	36622	GAAC	33	3868	3901	0.845937
NZ_CP005998.1	36673	GTTC	56	3820	3876	1.44479
NZ_CP005998.1	36677	GTTC	40	3900	3940	1.01523
NZ_CP005998.1	36985	GAAC	35	4008	4043	0.865694
NZ_CP005998.1	37098	GAAC	13	3748	3761	0.345653
NZ_CP005998.1	37234	GAAC	19	3696	3715	0.51144
NZ_CP005998.1	37300	GTTC	48	3792	3840	1.25
NZ_CP005998.1	37681	GAAC	22	3954	3976	0.55332
NZ_CP005998.1	37739	GTTC	11	3937	3948	0.278622
NZ_CP005998.1	37849	GAAC	28	3886	3914	0.715381
NZ_CP005998.1	37990	GAAC	24	4198	4222	0.568451
NZ_CP005998.1	38059	GAAC	88	4304	4392	2.00364
NZ_CP005998.1	38296	GTTC	33	4092	4125	0.8
NZ_CP005998.1	38600	GAAC	15	3887	3902	0.384418
NZ_CP005998.1	38680	GAAC	24	4574	4598	0.521966
NZ_CP005998.1	38874	GTTC	17	4779	4796	0.354462
NZ_CP005998.1	38880	GTTC	67	4788	4855	1.38002
NZ_CP005998.1	38886	GAAC	44	4756	4800	0.916667
NZ_CP005998.1	39012	GAAC	50	4003	4053	1.23365
NZ_CP005998.1	39084	GAAC	23	3870	3893	0.590804
NZ_CP005998.1	39216	GTTC	26	3803	3829	0.679028
NZ_CP005998.1	39393	GAAC	34	4011	4045	0.840544
NZ_CP005998.1	39423	GTTC	33	3952	3985	0.828105
NZ_CP005998.1	39468	GTTC	25	4081	4106	0.608865
NZ_CP005998.1	39510	GTTC	19	4119	4138	0.459159
NZ_CP005998.1	39687	GAAC	24	3979	4003	0.59955
NZ_CP005998.1	39930	GAAC	24	3844	3868	0.620476
NZ_CP005998.1	39997	GAAC	10	3966	3976	0.251509
NZ_CP005998.1	40015	GAAC	10	4013	4023	0.248571
NZ_CP005998.1	40167	GTTC	43	4474	4517	0.951959
NZ_CP005998.1	40375	GAAC	38	4429	4467	0.850683
NZ_CP005998.1	40380	GTTC	37	4486	4523	0.818041
NZ_CP005998.1	40455	GTTC	21	4286	4307	0.487578
NZ_CP005998.1	40668	GTTC	40	4119	4159	0.96177
NZ_CP005998.1	41059	GTTC	54	4004	4058	1.3307
NZ_CP005998.1	41343	GTTC	30	4260	4290	0.699301
NZ_CP005998.1	41396	GTTC	30	4226	4256	0.704887
NZ_CP005998.1	41820	GTTC	36	3975	4011	0.897532
NZ_CP005998.1	41913	GTTC	26	3661	3687	0.70518
NZ_CP005998.1	42091	GTTC	34	3633	3667	0.927188
NZ_CP005998.1	42184	GAAC	32	3437	3469	0.922456
NZ_CP005998.1	42279	GAAC	20	3769	3789	0.527844
NZ_CP005998.1	42365	GAAC	76	3779	3855	1.97147
NZ_CP005998.1	42512	GAAC	27	3707	3734	0.723085
NZ_CP005998.1	42542	GAAC	41	3653	3694	1.10991
NZ_CP005998.1	42789	GAAC	57	4043	4100	1.39024
NZ_CP005998.1	42830	GAAC	18	4214	4232	0.425331
NZ_CP005998.1	42889	GAAC	60	4263	4323	1.38793
NZ_CP005998.1	43010	GTTC	44	4051	4095	1.07448
NZ_CP005998.1	43272	GAAC	37	3826	3863	0.957805
NZ_CP005998.1	43317	GAAC	42	3916	3958	1.06114
NZ_CP005998.1	43341	GAAC	21	4015	4036	0.520317
NZ_CP005998.1	43573	GAAC	34	4104	4138	0.821653
NZ_CP005998.1	43646	GTTC	25	4114	4139	0.604011
NZ_CP005998.1	43672	GAAC	25	4171	4196	0.595806
NZ_CP005998.1	43767	GTTC	35	4071	4106	0.852411
NZ_CP005998.1	43787	GTTC	32	4127	4159	0.769416
NZ_CP005998.1	43808	GTTC	38	4168	4206	0.903471
NZ_CP005998.1	43822	GAAC	31	4046	4077	0.760363
NZ_CP005998.1	43873	GAAC	60	4084	4144	1.44788
NZ_CP005998.1	43909	GAAC	25	4081	4106	0.608865
NZ_CP005998.1	43921	GAAC	26	4127	4153	0.626053
NZ_CP005998.1	43965	GAAC	18	4182	4200	0.428571
NZ_CP005998.1	43973	GTTC	39	4197	4236	0.92068
NZ_CP005998.1	43982	GTTC	24	4115	4139	0.57985
NZ_CP005998.1	44021	GTTC	45	3978	4023	1.11857
NZ_CP005998.1	44106	GTTC	24	3996	4020	0.597015
NZ_CP005998.1	44265	GAAC	30	3776	3806	0.788229
NZ_CP005998.1	44303	GAAC	22	3811	3833	0.573963
NZ_CP005998.1	44320	GAAC	22	3820	3842	0.572618
NZ_CP005998.1	44396	GTTC	48	3723	3771	1.27287
NZ_CP005998.1	44470	GTTC	32	3884	3916	0.81716
NZ_CP005998.1	44678	GAAC	37	3836	3873	0.955332
NZ_CP005998.1	44682	GAAC	31	3833	3864	0.802277
NZ_CP005998.1	44759	GTTC	23	3947	3970	0.579345
NZ_CP005998.1	44792	GTTC	22	3948	3970	0.554156
NZ_CP005998.1	44902	GTTC	49	4231	4280	1.14486
NZ_CP005998.1	44951	GTTC	37	4059	4096	0.90332
NZ_CP005998.1	45269	GAAC	34	4363	4397	0.773254
NZ_CP005998.1	45309	GAAC	17	4236	4253	0.399718
NZ_CP005998.1	45384	GAAC	25	4419	4444	0.562556
NZ_CP005998.1	45398	GAAC	27	4441	4468	0.604297
NZ_CP005998.1	45423	GAAC	29	4302	4331	0.669591
NZ_CP005998.1	45540	GAAC	35	4165	4200	0.833333
NZ_CP005998.1	45756	GAAC	29	4382	4411	0.657447
NZ_CP005998.1	45801	GTTC	23	4437	4460	0.515695
NZ_CP005998.1	45828	GAAC	48	4375	4423	1.08524
NZ_CP005998.1	45834	GAAC	24	4413	4437	0.540906
NZ_CP005998.1	45864	GAAC	70	4486	4556	1.53644
NZ_CP005998.1	45918	GAAC	33	4403	4436	0.743913
NZ_CP005998.1	46014	GAAC	48	4418	4466	1.07479
NZ_CP005998.1	46020	GAAC	32	4438	4470	0.715884
NZ_CP005998.1	46191	GAAC	30	4219	4249	0.706048
NZ_CP005998.1	46239	GAAC	30	4439	4469	0.671291
NZ_CP005998.1	46280	GAAC	30	4305	4335	0.692042
NZ_CP005998.1	46422	GAAC	23	3876	3899	0.589895
NZ_CP005998.1	46502	GTTC	34	3936	3970	0.856423
NZ_CP005998.1	46653	GAAC	34	3926	3960	0.858586
NZ_CP005998.1	46709	GTTC	37	4092	4129	0.896101
NZ_CP005998.1	46781	GAAC	25	4139	4164	0.600384
NZ_CP005998.1	46797	GAAC	24	4151	4175	0.57485
NZ_CP005998.1	46886	GAAC	29	4278	4307	0.673322
NZ_CP005998.1	46956	GAAC	71	4397	4468	1.58908
NZ_CP005998.1	46992	GTTC	23	4101	4124	0.557711
NZ_CP005998.1	47025	GAAC	34	4022	4056	0.838264
NZ_CP005998.1	47058	GAAC	18	4043	4061	0.443241
NZ_CP005998.1	47063	GTTC	18	4094	4112	0.437743
NZ_CP005998.1	47067	GAAC	35	4106	4141	0.845206
NZ_CP005998.1	47229	GAAC	16	4501	4517	0.354217
NZ_CP005998.1	47238	GAAC	43	4513	4556	0.94381
NZ_CP005998.1	47335	GTTC	42	4518	4560	0.921053
NZ_CP005998.1	47646	GAAC	44	4091	4135	1.06409
NZ_CP005998.1	47751	GAAC	26	3952	3978	0.653595
NZ_CP005998.1	47799	GAAC	33	3749	3782	0.872554
NZ_CP005998.1	47813	GTTC	24	3807	3831	0.626468
NZ_CP005998.1	47844	GAAC	24	3837	3861	0.621601
NZ_CP005998.1	47910	GAAC	18	4116	4134	0.435414
NZ_CP005998.1	47946	GAAC	28	4098	4126	0.678623
NZ_CP005998.1	47965	GTTC	23	4085	4108	0.559883
NZ_CP005998.1	47981	GAAC	32	4058	4090	0.782396
NZ_CP005998.1	48014	GAAC	46	4111	4157	1.10657
NZ_CP005998.1	48047	GAAC	46	4243	4289	1.07251
NZ_CP005998.1	48068	GAAC	31	4338	4369	0.709545
NZ_CP005998.1	48083	GAAC	36	4424	4460	0.807175
NZ_CP005998.1	48089	GAAC	34	4458	4492	0.756901
NZ_CP005998.1	48132	GAAC	27	4486	4513	0.598272
NZ_CP005998.1	48264	GAAC	40	4172	4212	0.949668
NZ_CP005998.1	48316	GTTC	43	3941	3984	1.07932
NZ_CP005998.1	48467	GTTC	77	4201	4278	1.79991
NZ_CP005998.1	48499	GTTC	32	4287	4319	0.740912
NZ_CP005998.1	48528	GAAC	27	4234	4261	0.633654
NZ_CP005998.1	48627	GAAC	20	4246	4266	0.468823
NZ_CP005998.1	48633	GTTC	18	4237	4255	0.423032
NZ_CP005998.1	49054	GTTC	27	3701	3728	0.724249
NZ_CP005998.1	49115	GAAC	34	3915	3949	0.860977
NZ_CP005998.1	49916	GTTC	54	3935	3989	1.35372
NZ_CP005998.1	49937	GAAC	17	3918	3935	0.43202
NZ_CP005998.1	50149	GAAC	36	3648	3684	0.977199
NZ_CP005998.1	50254	GAAC	33	3660	3693	0.893582
NZ_CP005998.1	50353	GAAC	10	3950	3960	0.252525
NZ_CP005998.1	50419	GTTC	23	3988	4011	0.573423
NZ_CP005998.1	50449	GAAC	25	3957	3982	0.627825
NZ_CP005998.1	50484	GTTC	30	3857	3887	0.771803
NZ_CP005998.1	50515	GAAC	39	4069	4108	0.949367
NZ_CP005998.1	50527	GTTC	33	4100	4133	0.798451
NZ_CP005998.1	50810	GAAC	30	3925	3955	0.758534
NZ_CP005998.1	50836	GTTC	42	3908	3950	1.06329
NZ_CP005998.1	51241	GAAC	10	3675	3685	0.27137
NZ_CP005998.1	51342	GTTC	20	3793	3813	0.524521
NZ_CP005998.1	51362	GAAC	32	3742	3774	0.847907
NZ_CP005998.1	51585	GAAC	22	3665	3687	0.596691
NZ_CP005998.1	51621	GAAC	53	3626	3679	1.44061
NZ_CP005998.1	51626	GTTC	28	3646	3674	0.762112
NZ_CP005998.1	51643	GAAC	13	3692	3705	0.350877
NZ_CP005998.1	51781	GAAC	27	3733	3760	0.718085
NZ_CP005998.1	51834	GTTC	27	3850	3877	0.696415
NZ_CP005998.1	51915	GAAC	31	3791	3822	0.811094
NZ_CP005998.1	52183	GAAC	28	4218	4246	0.659444
NZ_CP005998.1	52574	GTTC	14	3931	3945	0.35488
NZ_CP005998.1	52599	GAAC	36	3725	3761	0.957192
NZ_CP005998.1	52608	GTTC	94	3636	3730	2.52011
NZ_CP005998.1	52668	GAAC	19	3498	3517	0.540233
NZ_CP005998.1	52718	GTTC	23	3565	3588	0.641026
NZ_CP005998.1	52915	GAAC	41	4118	4159	0.985814
NZ_CP005998.1	53066	GTTC	23	4226	4249	0.541304
NZ_CP005998.1	53112	GAAC	34	4231	4265	0.797186
NZ_CP005998.1	53142	GTTC	41	4273	4314	0.950394
NZ_CP005998.1	53210	GAAC	27	4203	4230	0.638298
NZ_CP005998.1	53247	GTTC	22	4235	4257	0.516796
NZ_CP005998.1	53402	GTTC	64	4186	4250	1.50588
NZ_CP005998.1	53483	GTTC	21	3836	3857	0.544465
NZ_CP005998.1	53570	GTTC	30	3804	3834	0.782473
NZ_CP005998.1	53631	GTTC	30	3717	3747	0.800641
NZ_CP005998.1	53649	GTTC	31	3771	3802	0.81536
NZ_CP005998.1	53830	GAAC	26	4067	4093	0.635231
NZ_CP005998.1	53867	GAAC	24	4013	4037	0.594501
NZ_CP005998.1	53971	GTTC	37	4026	4063	0.910657
NZ_CP005998.1	54055	GAAC	29	4404	4433	0.654185
NZ_CP005998.1	54078	GAAC	38	4467	4505	0.843507
NZ_CP005998.1	54160	GTTC	46	4485	4531	1.01523
NZ_CP005998.1	54181	GTTC	39	4433	4472	0.872093
NZ_CP005998.1	54213	GTTC	24	4464	4488	0.534759
NZ_CP005998.1	54320	GAAC	29	4013	4042	0.717467
NZ_CP005998.1	54344	GAAC	71	4107	4178	1.69938
NZ_CP005998.1	54384	GAAC	16	4048	4064	0.393701
NZ_CP005998.1	54394	GTTC	33	4057	4090	0.806846
NZ_CP005998.1	54566	GAAC	29	4044	4073	0.712006
NZ_CP005998.1	54968	GTTC	23	3743	3766	0.610728
NZ_CP005998.1	54990	GAAC	13	3695	3708	0.350593
NZ_CP005998.1	55133	GAAC	39	4162	4201	0.92835
NZ_CP005998.1	55142	GAAC	22	4197	4219	0.521451
NZ_CP005998.1	55547	GAAC	25	4138	4163	0.600528
NZ_CP005998.1	55600	GTTC	21	4049	4070	0.515971
NZ_CP005998.1	55630	GAAC	21	4017	4038	0.520059
NZ_CP005998.1	55711	GAAC	31	3957	3988	0.777332
NZ_CP005998.1	55723	GTTC	43	3986	4029	1.06726
NZ_CP005998.1	55771	GAAC	48	3915	3963	1.2112
NZ_CP005998.1	55820	GAAC	17	3854	3871	0.439163
NZ_CP005998.1	55873	GTTC	14	3812	3826	0.365917
NZ_CP005998.1	56014	GTTC	28	4265	4293	0.652225
NZ_CP005998.1	56047	GTTC	29	4256	4285	0.676779
NZ_CP005998.1	56077	GTTC	37	4118	4155	0.890493
NZ_CP005998.1	56086	GAAC	34	4178	4212	0.807217
NZ_CP005998.1	56138	GTTC	18	4191	4209	0.427655
NZ_CP005998.1	56273	GTTC	52	4010	4062	1.28016
NZ_CP005998.1	56387	GAAC	28	4045	4073	0.687454
NZ_CP005998.1	56497	GAAC	39	4332	4371	0.892244
NZ_CP005998.1	56784	GAAC	41	3550	3591	1.14174
NZ_CP005998.1	57116	GAAC	42	3825	3867	1.08611
NZ_CP005998.1	57136	GAAC	25	3858	3883	0.643832
NZ_CP005998.1	57470	GAAC	49	3778	3827	1.28038
NZ_CP005998.1	57620	GAAC	19	3898	3917	0.485065
NZ_CP005998.1	57639	GTTC	9	3857	3866	0.232799
NZ_CP005998.1	57695	GAAC	27	3869	3896	0.693018
NZ_CP005998.1	57919	GAAC	28	4026	4054	0.690676
NZ_CP005998.1	58000	GTTC	38	3840	3878	0.979887
NZ_CP005998.1	58016	GAAC	24	3917	3941	0.608982
NZ_CP005998.1	58120	GTTC	28	3972	4000	0.7
NZ_CP005998.1	58264	GAAC	35	3815	3850	0.909091
NZ_CP005998.1	58343	GAAC	36	3780	3816	0.943396
NZ_CP005998.1	58378	GAAC	31	3792	3823	0.810882
NZ_CP005998.1	58517	GAAC	17	4095	4112	0.413424
NZ_CP005998.1	58743	GTTC	32	3827	3859	0.82923
NZ_CP005998.1	59049	GAAC	22	3949	3971	0.554017
NZ_CP005998.1	59090	GTTC	57	3984	4041	1.41054
NZ_CP005998.1	59164	GTTC	29	3695	3724	0.778733
NZ_CP005998.1	59268	GAAC	33	3649	3682	0.896252
NZ_CP005998.1	59427	GAAC	31	3874	3905	0.793854
NZ_CP005998.1	59492	GTTC	12	4100	4112	0.291829
NZ_CP005998.1	59557	GTTC	37	4288	4325	0.855491
NZ_CP005998.1	59669	GAAC	22	4292	4314	0.509968
NZ_CP005998.1	60083	GAAC	50	3677	3727	1.34156
NZ_CP005998.1	60099	GAAC	23	3789	3812	0.603358
NZ_CP005998.1	60287	GAAC	21	3346	3367	0.623701
NZ_CP005998.1	60432	GAAC	22	3301	3323	0.662052
NZ_CP005998.1	60437	GTTC	20	3321	3341	0.598623
NZ_CP005998.1	60504	GAAC	28	3452	3480	0.804598
NZ_CP005998.1	60890	GAAC	13	3879	3892	0.334018
NZ_CP005998.1	60901	GTTC	25	3863	3888	0.643004
NZ_CP005998.1	60941	GTTC	63	3954	4017	1.56833
NZ_CP005998.1	60971	GTTC	18	3954	3972	0.453172
NZ_CP005998.1	61035	GAAC	31	4246	4277	0.724807
NZ_CP005998.1	61098	GAAC	26	4641	4667	0.557103
NZ_CP005998.1	61261	GTTC	32	5135	5167	0.619315
NZ_CP005998.1	61396	GTTC	40	4466	4506	0.887705
NZ_CP005998.1	61666	GTTC	36	4206	4242	0.848656
NZ_CP005998.1	62057	GTTC	20	3550	3570	0.560224
NZ_CP005998.1	62120	GTTC	14	3560	3574	0.391718
NZ_CP005998.1	62170	GTTC	29	3855	3884	0.746653
NZ_CP005998.1	62646	GTTC	73	3704	3777	1.93275
NZ_CP005998.1	62732	GAAC	17	3788	3805	0.446781
NZ_CP005998.1	62757	GTTC	18	3881	3899	0.461657
NZ_CP005998.1	62782	GAAC	42	4054	4096	1.02539
NZ_CP005998.1	63047	GAAC	38	4454	4492	0.845948
NZ_CP005998.1	63177	GTTC	40	4706	4746	0.842815
NZ_CP005998.1	63388	GAAC	27	4340	4367	0.618273
NZ_CP005998.1	63457	GTTC	23	4142	4165	0.552221
NZ_CP005998.1	63478	GTTC	36	3949	3985	0.903388
NZ_CP005998.1	63487	GTTC	16	3941	3957	0.404347
NZ_CP005998.1	63517	GTTC	19	3827	3846	0.49402
NZ_CP005998.1	63719	GAAC	41	3662	3703	1.10721
NZ_CP005998.1	64014	GAAC	15	4095	4110	0.364964
NZ_CP005998.1	64026	GTTC	56	4154	4210	1.33017
NZ_CP005998.1	64067	GAAC	31	4224	4255	0.728555
NZ_CP005998.1	64525	GAAC	52	3670	3722	1.3971
NZ_CP005998.1	64622	GAAC	16	3366	3382	0.473093
NZ_CP005998.1	64628	GAAC	19	3378	3397	0.559317
NZ_CP005998.1	64852	GAAC	28	4035	4063	0.689146
NZ_CP005998.1	65071	GAAC	47	3882	3929	1.19623
NZ_CP005998.1	65077	GAAC	23	3906	3929	0.585391
NZ_CP005998.1	65150	GAAC	39	3710	3749	1.04028
NZ_CP005998.1	65422	GTTC	21	3845	3866	0.543197
NZ_CP005998.1	65630	GTTC	36	4812	4848	0.742574
NZ_CP005998.1	65803	GTTC	35	4705	4740	0.738397
NZ_CP005998.1	66510	GAAC	19	3921	3940	0.482234
NZ_CP005998.1	66549	GTTC	13	3872	3885	0.33462
NZ_CP005998.1	66764	GTTC	38	4238	4276	0.888681
NZ_CP005998.1	67239	GAAC	17	4327	4344	0.391344
NZ_CP005998.1	67323	GAAC	44	4338	4382	1.00411
NZ_CP005998.1	67405	GTTC	74	4127	4201	1.76149
NZ_CP005998.1	67429	GTTC	28	4084	4112	0.680934
NZ_CP005998.1	67532	GTTC	32	3959	3991	0.801804
NZ_CP005998.1	67811	GAAC	15	4011	4026	0.372578
NZ_CP005998.1	68054	GAAC	21	3882	3903	0.538048
NZ_CP005998.1	68427	GAAC	31	3602	3633	0.853289
NZ_CP005998.1	68441	GAAC	26	3574	3600	0.722222
NZ_CP005998.1	68496	GAAC	48	3614	3662	1.31076
NZ_CP005998.1	68590	GTTC	26	3858	3884	0.669413
NZ_CP005998.1	68633	GAAC	18	3880	3898	0.461775
NZ_CP005998.1	68892	GTTC	34	3660	3694	0.920411
NZ_CP005998.1	69007	GAAC	24	3501	3525	0.680851
NZ_CP005998.1	69355	GAAC	67	4026	4093	1.63694
NZ_CP005998.1	69472	GAAC	21	4301	4322	0.485886
NZ_CP005998.1	69611	GTTC	24	4720	4744	0.505902
NZ_CP005998.1	69632	GTTC	23	4727	4750	0.484211
NZ_CP005998.1	69643	GTTC	24	4711	4735	0.506864
NZ_CP005998.1	69866	GAAC	33	4562	4595	0.718172
NZ_CP005998.1	70116	GAAC	32	4020	4052	0.789733
NZ_CP005998.1	70280	GTTC	29	4147	4176	0.694444
NZ_CP005998.1	70294	GTTC	36	4122	4158	0.865801
NZ_CP005998.1	70422	GTTC	35	4266	4301	0.813764
NZ_CP005998.1	70430	GTTC	33	4186	4219	0.782176
NZ_CP005998.1	70568	GTTC	29	4185	4214	0.688182
NZ_CP005998.1	70661	GAAC	20	3848	3868	0.517063
NZ_CP005998.1	70669	GAAC	57	3942	3999	1.42536
NZ_CP005998.1	70815	GAAC	32	4014	4046	0.790905
NZ_CP005998.1	70841	GAAC	35	4035	4070	0.859951
NZ_CP005998.1	70983	GAAC	38	3988	4026	0.943865
NZ_CP005998.1	71024	GTTC	33	3946	3979	0.829354
NZ_CP005998.1	71067	GAAC	20	4069	4089	0.489117
NZ_CP005998.1	71542	GTTC	48	3743	3791	1.26616
NZ_CP005998.1	71594	GAAC	29	3825	3854	0.752465
NZ_CP005998.1	71643	GTTC	56	3825	3881	1.44293
NZ_CP005998.1	71662	GTTC	26	3773	3799	0.684391
NZ_CP005998.1	71738	GAAC	39	3660	3699	1.05434
NZ_CP005998.1	72021	GAAC	51	3646	3697	1.3795
NZ_CP005998.1	72349	GTTC	37	4016	4053	0.912904
NZ_CP005998.1	72398	GTTC	29	4076	4105	0.706456
NZ_CP005998.1	72406	GTTC	17	3994	4011	0.423834
NZ_CP005998.1	73131	GTTC	52	4260	4312	1.20594
NZ_CP005998.1	73225	GTTC	33	4839	4872	0.67734
NZ_CP005998.1	73426	GAAC	60	5436	5496	1.0917
NZ_CP005998.1	73522	GAAC	43	5341	5384	0.798663
NZ_CP005998.1	73728	GTTC	61	4385	4446	1.37202
NZ_CP005998.1	73776	GAAC	38	4064	4102	0.926377
NZ_CP005998.1	73911	GAAC	15	4015	4030	0.372208
NZ_CP005998.1	74238	GTTC	24	3808	3832	0.626305
NZ_CP005998.1	74676	GAAC	28	3934	3962	0.706714
NZ_CP005998.1	74790	GTTC	74	3457	3531	2.09572
NZ_CP005998.1	75208	GAAC	18	3746	3764	0.478215
NZ_CP005998.1	75244	GTTC	15	3913	3928	0.381874
NZ_CP005998.1	75379	GTTC	30	3952	3982	0.75339
NZ_CP005998.1	75722	GAAC	45	3710	3755	1.1984
NZ_CP005998.1	75749	GTTC	19	3646	3665	0.518417
NZ_CP005998.1	75932	GTTC	16	4014	4030	0.397022
NZ_CP005998.1	75997	GAAC	28	3997	4025	0.695652
NZ_CP005998.1	76093	GAAC	50	3788	3838	1.30276
NZ_CP005998.1	76108	GAAC	16	3775	3791	0.422052
NZ_CP005998.1	76356	GAAC	28	3874	3902	0.717581
NZ_CP005998.1	76530	GTTC	28	4314	4342	0.644864
NZ_CP005998.1	76600	GAAC	29	4194	4223	0.686716
NZ_CP005998.1	76689	GAAC	32	3916	3948	0.810537
NZ_CP005998.1	76788	GTTC	15	4304	4319	0.347303
NZ_CP005998.1	76885	GAAC	55	4628	4683	1.17446
NZ_CP005998.1	76972	GAAC	31	4356	4387	0.706633
NZ_CP005998.1	76977	GTTC	38	4347	4385	0.866591
NZ_CP005998.1	77044	GTTC	23	4076	4099	0.561112
NZ_CP005998.1	77112	GTTC	32	4128	4160	0.769231
NZ_CP005998.1	77118	GAAC	29	4060	4089	0.70922
NZ_CP005998.1	77308	GTTC	43	4525	4568	0.941331
NZ_CP005998.1	77339	GAAC	48	4347	4395	1.09215
NZ_CP005998.1	77360	GAAC	28	4257	4285	0.653442
NZ_CP005998.1	77426	GAAC	25	4299	4324	0.578168
NZ_CP005998.1	77549	GAAC	33	4160	4193	0.787026
NZ_CP005998.1	77599	GAAC	47	4057	4104	1.14522
NZ_CP005998.1	77627	GAAC	47	4017	4064	1.1565
NZ_CP005998.1	77639	GTTC	22	4060	4082	0.538951
NZ_CP005998.1	77645	GAAC	46	4061	4107	1.12004
NZ_CP005998.1	77816	GAAC	23	4237	4260	0.539906
NZ_CP005998.1	77910	GTTC	59	4187	4246	1.38954
NZ_CP005998.1	78046	GTTC	28	3793	3821	0.732792
NZ_CP005998.1	78161	GAAC	25	4258	4283	0.583703
NZ_CP005998.1	78296	GTTC	11	4025	4036	0.272547
NZ_CP005998.1	78449	GAAC	48	3992	4040	1.18812
NZ_CP005998.1	78556	GTTC	21	4111	4132	0.508228
NZ_CP005998.1	78610	GAAC	37	4117	4154	0.890708
NZ_CP005998.1	78634	GTTC	21	4187	4208	0.499049
NZ_CP005998.1	78668	GAAC	29	4006	4035	0.718711
NZ_CP005998.1	78701	GAAC	25	3924	3949	0.633072
NZ_CP005998.1	78713	GAAC	67	3852	3919	1.70962
NZ_CP005998.1	78977	GAAC	28	3648	3676	0.761697
NZ_CP005998.1	79139	GAAC	32	3766	3798	0.842549
NZ_CP005998.1	79235	GAAC	13	3971	3984	0.326305
NZ_CP005998.1	79316	GAAC	30	4050	4080	0.735294
NZ_CP005998.1	79486	GTTC	27	4194	4221	0.639659
NZ_CP005998.1	79528	GAAC	40	4064	4104	0.974659
NZ_CP005998.1	79637	GTTC	17	3825	3842	0.442478
NZ_CP005998.1	79922	GAAC	23	3586	3609	0.637296
NZ_CP005998.1	79974	GTTC	38	3676	3714	1.02316
NZ_CP005998.1	80012	GAAC	20	3635	3655	0.547196
NZ_CP005998.1	80048	GTTC	71	3676	3747	1.89485
NZ_CP005998.1	80609	GAAC	31	3968	3999	0.775194
NZ_CP005998.1	80664	GTTC	36	3938	3974	0.905888
NZ_CP005998.1	80926	GAAC	38	4033	4071	0.933432
NZ_CP005998.1	80952	GAAC	30	4004	4034	0.743679
NZ_CP005998.1	81098	GTTC	30	4347	4377	0.685401
NZ_CP005998.1	81118	GTTC	34	4232	4266	0.797
NZ_CP005998.1	81173	GTTC	44	4039	4083	1.07764
NZ_CP005998.1	81213	GTTC	36	3932	3968	0.907258
NZ_CP005998.1	81437	GTTC	13	4100	4113	0.316071
NZ_CP005998.1	81485	GTTC	44	4013	4057	1.08455
NZ_CP005998.1	81879	GAAC	26	3941	3967	0.655407
NZ_CP005998.1	81950	GAAC	22	4049	4071	0.540408
NZ_CP005998.1	82107	GAAC	49	4110	4159	1.17817
NZ_CP005998.1	82361	GTTC	33	3728	3761	0.877426
NZ_CP005998.1	82621	GAAC	28	3812	3840	0.729167
NZ_CP005998.1	82651	GTTC	51	4078	4129	1.23517
NZ_CP005998.1	82848	GTTC	23	4340	4363	0.52716
NZ_CP005998.1	83051	GAAC	62	4071	4133	1.50012
NZ_CP005998.1	83282	GAAC	35	3777	3812	0.918153
NZ_CP005998.1	83501	GAAC	25	3899	3924	0.637105
NZ_CP005998.1	83579	GAAC	39	3571	3610	1.08033
NZ_CP005998.1	83605	GTTC	52	3650	3702	1.40465
NZ_CP005998.1	83681	GTTC	34	3932	3966	0.857287
NZ_CP005998.1	83719	GTTC	23	3912	3935	0.584498
NZ_CP005998.1	83780	GTTC	29	3909	3938	0.736414
NZ_CP005998.1	83836	GAAC	32	4044	4076	0.785083
NZ_CP005998.1	83851	GTTC	20	4114	4134	0.483793
NZ_CP005998.1	83866	GTTC	31	4166	4197	0.738623
NZ_CP005998.1	83931	GTTC	30	4097	4127	0.72692
NZ_CP005998.1	84063	GTTC	32	4068	4100	0.780488
NZ_CP005998.1	84087	GAAC	25	3958	3983	0.627668
NZ_CP005998.1	84202	GAAC	31	3825	3856	0.803942
NZ_CP005998.1	84215	GAAC	23	3851	3874	0.593702
NZ_CP005998.1	84279	GTTC	26	3971	3997	0.650488
NZ_CP005998.1	84372	GTTC	28	3886	3914	0.715381
NZ_CP005998.1	84385	GAAC	74	3861	3935	1.88056
NZ_CP005998.1	84444	GTTC	24	4108	4132	0.580833
NZ_CP005998.1	84501	GTTC	31	4224	4255	0.728555
NZ_CP005998.1	84567	GTTC	40	4055	4095	0.976801
NZ_CP005998.1	84621	GTTC	38	4021	4059	0.936191
NZ_CP005998.1	84765	GTTC	37	3675	3712	0.996767
NZ_CP005998.1	84981	GTTC	31	3595	3626	0.854937
NZ_CP005998.1	85572	GAAC	48	3717	3765	1.2749
NZ_CP005998.1	85941	GAAC	39	3952	3991	0.977199
NZ_CP005998.1	85986	GAAC	57	3890	3947	1.44413
NZ_CP005998.1	86046	GAAC	46	4055	4101	1.12168
NZ_CP005998.1	86151	GTTC	22	4097	4119	0.53411
NZ_CP005998.1	86260	GTTC	23	4015	4038	0.569589
NZ_CP005998.1	86318	GAAC	26	3953	3979	0.653431
NZ_CP005998.1	86566	GAAC	27	3577	3604	0.749168
NZ_CP005998.1	86591	GAAC	33	3666	3699	0.892133
NZ_CP005998.1	86602	GAAC	21	3699	3720	0.564516
NZ_CP005998.1	86694	GAAC	5	3811	3816	0.131027
NZ_CP005998.1	87081	GAAC	33	3627	3660	0.901639
NZ_CP005998.1	87548	GAAC	39	4244	4283	0.910577
NZ_CP005998.1	87707	GTTC	28	4032	4060	0.689655
NZ_CP005998.1	87851	GTTC	57	3726	3783	1.50674
NZ_CP005998.1	87929	GAAC	34	3758	3792	0.896624
NZ_CP005998.1	88007	GAAC	25	3629	3654	0.684182
NZ_CP005998.1	88203	GAAC	38	3597	3635	1.04539
NZ_CP005998.1	89079	GAAC	43	4042	4085	1.05263
NZ_CP005998.1	89160	GTTC	35	3810	3845	0.910273
NZ_CP005998.1	89181	GTTC	18	3915	3933	0.457666
NZ_CP005998.1	89232	GTTC	32	3755	3787	0.844996
NZ_CP005998.1	89416	GTTC	29	4266	4295	0.675204
NZ_CP005998.1	89574	GTTC	49	4082	4131	1.18615
NZ_CP005998.1	89737	GAAC	24	3860	3884	0.61792
NZ_CP005998.1	90153	GTTC	32	4214	4246	0.75365
NZ_CP005998.1	90199	GTTC	24	4328	4352	0.551471
NZ_CP005998.1	90391	GAAC	35	4321	4356	0.803489
NZ_CP005998.1	90417	GTTC	24	4207	4231	0.567242
NZ_CP005998.1	90506	GTTC	58	4107	4165	1.39256
NZ_CP005998.1	90681	GTTC	11	3903	3914	0.281042
NZ_CP005998.1	90724	GAAC	28	3721	3749	0.746866
NZ_CP005998.1	90818	GTTC	35	3649	3684	0.950054
NZ_CP005998.1	90991	GAAC	50	3501	3551	1.40805
NZ_CP005998.1	91124	GTTC	29	4061	4090	0.709046
NZ_CP005998.1	91171	GTTC	39	4172	4211	0.926146
NZ_CP005998.1	91330	GTTC	40	4174	4214	0.949217
NZ_CP005998.1	91483	GTTC	19	3796	3815	0.498034
NZ_CP005998.1	91488	GTTC	40	3781	3821	1.04685
NZ_CP005998.1	91645	GTTC	43	3841	3884	1.10711
NZ_CP005998.1	91654	GTTC	37	3789	3826	0.967067
NZ_CP005998.1	91797	GAAC	64	3658	3722	1.71951
NZ_CP005998.1	92175	GTTC	23	4026	4049	0.568041
NZ_CP005998.1	92580	GAAC	98	3705	3803	2.57691
NZ_CP005998.1	92661	GTTC	14	3719	3733	0.375033
NZ_CP005998.1	92706	GAAC	29	3802	3831	0.756983
NZ_CP005998.1	92945	GTTC	30	3876	3906	0.768049
NZ_CP005998.1	93179	GTTC	16	3569	3585	0.446304
NZ_CP005998.1	93347	GAAC	21	3761	3782	0.555262
NZ_CP005998.1	93717	GAAC	69	3584	3653	1.88886
NZ_CP005998.1	94000	GTTC	11	3788	3799	0.28955
NZ_CP005998.1	94162	GTTC	38	3894	3932	0.966429
NZ_CP005998.1	94224	GTTC	39	3755	3794	1.02794
NZ_CP005998.1	94245	GTTC	28	3601	3629	0.771562
NZ_CP005998.1	94332	GTTC	39	3667	3706	1.05235
NZ_CP005998.1	94520	GTTC	78	3877	3955	1.97219
NZ_CP005998.1	94649	GTTC	34	4189	4223	0.805115
NZ_CP005998.1	94874	GTTC	55	3884	3939	1.39629
NZ_CP005998.1	94943	GTTC	37	3869	3906	0.947261
NZ_CP005998.1	95467	GTTC	42	3833	3875	1.08387
NZ_CP005998.1	95718	GTTC	38	3529	3567	1.06532
NZ_CP005998.1	95795	GTTC	27	3668	3695	0.730717
NZ_CP005998.1	95804	GTTC	24	3661	3685	0.651289
NZ_CP005998.1	95852	GAAC	32	3688	3720	0.860215
NZ_CP005998.1	95942	GTTC	28	3807	3835	0.730117
NZ_CP005998.1	96183	GAAC	61	4038	4099	1.48817
NZ_CP005998.1	96496	GTTC	36	4038	4074	0.883652
NZ_CP005998.1	96508	GTTC	31	4013	4044	0.766568
NZ_CP005998.1	96616	GTTC	20	4168	4188	0.477555
NZ_CP005998.1	96732	GTTC	34	4072	4106	0.828057
NZ_CP005998.1	97427	GTTC	37	3798	3835	0.964798
NZ_CP005998.1	97590	GTTC	33	3820	3853	0.856475
NZ_CP005998.1	97604	GAAC	27	3853	3880	0.695876
NZ_CP005998.1	97866	GTTC	31	3980	4011	0.772875
NZ_CP005998.1	97891	GTTC	42	3866	3908	1.07472
NZ_CP005998.1	98173	GTTC	33	3816	3849	0.857366
NZ_CP005998.1	98344	GAAC	57	3707	3764	1.51435
NZ_CP005998.1	98392	GAAC	25	3762	3787	0.660153
NZ_CP005998.1	98405	GTTC	35	3694	3729	0.938589
NZ_CP005998.1	98458	GTTC	19	3614	3633	0.522984
NZ_CP005998.1	98551	GAAC	31	3683	3714	0.83468
NZ_CP005998.1	98723	GAAC	35	3712	3747	0.934081
NZ_CP005998.1	98840	GAAC	14	3812	3826	0.365917
NZ_CP005998.1	98969	GAAC	23	3715	3738	0.615302
NZ_CP005998.1	98977	GAAC	25	3706	3731	0.670062
NZ_CP005998.1	99603	GAAC	40	3628	3668	1.09051
NZ_CP005998.1	99856	GTTC	22	4130	4152	0.529865
NZ_CP005998.1	99936	GAAC	29	4167	4196	0.691134
NZ_CP005998.1	100138	GTTC	41	3969	4010	1.02244
NZ_CP005998.1	100198	GTTC	24	3838	3862	0.62144
NZ_CP005998.1	100287	GTTC	36	3795	3831	0.939702
NZ_CP005998.1	100380	GTTC	41	3720	3761	1.09014
NZ_CP005998.1	100384	GTTC	36	3724	3760	0.957447
NZ_CP005998.1	100547	GAAC	32	3879	3911	0.818205
NZ_CP005998.1	100788	GTTC	48	5176	5224	0.918836
NZ_CP005998.1	100795	GAAC	27	5101	5128	0.526521
NZ_CP005998.1	101017	GAAC	35	3940	3975	0.880503
NZ_CP005998.1	101341	GAAC	25	4527	4552	0.549209
NZ_CP005998.1	101349	GAAC	48	4501	4549	1.05518
NZ_CP005998.1	101430	GTTC	18	4179	4197	0.428878
NZ_CP005998.1	101479	GTTC	34	4067	4101	0.829066
NZ_CP005998.1	101673	GTTC	46	4075	4121	1.11623
NZ_CP005998.1	101749	GAAC	23	4652	4675	0.491979
NZ_CP005998.1	101755	GAAC	36	4774	4810	0.748441
NZ_CP005998.1	101892	GAAC	24	4758	4782	0.501882
NZ_CP005998.1	102049	GAAC	33	4090	4123	0.800388
NZ_CP005998.1	102180	GAAC	41	3989	4030	1.01737
NZ_CP005998.1	102237	GAAC	20	4068	4088	0.489237
NZ_CP005998.1	102314	GTTC	24	3982	4006	0.599101
NZ_CP005998.1	102549	GTTC	34	4096	4130	0.823245
NZ_CP005998.1	102789	GTTC	39	4595	4634	0.841606
NZ_CP005998.1	102847	GAAC	39	4427	4466	0.873265
NZ_CP005998.1	102876	GTTC	71	4312	4383	1.6199
NZ_CP005998.1	103091	GTTC	21	4107	4128	0.508721
NZ_CP005998.1	103173	GAAC	36	4092	4128	0.872093
NZ_CP005998.1	103241	GAAC	23	3761	3784	0.607822
NZ_CP005998.1	103308	GAAC	40	3737	3777	1.05904
NZ_CP005998.1	103315	GAAC	22	3733	3755	0.585885
NZ_CP005998.1	103324	GAAC	32	3717	3749	0.853561
NZ_CP005998.1	103338	GAAC	15	3715	3730	0.402145
NZ_CP005998.1	103385	GAAC	31	3584	3615	0.857538
NZ_CP005998.1	103500	GAAC	25	3870	3895	0.641849
NZ_CP005998.1	103530	GAAC	20	3955	3975	0.503145
NZ_CP005998.1	103638	GTTC	46	4082	4128	1.11434
NZ_CP005998.1	104021	GAAC	32	4069	4101	0.780297
NZ_CP005998.1	104051	GAAC	20	4049	4069	0.491521
NZ_CP005998.1	104108	GAAC	61	3964	4025	1.51553
NZ_CP005998.1	104118	GAAC	22	3897	3919	0.561368
NZ_CP005998.1	104173	GAAC	30	4085	4115	0.72904
NZ_CP005998.1	104257	GAAC	51	4208	4259	1.19746
NZ_CP005998.1	105403	GTTC	22	3689	3711	0.592832
NZ_CP005998.1	105466	GTTC	43	3719	3762	1.14301
NZ_CP005998.1	105471	GTTC	36	3670	3706	0.971398
NZ_CP005998.1	105717	GTTC	34	4046	4080	0.833333
NZ_CP005998.1	105732	GTTC	33	3992	4025	0.819876
NZ_CP005998.1	105783	GTTC	33	3909	3942	0.837139
NZ_CP005998.1	105851	GAAC	24	3859	3883	0.618079
NZ_CP005998.1	105868	GTTC	36	3834	3870	0.930233
NZ_CP005998.1	105890	GAAC	28	3775	3803	0.736261
NZ_CP005998.1	106100	GAAC	40	3805	3845	1.04031
NZ_CP005998.1	106254	GTTC	37	3698	3735	0.990629
NZ_CP005998.1	106516	GTTC	33	3835	3868	0.853154
NZ_CP005998.1	106583	GAAC	17	3915	3932	0.43235
NZ_CP005998.1	106753	GAAC	47	3961	4008	1.17265
NZ_CP005998.1	106911	GTTC	23	3912	3935	0.584498
NZ_CP005998.1	107216	GTTC	31	3595	3626	0.854937
NZ_CP005998.1	107433	GTTC	37	3810	3847	0.961788
NZ_CP005998.1	107547	GTTC	33	3977	4010	0.822943
NZ_CP005998.1	107765	GAAC	21	4018	4039	0.519931
NZ_CP005998.1	107787	GTTC	24	3899	3923	0.611777
NZ_CP005998.1	107810	GTTC	24	3835	3859	0.621923
NZ_CP005998.1	107864	GAAC	33	3800	3833	0.860944
NZ_CP005998.1	108421	GAAC	38	3797	3835	0.990874
NZ_CP005998.1	108500	GAAC	28	3832	3860	0.725389
NZ_CP005998.1	108506	GAAC	20	3849	3869	0.516929
NZ_CP005998.1	108570	GTTC	35	3850	3885	0.900901
NZ_CP005998.1	108596	GAAC	38	3837	3875	0.980645
NZ_CP005998.1	108736	GAAC	12	3783	3795	0.316206
NZ_CP005998.1	109001	GAAC	21	4027	4048	0.518775
NZ_CP005998.1	109013	GAAC	24	3895	3919	0.612401
NZ_CP005998.1	109179	GTTC	32	4285	4317	0.741256
NZ_CP005998.1	109296	GAAC	63	4376	4439	1.41924
NZ_CP005998.1	109326	GTTC	12	4601	4613	0.260134
NZ_CP005998.1	109468	GTTC	44	3910	3954	1.1128
NZ_CP005998.1	109508	GTTC	18	4050	4068	0.442478
NZ_CP005998.1	109548	GAAC	39	3990	4029	0.967982
NZ_CP005998.1	109622	GTTC	29	4034	4063	0.713758
NZ_CP005998.1	109666	GTTC	24	3840	3864	0.621118
NZ_CP005998.1	109783	GTTC	35	3728	3763	0.930109
NZ_CP005998.1	109887	GAAC	18	3684	3702	0.486224
NZ_CP005998.1	109977	GTTC	18	3901	3919	0.459301
NZ_CP005998.1	110164	GTTC	56	3930	3986	1.40492
NZ_CP005998.1	110473	GTTC	22	3631	3653	0.602245
NZ_CP005998.1	110591	GTTC	22	3595	3617	0.608239
NZ_CP005998.1	110608	GAAC	23	3681	3704	0.62095
NZ_CP005998.1	110795	GTTC	27	4045	4072	0.663065
NZ_CP005998.1	110842	GTTC	32	3926	3958	0.808489
NZ_CP005998.1	110869	GTTC	43	3982	4025	1.06832
NZ_CP005998.1	110914	GTTC	22	3802	3824	0.575314
NZ_CP005998.1	110943	GTTC	40	3756	3796	1.05374
NZ_CP005998.1	111026	GAAC	18	3580	3598	0.500278
NZ_CP005998.1	111217	GTTC	42	3894	3936	1.06707
NZ_CP005998.1	111614	GTTC	24	4116	4140	0.57971
NZ_CP005998.1	111662	GTTC	37	4015	4052	0.913129
NZ_CP005998.1	111734	GTTC	36	4056	4092	0.879765
NZ_CP005998.1	111878	GAAC	25	4154	4179	0.598229
NZ_CP005998.1	111943	GAAC	41	4083	4124	0.99418
NZ_CP005998.1	112076	GTTC	38	3924	3962	0.959112
NZ_CP005998.1	112123	GTTC	38	3831	3869	0.982166
NZ_CP005998.1	112140	GTTC	34	3791	3825	0.888889
NZ_CP005998.1	112415	GTTC	18	4453	4471	0.402594
NZ_CP005998.1	112454	GTTC	22	4611	4633	0.474854
NZ_CP005998.1	112625	GAAC	38	4057	4095	0.927961
NZ_CP005998.1	113015	GTTC	22	3328	3350	0.656716
NZ_CP005998.1	113057	GAAC	41	3341	3382	1.2123
NZ_CP005998.1	113084	GAAC	18	3394	3412	0.52755
NZ_CP005998.1	113118	GTTC	28	3425	3453	0.810889
NZ_CP005998.1	113514	GTTC	33	3614	3647	0.904853
NZ_CP005998.1	113653	GAAC	31	3993	4024	0.770378
NZ_CP005998.1	113733	GTTC	44	4237	4281	1.0278
NZ_CP005998.1	113768	GAAC	82	4117	4199	1.95285
NZ_CP005998.1	113934	GAAC	22	4003	4025	0.546584
NZ_CP005998.1	114348	GTTC	49	3984	4033	1.21498
NZ_CP005998.1	114485	GTTC	25	3966	3991	0.626409
NZ_CP005998.1	115044	GAAC	35	4192	4227	0.82801
NZ_CP005998.1	115068	GAAC	37	4139	4176	0.886015
NZ_CP005998.1	115177	GAAC	39	4080	4119	0.946832
NZ_CP005998.1	115279	GAAC	60	4225	4285	1.40023
NZ_CP005998.1	115384	GTTC	32	4430	4462	0.717167
NZ_CP005998.1	115628	GTTC	30	4122	4152	0.722543
NZ_CP005998.1	115918	GTTC	20	3714	3734	0.535619
NZ_CP005998.1	115944	GTTC	30	3688	3718	0.806885
NZ_CP005998.1	116232	GAAC	46	4746	4792	0.959933
NZ_CP005998.1	116443	GTTC	40	4100	4140	0.966184
NZ_CP005998.1	116449	GTTC	29	4098	4127	0.70269
NZ_CP005998.1	116803	GAAC	36	3416	3452	1.04287
NZ_CP005998.1	117635	GAAC	52	3883	3935	1.32147
NZ_CP005998.1	117900	GTTC	40	4045	4085	0.979192
NZ_CP005998.1	117945	GAAC	25	4000	4025	0.621118
NZ_CP005998.1	118145	GAAC	45	4298	4343	1.03615
NZ_CP005998.1	118205	GAAC	49	4328	4377	1.11949
NZ_CP005998.1	118274	GTTC	53	4108	4161	1.27373
NZ_CP005998.1	118563	GAAC	39	3511	3550	1.09859
NZ_CP005998.1	118691	GAAC	27	3583	3610	0.747922
NZ_CP005998.1	118797	GAAC	33	3716	3749	0.880235
NZ_CP005998.1	118820	GTTC	24	3841	3865	0.620957
NZ_CP005998.1	118954	GAAC	30	3623	3653	0.821243
NZ_CP005998.1	119763	GAAC	47	4218	4265	1.10199
NZ_CP005998.1	119893	GTTC	39	4389	4428	0.880759
NZ_CP005998.1	119961	GTTC	43	3990	4033	1.0662
NZ_CP005998.1	119993	GTTC	26	4017	4043	0.643087
NZ_CP005998.1	120405	GAAC	37	3893	3930	0.941476
NZ_CP005998.1	120553	GTTC	33	4296	4329	0.762301
NZ_CP005998.1	120623	GTTC	33	4313	4346	0.759319
NZ_CP005998.1	121169	GTTC	49	4372	4421	1.10835
NZ_CP005998.1	121442	GTTC	22	4039	4061	0.541738
NZ_CP005998.1	121454	GTTC	26	4021	4047	0.642451
NZ_CP005998.1	121499	GTTC	26	3902	3928	0.661914
NZ_CP005998.1	121523	GAAC	18	3756	3774	0.476948
NZ_CP005998.1	121643	GTTC	24	3462	3486	0.688468
NZ_CP005998.1	121839	GAAC	45	3970	4015	1.1208
NZ_CP005998.1	121964	GAAC	22	4164	4186	0.525561
NZ_CP005998.1	122114	GTTC	26	4222	4248	0.612053
NZ_CP005998.1	122195	GTTC	22	4201	4223	0.520957
NZ_CP005998.1	122354	GTTC	48	4097	4145	1.15802
NZ_CP005998.1	122374	GAAC	24	4029	4053	0.592154
NZ_CP005998.1	122399	GTTC	20	4050	4070	0.4914
NZ_CP005998.1	122426	GTTC	24	4131	4155	0.577617
NZ_CP005998.1	122526	GTTC	36	4339	4375	0.822857
NZ_CP005998.1	122543	GTTC	17	4239	4256	0.399436
NZ_CP005998.1	122938	GTTC	27	3778	3805	0.709593
NZ_CP005998.1	122970	GTTC	18	3717	3735	0.481928
NZ_CP005998.1	123201	GTTC	26	3695	3721	0.698737
NZ_CP005998.1	123318	GTTC	42	3896	3938	1.06653
NZ_CP005998.1	123793	GAAC	17	3834	3851	0.441444
NZ_CP005998.1	123965	GAAC	25	3854	3879	0.644496
NZ_CP005998.1	124030	GAAC	20	3952	3972	0.503525
NZ_CP005998.1	124067	GTTC	75	4105	4180	1.79426
NZ_CP005998.1	124147	GTTC	26	4176	4202	0.618753
NZ_CP005998.1	124156	GTTC	29	4149	4178	0.694112
NZ_CP005998.1	124235	GTTC	27	4216	4243	0.636342
NZ_CP005998.1	124336	GTTC	23	4015	4038	0.569589
NZ_CP005998.1	124379	GTTC	36	3949	3985	0.903388
NZ_CP005998.1	124525	GTTC	19	3825	3844	0.494277
NZ_CP005998.1	124601	GAAC	22	3853	3875	0.567742
NZ_CP005998.1	124777	GTTC	22	3857	3879	0.567156
NZ_CP005998.1	124808	GTTC	28	3959	3987	0.702282
NZ_CP005998.1	124881	GAAC	34	3928	3962	0.858152
NZ_CP005998.1	125010	GAAC	40	4066	4106	0.974184
NZ_CP005998.1	125030	GAAC	35	4114	4149	0.843577
NZ_CP005998.1	125060	GAAC	23	3922	3945	0.583016
NZ_CP005998.1	125180	GTTC	26	3977	4003	0.649513
NZ_CP005998.1	125216	GTTC	20	3891	3911	0.511378
NZ_CP005998.1	125354	GTTC	23	3870	3893	0.590804
NZ_CP005998.1	125462	GTTC	29	3741	3770	0.769231
NZ_CP005998.1	125468	GTTC	52	3734	3786	1.37348
NZ_CP005998.1	125621	GAAC	35	5414	5449	0.64232
NZ_CP005998.1	125685	GAAC	31	5459	5490	0.564663
NZ_CP005998.1	125706	GAAC	31	5523	5554	0.558156
NZ_CP005998.1	125769	GAAC	45	5538	5583	0.806018
NZ_CP005998.1	125793	GAAC	41	5696	5737	0.714659
NZ_CP005998.1	125927	GAAC	35	5678	5713	0.612638
NZ_CP005998.1	126026	GTTC	57	5506	5563	1.02463
NZ_CP005998.1	126105	GAAC	27	5405	5432	0.497054
NZ_CP005998.1	126317	GTTC	80	5615	5695	1.40474
NZ_CP005998.1	126392	GTTC	53	5563	5616	0.943732
NZ_CP005998.1	126646	GTTC	64	5543	5607	1.14143
NZ_CP005998.1	126716	GAAC	49	5616	5665	0.86496
NZ_CP005998.1	126737	GAAC	53	5612	5665	0.935569
NZ_CP005998.1	126775	GAAC	44	5618	5662	0.777111
NZ_CP005998.1	126833	GAAC	44	5441	5485	0.802188
NZ_CP005998.1	126916	GAAC	50	5375	5425	0.921659
NZ_CP005998.1	126926	GAAC	28	5353	5381	0.520349
NZ_CP005998.1	126991	GTTC	29	5207	5236	0.553858
NZ_CP005998.1	127001	GAAC	44	5246	5290	0.831758
NZ_CP005998.1	127006	GAAC	20	5247	5267	0.379723
NZ_CP005998.1	127030	GAAC	34	5323	5357	0.634684
NZ_CP005998.1	127041	GAAC	26	5220	5246	0.495616
NZ_CP005998.1	127049	GAAC	33	5232	5265	0.626781
NZ_CP005998.1	127270	GTTC	62	5216	5278	1.17469
NZ_CP005998.1	127425	GTTC	41	3728	3769	1.08782
NZ_CP005998.1	127457	GTTC	24	3671	3695	0.649526
NZ_CP005998.1	127466	GTTC	23	3630	3653	0.629619
NZ_CP005998.1	127506	GAAC	27	3471	3498	0.77187
NZ_CP005998.1	127520	GTTC	36	3467	3503	1.02769
NZ_CP005998.1	128235	GTTC	24	3989	4013	0.598056
NZ_CP005998.1	128285	GAAC	24	4027	4051	0.592446
NZ_CP005998.1	128363	GAAC	26	4292	4318	0.602131
NZ_CP005998.1	128475	GTTC	86	3904	3990	2.15539
NZ_CP005998.1	128557	GTTC	40	3961	4001	0.99975
NZ_CP005998.1	128601	GTTC	29	4039	4068	0.712881
NZ_CP005998.1	128688	GTTC	55	3872	3927	1.40056
NZ_CP005998.1	128694	GTTC	31	3873	3904	0.794057
NZ_CP005998.1	128736	GTTC	33	3840	3873	0.852053
NZ_CP005998.1	128803	GAAC	25	3795	3820	0.65445
NZ_CP005998.1	128867	GAAC	27	3798	3825	0.705882
NZ_CP005998.1	128885	GTTC	32	3818	3850	0.831169
NZ_CP005998.1	128940	GTTC	36	3827	3863	0.931918
NZ_CP005998.1	129009	GTTC	15	3914	3929	0.381777
NZ_CP005998.1	129114	GTTC	25	3949	3974	0.629089
NZ_CP005998.1	129121	GTTC	42	3961	4003	1.04921
NZ_CP005998.1	129333	GAAC	19	3785	3804	0.499474
NZ_CP005998.1	129568	GTTC	63	3995	4058	1.55249
NZ_CP005998.1	129814	GAAC	26	3904	3930	0.661578
NZ_CP005998.1	130044	GTTC	32	4139	4171	0.767202
NZ_CP005998.1	130163	GTTC	17	4091	4108	0.413827
NZ_CP005998.1	130174	GTTC	39	4016	4055	0.961776
NZ_CP005998.1	130320	GAAC	12	3903	3915	0.306513
NZ_CP005998.1	130377	GTTC	18	3819	3837	0.469116
NZ_CP005998.1	130502	GTTC	26	3987	4013	0.647894
NZ_CP005998.1	130540	GAAC	25	4109	4134	0.604741
NZ_CP005998.1	130640	GTTC	48	4212	4260	1.12676
NZ_CP005998.1	130652	GTTC	32	4194	4226	0.757217
NZ_CP005998.1	130826	GTTC	29	4326	4355	0.665901
NZ_CP005998.1	130991	GAAC	26	3978	4004	0.649351
NZ_CP005998.1	131082	GAAC	33	4084	4117	0.801555
NZ_CP005998.1	131138	GTTC	32	4233	4265	0.750293
NZ_CP005998.1	131171	GTTC	28	4112	4140	0.676329
NZ_CP005998.1	131281	GTTC	22	3731	3753	0.586198
NZ_CP005998.1	131425	GTTC	31	3738	3769	0.822499
NZ_CP005998.1	131510	GTTC	28	3698	3726	0.751476
NZ_CP005998.1	131776	GTTC	24	3633	3657	0.656276
NZ_CP005998.1	131792	GAAC	24	3606	3630	0.661157
NZ_CP005998.1	131828	GAAC	24	3694	3718	0.645508
NZ_CP005998.1	131951	GTTC	73	3598	3671	1.98856
NZ_CP005998.1	132070	GAAC	31	3413	3444	0.900116
NZ_CP005998.1	132345	GTTC	33	3740	3773	0.874636
NZ_CP005998.1	132448	GAAC	20	3664	3684	0.542888
NZ_CP005998.1	132457	GTTC	22	3663	3685	0.597015
NZ_CP005998.1	132622	GAAC	29	3666	3695	0.784844
NZ_CP005998.1	132639	GTTC	22	3734	3756	0.585729
NZ_CP005998.1	132647	GTTC	39	3747	3786	1.03011
NZ_CP005998.1	132709	GAAC	39	3863	3902	0.999487
NZ_CP005998.1	132753	GAAC	41	3971	4012	1.02193
NZ_CP005998.1	132810	GAAC	31	3983	4014	0.772297
NZ_CP005998.1	132925	GTTC	25	3880	3905	0.640205
NZ_CP005998.1	133190	GAAC	19	3629	3648	0.520833
NZ_CP005998.1	133225	GTTC	29	3635	3664	0.791485
NZ_CP005998.1	133311	GAAC	27	3816	3843	0.702576
NZ_CP005998.1	133406	GAAC	75	3901	3976	1.88632
NZ_CP005998.1	133546	GTTC	18	3715	3733	0.482186
NZ_CP005998.1	133718	GTTC	56	3807	3863	1.44965
NZ_CP005998.1	133773	GAAC	18	3825	3843	0.468384
NZ_CP005998.1	133872	GAAC	27	3943	3970	0.680101
NZ_CP005998.1	134031	GTTC	25	3774	3799	0.658068
NZ_CP005998.1	134060	GAAC	18	3922	3940	0.456853
NZ_CP005998.1	134065	GAAC	33	3968	4001	0.824794
NZ_CP005998.1	134370	GTTC	24	3869	3893	0.616491
NZ_CP005998.1	134387	GTTC	22	3872	3894	0.564972
NZ_CP005998.1	134828	GAAC	25	4032	4057	0.616219
NZ_CP005998.1	135169	GTTC	18	4044	4062	0.443131
NZ_CP005998.1	135224	GAAC	20	4022	4042	0.494805
NZ_CP005998.1	135229	GAAC	12	4004	4016	0.298805
NZ_CP005998.1	135287	GAAC	24	3809	3833	0.626141
NZ_CP005998.1	135526	GAAC	26	3764	3790	0.686016
NZ_CP005998.1	135581	GAAC	29	3846	3875	0.748387
NZ_CP005998.1	135629	GAAC	36	3702	3738	0.963082
NZ_CP005998.1	135899	GAAC	47	3800	3847	1.22173
NZ_CP005998.1	136138	GAAC	46	4979	5025	0.915423
NZ_CP005998.1	136153	GTTC	48	5037	5085	0.943953
NZ_CP005998.1	136267	GTTC	47	4778	4825	0.974093
NZ_CP005998.1	136275	GTTC	38	4799	4837	0.785611
NZ_CP005998.1	136297	GAAC	40	4741	4781	0.836645
NZ_CP005998.1	136328	GAAC	28	4844	4872	0.574713
NZ_CP005998.1	136386	GTTC	37	4844	4881	0.758041
NZ_CP005998.1	136486	GAAC	39	4755	4794	0.813517
NZ_CP005998.1	136522	GAAC	31	4811	4842	0.640231
NZ_CP005998.1	136528	GAAC	16	4774	4790	0.334029
NZ_CP005998.1	136689	GTTC	45	4634	4679	0.961744
NZ_CP005998.1	136826	GTTC	44	4712	4756	0.925147
NZ_CP005998.1	136967	GTTC	35	4922	4957	0.706072
NZ_CP005998.1	137006	GTTC	53	4760	4813	1.10118
NZ_CP005998.1	137036	GTTC	22	4698	4720	0.466102
NZ_CP005998.1	137048	GAAC	45	4664	4709	0.955617
NZ_CP005998.1	137057	GTTC	53	4660	4713	1.12455
NZ_CP005998.1	137171	GTTC	44	4415	4459	0.986768
NZ_CP005998.1	137186	GAAC	36	4425	4461	0.806994
NZ_CP005998.1	137255	GTTC	35	4219	4254	0.822755
NZ_CP005998.1	137355	GAAC	39	3860	3899	1.00026
NZ_CP005998.1	137395	GTTC	23	3923	3946	0.582869
NZ_CP005998.1	137426	GAAC	22	3959	3981	0.552625
NZ_CP005998.1	137447	GAAC	31	3892	3923	0.790212
NZ_CP005998.1	138266	GAAC	37	3936	3973	0.931286
NZ_CP005998.1	138328	GAAC	20	4001	4021	0.497389
NZ_CP005998.1	138584	GAAC	75	4404	4479	1.67448
NZ_CP005998.1	138944	GAAC	39	3929	3968	0.982863
NZ_CP005998.1	138985	GTTC	11	3929	3940	0.279188
NZ_CP005998.1	139629	GAAC	35	3823	3858	0.907206
NZ_CP005998.1	139684	GTTC	27	3838	3865	0.698577
NZ_CP005998.1	139690	GTTC	19	3875	3894	0.48793
NZ_CP005998.1	139699	GTTC	31	3900	3931	0.788603
NZ_CP005998.1	139738	GAAC	30	3930	3960	0.757576
NZ_CP005998.1	139797	GAAC	55	3715	3770	1.45889
NZ_CP005998.1	140179	GTTC	45	3929	3974	1.13236
NZ_CP005998.1	140239	GAAC	22	4167	4189	0.525185
NZ_CP005998.1	140576	GAAC	57	4093	4150	1.37349
NZ_CP005998.1	140591	GTTC	28	4138	4166	0.672108
NZ_CP005998.1	140633	GAAC	30	4083	4113	0.729395
NZ_CP005998.1	140662	GAAC	31	4081	4112	0.753891
NZ_CP005998.1	140798	GAAC	18	4120	4138	0.434993
NZ_CP005998.1	140937	GAAC	23	3873	3896	0.590349
NZ_CP005998.1	141138	GTTC	19	3613	3632	0.523128
NZ_CP005998.1	141202	GAAC	71	3625	3696	1.921
NZ_CP005998.1	141357	GTTC	31	3744	3775	0.821192
NZ_CP005998.1	141416	GAAC	36	3852	3888	0.925926
NZ_CP005998.1	141713	GTTC	26	3799	3825	0.679739
NZ_CP005998.1	141800	GAAC	31	3622	3653	0.848618
NZ_CP005998.1	142170	GAAC	41	3495	3536	1.1595
NZ_CP005998.1	142223	GAAC	41	3687	3728	1.09979
NZ_CP005998.1	142272	GTTC	46	3806	3852	1.19418
NZ_CP005998.1	142444	GTTC	32	3946	3978	0.804424
NZ_CP005998.1	142611	GAAC	33	4146	4179	0.789663
NZ_CP005998.1	143001	GAAC	34	4294	4328	0.785582
NZ_CP005998.1	143235	GAAC	40	4195	4235	0.94451
NZ_CP005998.1	143307	GTTC	37	4220	4257	0.869157
NZ_CP005998.1	143346	GTTC	35	4093	4128	0.847868
NZ_CP005998.1	143571	GTTC	23	4099	4122	0.557982
NZ_CP005998.1	143643	GAAC	20	4055	4075	0.490798
NZ_CP005998.1	143803	GAAC	62	3771	3833	1.61753
NZ_CP005998.1	144097	GAAC	37	4256	4293	0.861868
NZ_CP005998.1	144217	GAAC	31	4735	4766	0.650441
NZ_CP005998.1	144255	GAAC	20	4688	4708	0.424809
NZ_CP005998.1	144412	GAAC	25	3990	4015	0.622665
NZ_CP005998.1	145227	GAAC	35	4024	4059	0.862281
NZ_CP005998.1	145380	GAAC	25	4161	4186	0.597229
NZ_CP005998.1	145504	GAAC	39	4184	4223	0.923514
NZ_CP005998.1	145518	GAAC	78	4146	4224	1.84659
NZ_CP005998.1	145747	GAAC	39	3972	4011	0.972326
NZ_CP005998.1	145805	GAAC	46	4105	4151	1.10817
NZ_CP005998.1	146523	GTTC	22	4073	4095	0.537241
NZ_CP005998.1	146650	GTTC	38	4080	4118	0.922778
NZ_CP005998.1	146691	GTTC	58	4043	4101	1.41429
NZ_CP005998.1	146700	GTTC	33	3991	4024	0.82008
NZ_CP005998.1	146705	GTTC	27	3980	4007	0.673821
NZ_CP005998.1	146978	GTTC	36	3809	3845	0.936281
NZ_CP005998.1	147054	GAAC	22	3501	3523	0.624468
NZ_CP005998.1	147103	GAAC	28	3324	3352	0.835322
NZ_CP005998.1	147167	GAAC	13	3316	3329	0.390508
NZ_CP005998.1	147177	GAAC	19	3235	3254	0.583897
NZ_CP005998.1	147192	GTTC	27	3235	3262	0.827713
NZ_CP005998.1	147281	GAAC	19	3360	3379	0.562297
NZ_CP005998.1	147309	GAAC	30	3492	3522	0.851789
NZ_CP005998.1	147346	GAAC	23	3685	3708	0.62028
NZ_CP005998.1	147360	GAAC	24	3747	3771	0.636436
NZ_CP005998.1	147399	GAAC	31	3780	3811	0.813435
NZ_CP005998.1	147531	GAAC	15	3470	3485	0.430416
NZ_CP005998.1	147584	GAAC	26	3559	3585	0.725244
NZ_CP005998.1	147606	GAAC	18	3651	3669	0.490597
NZ_CP005998.1	147639	GAAC	17	3592	3609	0.471045
NZ_CP005998.1	147693	GTTC	16	3651	3667	0.436324
NZ_CP005998.1	147963	GAAC	31	3757	3788	0.818374
NZ_CP005998.1	148162	GAAC	21	3921	3942	0.532725
NZ_CP005998.1	148189	GAAC	42	4095	4137	1.01523
NZ_CP005998.1	148209	GTTC	87	4166	4253	2.04561
NZ_CP005998.1	148623	GTTC	37	3993	4030	0.918114
NZ_CP005998.1	148738	GAAC	24	3935	3959	0.606214
NZ_CP005998.1	148792	GTTC	36	3931	3967	0.907487
NZ_CP005998.1	148930	GAAC	24	3877	3901	0.615227
NZ_CP005998.1	149053	GAAC	23	4091	4114	0.559067
NZ_CP005998.1	149076	GTTC	28	4191	4219	0.663664
NZ_CP005998.1	149236	GAAC	23	4456	4479	0.513507
NZ_CP005998.1	149254	GTTC	44	4412	4456	0.987433
NZ_CP005998.1	149565	GAAC	28	4256	4284	0.653595
NZ_CP005998.1	149866	GAAC	44	4701	4745	0.927292
NZ_CP005998.1	150200	GAAC	42	4054	4096	1.02539
NZ_CP005998.1	150205	GTTC	28	4043	4071	0.687792
NZ_CP005998.1	150209	GTTC	20	3995	4015	0.498132
NZ_CP005998.1	150231	GTTC	24	4051	4075	0.588957
NZ_CP005998.1	150256	GTTC	35	4016	4051	0.863984
NZ_CP005998.1	150292	GAAC	22	4089	4111	0.53515
NZ_CP005998.1	150313	GAAC	42	4020	4062	1.03397
NZ_CP005998.1	150448	GTTC	28	4089	4117	0.680107
NZ_CP005998.1	150464	GAAC	42	4062	4104	1.02339
NZ_CP005998.1	150547	GAAC	39	3939	3978	0.980392
NZ_CP005998.1	150646	GAAC	32	3877	3909	0.818624
NZ_CP005998.1	150769	GAAC	19	3983	4002	0.474763
NZ_CP005998.1	150919	GAAC	21	3823	3844	0.546306
NZ_CP005998.1	151013	GTTC	37	3651	3688	1.00325
NZ_CP005998.1	151081	GAAC	29	3682	3711	0.781461
NZ_CP005998.1	151133	GTTC	15	3688	3703	0.405077
NZ_CP005998.1	151401	GAAC	40	4444	4484	0.892061
NZ_CP005998.1	151571	GAAC	31	4561	4592	0.675087
NZ_CP005998.1	151823	GAAC	37	4166	4203	0.880324
NZ_CP005998.1	152178	GAAC	28	3941	3969	0.705467
NZ_CP005998.1	152345	GAAC	87	4573	4660	1.86695
NZ_CP005998.1	152372	GAAC	24	4582	4606	0.521059
NZ_CP005998.1	152457	GAAC	31	4347	4378	0.708086
NZ_CP005998.1	152639	GAAC	31	3940	3971	0.78066
NZ_CP005998.1	152885	GTTC	60	4759	4819	1.24507
NZ_CP005998.1	152903	GTTC	32	4929	4961	0.645031
NZ_CP005998.1	152974	GAAC	49	5264	5313	0.922266
NZ_CP005998.1	153242	GTTC	34	4086	4120	0.825243
NZ_CP005998.1	153393	GAAC	29	4259	4288	0.676306
NZ_CP005998.1	153618	GAAC	43	3640	3683	1.16753
NZ_CP005998.1	153648	GTTC	17	3422	3439	0.49433
NZ_CP005998.1	153672	GTTC	37	3507	3544	1.04402
NZ_CP005998.1	153677	GTTC	25	3536	3561	0.70205
NZ_CP005998.1	153843	GAAC	33	4088	4121	0.800777
NZ_CP005998.1	153876	GAAC	20	4140	4160	0.480769
NZ_CP005998.1	154002	GTTC	38	4489	4527	0.839408
NZ_CP005998.1	154053	GTTC	21	4383	4404	0.476839
NZ_CP005998.1	154131	GAAC	32	4187	4219	0.758474
NZ_CP005998.1	154161	GAAC	19	4049	4068	0.46706
NZ_CP005998.1	154169	GAAC	28	4071	4099	0.683093
NZ_CP005998.1	154203	GAAC	28	4115	4143	0.675839
NZ_CP005998.1	154359	GAAC	35	4114	4149	0.843577
NZ_CP005998.1	154422	GAAC	30	4105	4135	0.725514
NZ_CP005998.1	154447	GAAC	29	4064	4093	0.708527
NZ_CP005998.1	154549	GTTC	36	3844	3880	0.927835
NZ_CP005998.1	154599	GAAC	38	3641	3679	1.03289
NZ_CP005998.1	155201	GTTC	34	3790	3824	0.889121
NZ_CP005998.1	155407	GAAC	21	4003	4024	0.521869
NZ_CP005998.1	155481	GAAC	32	4012	4044	0.791296
NZ_CP005998.1	155824	GTTC	24	4012	4036	0.594648
NZ_CP005998.1	156016	GAAC	49	3946	3995	1.22653
NZ_CP005998.1	156210	GAAC	41	4488	4529	0.905277
NZ_CP005998.1	156228	GTTC	33	4536	4569	0.722259
NZ_CP005998.1	156519	GAAC	49	4204	4253	1.15213
NZ_CP005998.1	156630	GTTC	26	3707	3733	0.696491
NZ_CP005998.1	156652	GAAC	30	3660	3690	0.813008
NZ_CP005998.1	156682	GAAC	24	3698	3722	0.644815
NZ_CP005998.1	156736	GAAC	30	3611	3641	0.823949
NZ_CP005998.1	156788	GAAC	44	3699	3743	1.17553
NZ_CP005998.1	156985	GAAC	33	4052	4085	0.807834
NZ_CP005998.1	157034	GTTC	18	4200	4218	0.426743
NZ_CP005998.1	157173	GTTC	27	3935	3962	0.681474
NZ_CP005998.1	157268	GAAC	25	4096	4121	0.606649
NZ_CP005998.1	157465	GAAC	30	4021	4051	0.740558
NZ_CP005998.1	157591	GAAC	18	4333	4351	0.413698
NZ_CP005998.1	157683	GTTC	26	4438	4464	0.582437
NZ_CP005998.1	157788	GTTC	34	4270	4304	0.789963
NZ_CP005998.1	158190	GTTC	18	4086	4104	0.438596
NZ_CP005998.1	158240	GTTC	31	3944	3975	0.779874
NZ_CP005998.1	158274	GAAC	39	3834	3873	1.00697
NZ_CP005998.1	158325	GAAC	22	3872	3894	0.564972
NZ_CP005998.1	158674	GAAC	28	3845	3873	0.722954
NZ_CP005998.1	158719	GAAC	37	3925	3962	0.933872
NZ_CP005998.1	158724	GAAC	33	3935	3968	0.831653
NZ_CP005998.1	158899	GAAC	30	3837	3867	0.775795
NZ_CP005998.1	158982	GTTC	28	3823	3851	0.727084
NZ_CP005998.1	159123	GAAC	20	3713	3733	0.535762
NZ_CP005998.1	159223	GAAC	29	3483	3512	0.82574
NZ_CP005998.1	159238	GAAC	33	3481	3514	0.939101
NZ_CP005998.1	159253	GAAC	29	3562	3591	0.807574
NZ_CP005998.1	159483	GAAC	33	3919	3952	0.83502
NZ_CP005998.1	159503	GTTC	34	4038	4072	0.834971
NZ_CP005998.1	159677	GAAC	51	4083	4134	1.23367
NZ_CP005998.1	159709	GTTC	40	4035	4075	0.981595
NZ_CP005998.1	159900	GAAC	38	3894	3932	0.966429
NZ_CP005998.1	159999	GTTC	23	3931	3954	0.581689
NZ_CP005998.1	160313	GTTC	19	3252	3271	0.580862
NZ_CP005998.1	160329	GAAC	26	3285	3311	0.785261
NZ_CP005998.1	160340	GAAC	24	3364	3388	0.708383
NZ_CP005998.1	160445	GAAC	41	3301	3342	1.22681
NZ_CP005998.1	160471	GAAC	14	3430	3444	0.406504
NZ_CP005998.1	160544	GAAC	19	3700	3719	0.51089
NZ_CP005998.1	160647	GAAC	65	3632	3697	1.75818
NZ_CP005998.1	160693	GAAC	28	3768	3796	0.737619
NZ_CP005998.1	160769	GAAC	44	3945	3989	1.10303
NZ_CP005998.1	160984	GTTC	37	3944	3981	0.929415
NZ_CP005998.1	161354	GTTC	18	3701	3719	0.484001
NZ_CP005998.1	161420	GTTC	46	3598	3644	1.26235
NZ_CP005998.1	161590	GTTC	29	3553	3582	0.809604
NZ_CP005998.1	161655	GAAC	12	3517	3529	0.34004
NZ_CP005998.1	161960	GTTC	48	3748	3796	1.26449
NZ_CP005998.1	162205	GAAC	45	3930	3975	1.13208
NZ_CP005998.1	162251	GTTC	24	4248	4272	0.561798
NZ_CP005998.1	162260	GTTC	81	4264	4345	1.86421
NZ_CP005998.1	162562	GAAC	25	3736	3761	0.664717
NZ_CP005998.1	162622	GTTC	38	3654	3692	1.02925
NZ_CP005998.1	162836	GTTC	20	3627	3647	0.548396
NZ_CP005998.1	162949	GTTC	18	3708	3726	0.483092
NZ_CP005998.1	163003	GAAC	31	3684	3715	0.834455
NZ_CP005998.1	163060	GAAC	26	3430	3456	0.752315
NZ_CP005998.1	163099	GTTC	15	3556	3571	0.42005
NZ_CP005998.1	163162	GAAC	16	3569	3585	0.446304
NZ_CP005998.1	163206	GAAC	17	3572	3589	0.47367
NZ_CP005998.1	163477	GAAC	23	3903	3926	0.585838
NZ_CP005998.1	163495	GTTC	36	3996	4032	0.892857
NZ_CP005998.1	163573	GTTC	55	4020	4075	1.34969
NZ_CP005998.1	163624	GAAC	19	3955	3974	0.478108
NZ_CP005998.1	163915	GAAC	18	3797	3815	0.471822
NZ_CP005998.1	164059	GAAC	31	3952	3983	0.778308
NZ_CP005998.1	164066	GTTC	47	4009	4056	1.15878
NZ_CP005998.1	164131	GTTC	30	3959	3989	0.752068
NZ_CP005998.1	164155	GAAC	34	3890	3924	0.866463
NZ_CP005998.1	164479	GAAC	31	4003	4034	0.768468
NZ_CP005998.1	164545	GTTC	34	3996	4030	0.843672
NZ_CP005998.1	164656	GTTC	27	3757	3784	0.713531
NZ_CP005998.1	164662	GTTC	47	3698	3745	1.25501
NZ_CP005998.1	164797	GAAC	22	3633	3655	0.601915
NZ_CP005998.1	165196	GAAC	28	3687	3715	0.753701
NZ_CP005998.1	165205	GTTC	26	3711	3737	0.695745
NZ_CP005998.1	165325	GAAC	48	3807	3855	1.24514
NZ_CP005998.1	165361	GAAC	35	3862	3897	0.898127
NZ_CP005998.1	165445	GAAC	83	4266	4349	1.90848
NZ_CP005998.1	165962	GAAC	20	3924	3944	0.507099
NZ_CP005998.1	166006	GAAC	34	3808	3842	0.884956
NZ_CP005998.1	166010	GTTC	22	3796	3818	0.576218
NZ_CP005998.1	166030	GAAC	32	3725	3757	0.851743
NZ_CP005998.1	166160	GTTC	24	4054	4078	0.588524
NZ_CP005998.1	166174	GTTC	21	4089	4110	0.510949
NZ_CP005998.1	166216	GTTC	38	4305	4343	0.874971
NZ_CP005998.1	166480	GTTC	31	3969	4000	0.775
NZ_CP005998.1	166522	GTTC	8	3941	3949	0.202583
NZ_CP005998.1	166604	GAAC	61	3748	3809	1.60147
NZ_CP005998.1	166655	GAAC	24	3609	3633	0.660611
NZ_CP005998.1	166916	GAAC	29	3879	3908	0.742068
NZ_CP005998.1	167071	GAAC	54	3905	3959	1.36398
NZ_CP005998.1	167303	GAAC	33	3763	3796	0.869336
NZ_CP005998.1	167387	GAAC	47	3794	3841	1.22364
NZ_CP005998.1	167639	GAAC	22	4294	4316	0.509731
NZ_CP005998.1	167701	GTTC	42	4332	4374	0.960219
NZ_CP005998.1	168062	GAAC	51	4781	4832	1.05546
NZ_CP005998.1	168098	GAAC	39	4500	4539	0.85922
NZ_CP005998.1	168217	GTTC	27	3899	3926	0.687723
NZ_CP005998.1	168237	GAAC	17	3881	3898	0.436121
NZ_CP005998.1	168274	GAAC	41	3726	3767	1.0884
NZ_CP005998.1	168365	GTTC	31	3239	3270	0.948012
NZ_CP005998.1	168387	GAAC	25	3273	3298	0.758035
NZ_CP005998.1	168443	GTTC	17	3265	3282	0.517977
NZ_CP005998.1	168852	GAAC	13	3692	3705	0.350877
NZ_CP005998.1	168865	GAAC	26	3669	3695	0.703654
NZ_CP005998.1	168887	GAAC	30	3702	3732	0.803859
NZ_CP005998.1	168955	GTTC	37	3894	3931	0.941236
NZ_CP005998.1	169041	GTTC	51	3973	4024	1.2674
NZ_CP005998.1	169175	GTTC	29	3800	3829	0.757378
NZ_CP005998.1	169183	GTTC	33	3815	3848	0.857588
NZ_CP005998.1	169299	GTTC	35	3633	3668	0.954198
NZ_CP005998.1	169452	GAAC	29	3826	3855	0.75227
NZ_CP005998.1	169634	GAAC	26	4007	4033	0.644681
NZ_CP005998.1	169931	GAAC	22	3930	3952	0.55668
NZ_CP005998.1	169971	GAAC	29	3859	3888	0.745885
NZ_CP005998.1	170177	GAAC	22	4116	4138	0.531658
NZ_CP005998.1	170239	GAAC	81	4089	4170	1.94245
NZ_CP005998.1	170281	GTTC	30	4210	4240	0.707547
NZ_CP005998.1	170434	GAAC	22	3878	3900	0.564103
NZ_CP005998.1	171107	GTTC	47	4018	4065	1.15621
NZ_CP005998.1	171282	GAAC	15	3350	3365	0.445765
NZ_CP005998.1	171329	GTTC	36	3412	3448	1.04408
NZ_CP005998.1	171422	GTTC	34	3882	3916	0.868233
NZ_CP005998.1	171455	GAAC	16	3989	4005	0.399501
NZ_CP005998.1	171460	GTTC	61	3947	4008	1.52196
NZ_CP005998.1	171518	GAAC	20	3877	3897	0.513215
NZ_CP005998.1	171538	GTTC	28	3939	3967	0.705823
NZ_CP005998.1	171556	GTTC	35	3976	4011	0.8726
NZ_CP005998.1	171848	GAAC	27	4012	4039	0.668482
NZ_CP005998.1	171883	GAAC	26	4023	4049	0.642134
NZ_CP005998.1	172030	GAAC	24	3788	3812	0.629591
NZ_CP005998.1	172081	GTTC	27	3854	3881	0.695697
NZ_CP005998.1	172289	GTTC	42	4134	4176	1.00575
NZ_CP005998.1	172412	GTTC	29	3982	4011	0.723012
NZ_CP005998.1	172527	GTTC	40	3847	3887	1.02907
NZ_CP005998.1	172571	GTTC	6	3796	3802	0.157812
NZ_CP005998.1	172760	GAAC	38	3620	3658	1.03882
NZ_CP005998.1	172838	GTTC	30	3605	3635	0.825309
NZ_CP005998.1	173379	GAAC	58	3652	3710	1.56334
NZ_CP005998.1	173406	GAAC	28	3635	3663	0.764401
NZ_CP005998.1	173712	GAAC	21	3690	3711	0.565885
NZ_CP005998.1	173907	GAAC	20	4044	4064	0.492126
NZ_CP005998.1	174058	GTTC	24	4154	4178	0.574438
NZ_CP005998.1	174257	GTTC	38	4588	4626	0.821444
NZ_CP005998.1	174453	GTTC	30	4112	4142	0.724288
NZ_CP005998.1	174552	GAAC	26	3961	3987	0.652119
NZ_CP005998.1	175112	GTTC	103	3641	3744	2.75107
NZ_CP005998.1	175128	GAAC	25	3649	3674	0.680457
NZ_CP005998.1	175139	GTTC	21	3637	3658	0.574084
NZ_CP005998.1	175264	GAAC	26	3617	3643	0.713698
NZ_CP005998.1	175344	GAAC	38	4120	4158	0.913901
NZ_CP005998.1	175375	GTTC	26	3842	3868	0.672182
NZ_CP005998.1	176077	GTTC	72	4038	4110	1.75182
NZ_CP005998.1	176749	GAAC	22	3990	4012	0.548355
NZ_CP005998.1	176948	GAAC	26	3948	3974	0.654253
NZ_CP005998.1	177064	GAAC	57	4138	4195	1.35876
NZ_CP005998.1	177224	GAAC	29	4515	4544	0.638204
NZ_CP005998.1	177255	GAAC	43	4467	4510	0.953437
NZ_CP005998.1	177410	GAAC	27	4019	4046	0.667326
NZ_CP005998.1	177485	GTTC	17	3874	3891	0.436906
NZ_CP005998.1	177512	GAAC	28	3785	3813	0.73433
NZ_CP005998.1	177717	GTTC	21	4154	4175	0.502994
NZ_CP005998.1	177933	GTTC	31	4221	4252	0.729069
NZ_CP005998.1	177942	GTTC	26	4214	4240	0.613208
NZ_CP005998.1	178047	GTTC	34	4380	4414	0.770276
NZ_CP005998.1	178278	GTTC	18	3767	3785	0.475561
NZ_CP005998.1	178288	GTTC	31	3733	3764	0.823592
NZ_CP005998.1	178309	GTTC	21	3744	3765	0.557769
NZ_CP005998.1	178331	GTTC	40	3769	3809	1.05014
NZ_CP005998.1	178401	GAAC	22	3830	3852	0.571132
NZ_CP005998.1	178748	GAAC	46	3865	3911	1.17617
NZ_CP005998.1	178960	GTTC	21	3882	3903	0.538048
NZ_CP005998.1	179061	GTTC	25	3787	3812	0.655824
NZ_CP005998.1	179320	GAAC	32	3954	3986	0.80281
NZ_CP005998.1	179477	GAAC	64	3844	3908	1.63767
NZ_CP005998.1	179562	GAAC	20	4134	4154	0.481464
NZ_CP005998.1	179787	GTTC	30	4004	4034	0.743679
NZ_CP005998.1	179791	GAAC	28	4042	4070	0.687961
NZ_CP005998.1	179970	GTTC	32	3937	3969	0.806248
NZ_CP005998.1	179980	GAAC	36	3886	3922	0.917899
NZ_CP005998.1	179986	GAAC	27	3869	3896	0.693018
NZ_CP005998.1	180054	GTTC	31	3727	3758	0.824907
NZ_CP005998.1	180187	GAAC	14	3739	3753	0.373035
NZ_CP005998.1	180219	GAAC	42	3717	3759	1.11732
NZ_CP005998.1	180273	GAAC	21	3694	3715	0.565276
NZ_CP005998.1	180534	GTTC	22	4301	4323	0.508906
NZ_CP005998.1	180651	GAAC	47	4192	4239	1.10875
NZ_CP005998.1	180656	GAAC	36	4244	4280	0.841121
NZ_CP005998.1	180703	GAAC	26	4251	4277	0.607903
NZ_CP005998.1	180727	GTTC	25	4188	4213	0.593401
NZ_CP005998.1	180865	GTTC	30	4031	4061	0.738734
NZ_CP005998.1	180937	GAAC	42	3923	3965	1.05927
NZ_CP005998.1	180960	GAAC	39	3808	3847	1.01378
NZ_CP005998.1	181010	GAAC	30	3692	3722	0.806018
NZ_CP005998.1	181230	GTTC	31	3997	4028	0.769613
NZ_CP005998.1	181375	GTTC	23	4061	4084	0.563173
NZ_CP005998.1	181447	GTTC	28	4167	4195	0.667461
NZ_CP005998.1	181483	GAAC	31	4223	4254	0.728726
NZ_CP005998.1	181542	GAAC	33	4305	4338	0.760719
NZ_CP005998.1	181588	GAAC	36	4109	4145	0.868516
NZ_CP005998.1	181728	GTTC	22	3715	3737	0.588708
NZ_CP005998.1	182080	GTTC	21	3772	3793	0.553651
NZ_CP005998.1	182159	GTTC	20	3993	4013	0.49838
NZ_CP005998.1	182169	GAAC	36	3968	4004	0.899101
NZ_CP005998.1	182181	GAAC	25	3992	4017	0.622355
NZ_CP005998.1	182241	GAAC	17	3916	3933	0.43224
NZ_CP005998.1	182319	GAAC	24	4106	4130	0.581114
NZ_CP005998.1	182463	GAAC	11	3666	3677	0.299157
NZ_CP005998.1	182535	GTTC	21	3774	3795	0.55336
NZ_CP005998.1	182914	GTTC	28	3793	3821	0.732792
NZ_CP005998.1	182998	GTTC	24	3534	3558	0.674536
NZ_CP005998.1	183330	GAAC	52	3671	3723	1.39672
NZ_CP005998.1	183409	GAAC	40	3807	3847	1.03977
NZ_CP005998.1	183561	GTTC	21	3941	3962	0.530035
NZ_CP005998.1	183778	GAAC	46	4201	4247	1.08312
NZ_CP005998.1	183843	GTTC	25	3796	3821	0.654279
NZ_CP005998.1	184056	GAAC	22	3244	3266	0.673607
NZ_CP005998.1	184172	GAAC	23	3404	3427	0.671141
NZ_CP005998.1	184219	GAAC	25	3494	3519	0.710429
NZ_CP005998.1	184340	GAAC	20	3750	3770	0.530504
NZ_CP005998.1	184540	GAAC	15	3793	3808	0.393908
NZ_CP005998.1	184611	GTTC	16	3883	3899	0.410362
NZ_CP005998.1	184654	GTTC	35	3940	3975	0.880503
NZ_CP005998.1	184944	GAAC	52	4050	4102	1.26767
NZ_CP005998.1	185457	GAAC	23	3957	3980	0.577889
NZ_CP005998.1	185760	GAAC	24	3611	3635	0.660248
NZ_CP005998.1	185766	GTTC	31	3620	3651	0.849082
NZ_CP005998.1	185834	GAAC	24	3734	3758	0.638638
NZ_CP005998.1	185972	GAAC	25	4075	4100	0.609756
NZ_CP005998.1	186197	GTTC	71	3952	4023	1.76485
NZ_CP005998.1	186315	GAAC	14	3605	3619	0.386847
NZ_CP005998.1	186436	GTTC	13	3564	3577	0.363433
NZ_CP005998.1	186483	GAAC	18	3615	3633	0.495458
NZ_CP005998.1	186827	GAAC	35	3991	4026	0.869349
NZ_CP005998.1	186831	GAAC	34	4003	4037	0.84221
NZ_CP005998.1	186930	GAAC	33	4121	4154	0.794415
NZ_CP005998.1	187125	GTTC	31	3728	3759	0.824687
NZ_CP005998.1	187137	GTTC	21	3702	3723	0.564061
NZ_CP005998.1	187421	GTTC	36	3982	4018	0.895968
NZ_CP005998.1	187493	GAAC	22	4248	4270	0.515222
NZ_CP005998.1	187592	GTTC	25	3892	3917	0.638244
NZ_CP005998.1	187618	GAAC	9	4048	4057	0.221839
NZ_CP005998.1	187760	GTTC	43	3802	3845	1.11834
NZ_CP005998.1	187943	GAAC	21	4013	4034	0.520575
NZ_CP005998.1	188229	GTTC	20	4417	4437	0.450755
NZ_CP005998.1	188347	GTTC	24	3828	3852	0.623053
NZ_CP005998.1	188598	GAAC	34	3738	3772	0.901379
NZ_CP005998.1	188616	GAAC	36	3745	3781	0.952129
NZ_CP005998.1	188767	GTTC	27	3694	3721	0.725611
NZ_CP005998.1	188830	GAAC	30	3702	3732	0.803859
NZ_CP005998.1	189020	GAAC	27	3601	3628	0.744212
NZ_CP005998.1	189211	GAAC	38	3627	3665	1.03683
NZ_CP005998.1	189442	GTTC	29	4141	4170	0.695444
NZ_CP005998.1	189495	GTTC	34	4075	4109	0.827452
NZ_CP005998.1	189801	GAAC	14	4423	4437	0.315529
NZ_CP005998.1	189837	GTTC	23	4494	4517	0.509188
NZ_CP005998.1	189901	GAAC	25	4293	4318	0.578972
NZ_CP005998.1	189972	GAAC	24	4233	4257	0.563777
NZ_CP005998.1	190151	GTTC	23	3979	4002	0.574713
NZ_CP005998.1	190225	GTTC	35	3864	3899	0.897666
NZ_CP005998.1	190326	GAAC	24	4037	4061	0.590987
NZ_CP005998.1	190422	GTTC	13	3902	3915	0.332056
NZ_CP005998.1	190652	GAAC	42	4390	4432	0.947653
NZ_CP005998.1	190743	GTTC	36	4254	4290	0.839161
NZ_CP005998.1	190836	GTTC	58	4273	4331	1.33918
NZ_CP005998.1	190880	GAAC	30	4323	4353	0.68918
NZ_CP005998.1	190987	GAAC	41	4311	4352	0.942096
NZ_CP005998.1	191023	GTTC	27	4373	4400	0.613636
NZ_CP005998.1	191181	GTTC	31	4587	4618	0.671286
NZ_CP005998.1	191189	GAAC	16	4654	4670	0.342612
NZ_CP005998.1	191398	GAAC	18	4115	4133	0.435519
NZ_CP005998.1	191451	GTTC	34	4021	4055	0.838471
NZ_CP005998.1	191457	GAAC	38	3917	3955	0.960809
NZ_CP005998.1	191631	GTTC	14	4035	4049	0.345764
NZ_CP005998.1	192067	GAAC	65	3856	3921	1.65774
NZ_CP005998.1	192175	GAAC	18	3932	3950	0.455696
NZ_CP005998.1	192286	GAAC	23	3961	3984	0.577309
NZ_CP005998.1	192331	GAAC	32	4084	4116	0.777454
NZ_CP005998.1	192573	GTTC	37	3864	3901	0.948475
NZ_CP005998.1	192658	GTTC	26	3664	3690	0.704607
NZ_CP005998.1	192708	GTTC	26	3654	3680	0.706522
NZ_CP005998.1	193108	GAAC	29	3816	3845	0.754226
NZ_CP005998.1	193208	GTTC	18	3778	3796	0.474183
NZ_CP005998.1	193256	GTTC	9	3918	3927	0.229183
NZ_CP005998.1	193318	GAAC	39	4311	4350	0.896552
NZ_CP005998.1	193440	GAAC	106	4451	4557	2.32609
NZ_CP005998.1	193583	GAAC	18	3818	3836	0.469239
NZ_CP005998.1	193824	GAAC	17	3426	3443	0.493755
NZ_CP005998.1	193848	GAAC	21	3449	3470	0.605187
NZ_CP005998.1	193943	GTTC	20	3469	3489	0.57323
NZ_CP005998.1	194349	GTTC	14	4459	4473	0.312989
NZ_CP005998.1	194656	GTTC	59	4095	4154	1.42032
NZ_CP005998.1	194699	GAAC	28	4072	4100	0.682927
NZ_CP005998.1	195051	GAAC	36	4092	4128	0.872093
NZ_CP005998.1	195055	GTTC	29	4073	4102	0.706972
NZ_CP005998.1	195070	GTTC	56	4110	4166	1.34422
NZ_CP005998.1	195241	GTTC	39	3908	3947	0.988092
NZ_CP005998.1	195412	GTTC	30	4133	4163	0.720634
NZ_CP005998.1	195444	GTTC	23	4181	4204	0.547098
NZ_CP005998.1	195931	GTTC	22	4336	4358	0.504819
NZ_CP005998.1	196007	GAAC	36	4419	4455	0.808081
NZ_CP005998.1	196203	GAAC	31	3974	4005	0.774032
NZ_CP005998.1	196226	GAAC	53	4121	4174	1.26977
NZ_CP005998.1	196258	GTTC	35	4109	4144	0.844595
NZ_CP005998.1	196292	GTTC	26	3944	3970	0.654912
NZ_CP005998.1	196389	GAAC	22	3844	3866	0.569064
NZ_CP005998.1	196540	GTTC	25	3851	3876	0.644995
NZ_CP005998.1	196619	GTTC	30	3932	3962	0.757193
NZ_CP005998.1	196840	GTTC	21	3637	3658	0.574084
NZ_CP005998.1	196900	GTTC	38	3709	3747	1.01414
NZ_CP005998.1	196951	GTTC	26	3595	3621	0.718034
NZ_CP005998.1	196999	GTTC	22	3679	3701	0.594434
NZ_CP005998.1	197074	GTTC	28	3701	3729	0.750872
NZ_CP005998.1	197218	GTTC	30	3703	3733	0.803643
NZ_CP005998.1	197426	GAAC	28	3980	4008	0.698603
NZ_CP005998.1	197450	GTTC	24	4026	4050	0.592593
NZ_CP005998.1	197504	GAAC	29	4201	4230	0.685579
NZ_CP005998.1	197765	GTTC	22	3925	3947	0.557385
NZ_CP005998.1	197779	GTTC	14	4026	4040	0.346535
NZ_CP005998.1	197911	GTTC	24	4090	4114	0.583374
NZ_CP005998.1	198179	GAAC	33	4332	4365	0.756014
NZ_CP005998.1	198232	GTTC	31	4358	4389	0.706311
NZ_CP005998.1	198257	GTTC	39	4221	4260	0.915493
NZ_CP005998.1	198589	GTTC	37	4127	4164	0.888569
NZ_CP005998.1	198619	GTTC	40	4076	4116	0.971817
NZ_CP005998.1	198736	GTTC	36	3974	4010	0.897756
NZ_CP005998.1	198829	GTTC	42	3902	3944	1.06491
NZ_CP005998.1	198948	GTTC	39	4074	4113	0.948213
NZ_CP005998.1	198971	GTTC	33	4065	4098	0.805271
NZ_CP005998.1	199314	GTTC	36	4081	4117	0.874423
NZ_CP005998.1	199782	GTTC	70	3919	3989	1.75483
NZ_CP005998.1	200076	GAAC	28	3842	3870	0.723514
NZ_CP005998.1	200323	GAAC	20	3670	3690	0.542005
NZ_CP005998.1	200628	GTTC	102	4061	4163	2.45016
NZ_CP005998.1	200715	GTTC	20	4158	4178	0.478698
NZ_CP005998.1	201029	GAAC	25	3948	3973	0.629247
NZ_CP005998.1	201076	GTTC	38	3856	3894	0.97586
NZ_CP005998.1	201221	GAAC	27	3935	3962	0.681474
NZ_CP005998.1	201434	GTTC	28	3432	3460	0.809249
NZ_CP005998.1	201632	GAAC	73	3757	3830	1.90601
NZ_CP005998.1	202054	GAAC	8	3990	3998	0.2001
NZ_CP005998.1	202439	GAAC	35	4031	4066	0.860797
NZ_CP005998.1	202477	GTTC	17	3949	3966	0.428643
NZ_CP005998.1	202489	GAAC	39	3907	3946	0.988343
NZ_CP005998.1	202865	GAAC	33	4132	4165	0.792317
NZ_CP005998.1	202877	GAAC	24	4047	4071	0.589536
NZ_CP005998.1	202882	GTTC	38	3984	4022	0.944804
NZ_CP005998.1	203069	GAAC	40	3975	4015	0.996264
NZ_CP005998.1	203258	GAAC	31	3695	3726	0.831991
NZ_CP005998.1	203479	GAAC	40	3896	3936	1.01626
NZ_CP005998.1	203710	GAAC	37	3973	4010	0.922693
NZ_CP005998.1	204299	GAAC	35	3716	3751	0.933085
NZ_CP005998.1	204313	GAAC	22	3720	3742	0.587921
NZ_CP005998.1	204382	GTTC	25	3922	3947	0.633392
NZ_CP005998.1	204684	GAAC	19	4456	4475	0.424581
NZ_CP005998.1	204741	GTTC	24	4590	4614	0.520156
NZ_CP005998.1	204759	GTTC	53	4657	4710	1.12527
NZ_CP005998.1	204944	GTTC	30	3938	3968	0.756048
NZ_CP005998.1	205193	GTTC	21	4498	4519	0.464705
NZ_CP005998.1	205595	GTTC	25	3725	3750	0.666667
NZ_CP005998.1	205756	GTTC	30	3996	4026	0.745156
NZ_CP005998.1	205864	GAAC	64	4428	4492	1.42476
NZ_CP005998.1	205946	GAAC	24	4473	4497	0.533689
NZ_CP005998.1	205984	GTTC	39	4212	4251	0.917431
NZ_CP005998.1	206007	GTTC	38	4107	4145	0.916767
NZ_CP005998.1	206074	GAAC	20	4002	4022	0.497265
NZ_CP005998.1	206120	GTTC	28	3893	3921	0.714104
NZ_CP005998.1	206155	GAAC	33	3918	3951	0.835232
NZ_CP005998.1	207006	GAAC	23	4295	4318	0.532654
NZ_CP005998.1	207078	GTTC	34	4014	4048	0.839921
NZ_CP005998.1	207095	GAAC	30	4012	4042	0.742207
NZ_CP005998.1	207464	GTTC	22	3233	3255	0.675883
NZ_CP005998.1	207500	GAAC	46	2973	3019	1.52368
NZ_CP005998.1	207645	GTTC	13	3264	3277	0.396704
NZ_CP005998.1	207681	GAAC	23	3543	3566	0.64498
NZ_CP005998.1	207788	GAAC	26	4204	4230	0.614657
NZ_CP005998.1	207864	GTTC	29	4373	4402	0.658791
NZ_CP005998.1	207879	GAAC	20	4185	4205	0.475624
NZ_CP005998.1	208115	GTTC	28	3897	3925	0.713376
NZ_CP005998.1	208268	GTTC	9	3599	3608	0.249446
NZ_CP005998.1	208331	GAAC	39	3614	3653	1.06762
NZ_CP005998.1	208341	GTTC	29	3636	3665	0.791269
NZ_CP005998.1	208456	GTTC	27	3583	3610	0.747922
NZ_CP005998.1	208588	GAAC	17	3608	3625	0.468966
NZ_CP005998.1	208635	GAAC	50	3461	3511	1.4241
NZ_CP005998.1	208773	GTTC	28	3745	3773	0.742115
NZ_CP005998.1	208854	GAAC	29	3613	3642	0.796266
NZ_CP005998.1	209765	GAAC	27	3916	3943	0.684758
NZ_CP005998.1	209845	GAAC	33	3661	3694	0.893341
NZ_CP005998.1	209877	GTTC	20	3592	3612	0.55371
NZ_CP005998.1	209956	GAAC	18	3702	3720	0.483871
NZ_CP005998.1	210131	GAAC	88	4295	4383	2.00776
NZ_CP005998.1	210247	GTTC	23	4369	4392	0.523679
NZ_CP005998.1	210280	GTTC	74	4325	4399	1.6822
NZ_CP005998.1	210501	GAAC	22	3993	4015	0.547945
NZ_CP005998.1	210808	GTTC	21	3871	3892	0.539568
NZ_CP005998.1	211068	GAAC	21	3970	3991	0.526184
NZ_CP005998.1	211102	GTTC	32	3858	3890	0.822622
NZ_CP005998.1	211110	GTTC	60	3837	3897	1.53965
NZ_CP005998.1	211120	GTTC	21	3798	3819	0.549882
NZ_CP005998.1	211212	GTTC	42	3600	3642	1.15321
NZ_CP005998.1	211284	GAAC	27	3662	3689	0.731906
NZ_CP005998.1	211315	GTTC	34	3704	3738	0.909577
NZ_CP005998.1	211363	GTTC	20	3855	3875	0.516129
NZ_CP005998.1	211466	GAAC	19	3647	3666	0.518276
NZ_CP005998.1	211662	GAAC	60	3539	3599	1.66713
NZ_CP005998.1	211989	GTTC	44	3836	3880	1.13402
NZ_CP005998.1	212253	GAAC	24	3954	3978	0.603318
NZ_CP005998.1	212269	GTTC	40	3950	3990	1.00251
NZ_CP005998.1	212306	GAAC	50	3941	3991	1.25282
NZ_CP005998.1	212341	GAAC	27	3963	3990	0.676692
NZ_CP005998.1	212700	GAAC	43	3725	3768	1.14119
NZ_CP005998.1	212857	GAAC	21	3471	3492	0.601375
NZ_CP005998.1	212864	GAAC	24	3513	3537	0.678541
NZ_CP005998.1	213054	GTTC	95	3623	3718	2.55514
NZ_CP005998.1	213263	GAAC	22	3841	3863	0.569506
NZ_CP005998.1	213774	GTTC	35	3985	4020	0.870647
NZ_CP005998.1	213992	GAAC	23	3816	3839	0.599114
NZ_CP005998.1	214508	GTTC	26	3770	3796	0.684932
NZ_CP005998.1	214715	GTTC	21	3503	3524	0.595914
NZ_CP005998.1	214783	GAAC	32	3442	3474	0.921128
NZ_CP005998.1	214966	GAAC	80	3661	3741	2.13847
NZ_CP005998.1	214999	GTTC	23	3727	3750	0.613333
NZ_CP005998.1	215311	GTTC	23	4078	4101	0.560839
NZ_CP005998.1	215618	GTTC	20	3781	3801	0.526177
NZ_CP005998.1	215730	GAAC	46	4045	4091	1.12442
NZ_CP005998.1	215774	GAAC	28	4004	4032	0.694444
NZ_CP005998.1	215791	GTTC	36	3979	4015	0.896638
NZ_CP005998.1	215796	GTTC	61	3963	4024	1.5159
NZ_CP005998.1	215909	GAAC	26	4193	4219	0.61626
NZ_CP005998.1	215934	GAAC	24	4188	4212	0.569801
NZ_CP005998.1	216289	GAAC	26	4096	4122	0.630762
NZ_CP005998.1	216475	GAAC	45	3671	3716	1.21098
NZ_CP005998.1	216591	GTTC	28	3777	3805	0.735874
NZ_CP005998.1	216695	GTTC	24	3765	3789	0.633413
NZ_CP005998.1	216773	GTTC	52	3844	3896	1.3347
NZ_CP005998.1	217078	GAAC	32	4090	4122	0.776322
NZ_CP005998.1	217269	GAAC	40	4177	4217	0.948542
NZ_CP005998.1	217369	GTTC	34	4099	4133	0.822647
NZ_CP005998.1	217394	GAAC	50	4155	4205	1.18906
NZ_CP005998.1	217586	GAAC	27	4367	4394	0.614474
NZ_CP005998.1	217604	GAAC	26	4402	4428	0.587173
NZ_CP005998.1	217725	GTTC	38	4082	4120	0.92233
NZ_CP005998.1	217904	GAAC	28	4146	4174	0.670819
NZ_CP005998.1	218007	GTTC	81	3910	3991	2.02957
NZ_CP005998.1	218189	GAAC	29	3756	3785	0.766182
NZ_CP005998.1	218475	GAAC	28	3896	3924	0.713558
NZ_CP005998.1	218514	GAAC	31	4030	4061	0.763359
NZ_CP005998.1	218557	GTTC	19	4033	4052	0.468904
NZ_CP005998.1	218876	GTTC	44	3715	3759	1.17052
NZ_CP005998.1	218970	GAAC	27	3731	3758	0.718467
NZ_CP005998.1	219014	GTTC	30	3912	3942	0.761035
NZ_CP005998.1	219424	GAAC	33	3885	3918	0.842266
NZ_CP005998.1	219749	GAAC	35	3812	3847	0.9098
NZ_CP005998.1	219889	GTTC	27	3879	3906	0.691244
NZ_CP005998.1	220107	GTTC	40	3883	3923	1.01963
NZ_CP005998.1	220296	GTTC	35	3951	3986	0.878073
NZ_CP005998.1	220311	GAAC	34	3913	3947	0.861414
NZ_CP005998.1	220674	GAAC	31	3702	3733	0.830431
NZ_CP005998.1	220757	GTTC	52	3584	3636	1.43014
NZ_CP005998.1	220782	GAAC	22	3524	3546	0.620417
NZ_CP005998.1	221150	GTTC	40	4271	4311	0.927859
NZ_CP005998.1	221171	GAAC	41	4247	4288	0.956157
NZ_CP005998.1	221231	GAAC	42	4138	4180	1.00478
NZ_CP005998.1	221668	GTTC	65	3612	3677	1.76775
NZ_CP005998.1	221771	GAAC	18	3662	3680	0.48913
NZ_CP005998.1	221830	GAAC	13	3744	3757	0.346021
NZ_CP005998.1	222166	GAAC	37	4122	4159	0.889637
NZ_CP005998.1	222235	GTTC	26	4300	4326	0.601017
NZ_CP005998.1	222381	GTTC	18	4023	4041	0.445434
NZ_CP005998.1	222393	GTTC	22	3966	3988	0.551655
NZ_CP005998.1	222477	GTTC	33	3926	3959	0.833544
NZ_CP005998.1	222553	GAAC	16	3783	3799	0.421163
NZ_CP005998.1	222565	GTTC	23	3768	3791	0.6067
NZ_CP005998.1	222590	GTTC	28	3810	3838	0.729547
NZ_CP005998.1	222652	GTTC	26	3669	3695	0.703654
NZ_CP005998.1	222698	GAAC	30	3696	3726	0.805153
NZ_CP005998.1	222730	GTTC	23	3741	3764	0.611052
NZ_CP005998.1	222799	GTTC	15	3482	3497	0.428939
NZ_CP005998.1	222843	GAAC	28	3410	3438	0.814427
NZ_CP005998.1	222934	GTTC	28	3498	3526	0.794101
NZ_CP005998.1	222961	GTTC	50	3544	3594	1.39121
NZ_CP005998.1	223030	GTTC	18	3472	3490	0.515759
NZ_CP005998.1	223108	GTTC	28	3429	3457	0.809951
NZ_CP005998.1	223210	GTTC	22	3668	3690	0.596206
NZ_CP005998.1	223264	GTTC	28	3885	3913	0.715564
NZ_CP005998.1	223412	GAAC	38	4539	4577	0.830238
NZ_CP005998.1	223423	GAAC	53	4562	4615	1.14843
NZ_CP005998.1	223652	GTTC	28	5036	5064	0.552923
NZ_CP005998.1	223700	GTTC	18	4886	4904	0.367047
NZ_CP005998.1	224015	GTTC	26	3721	3747	0.693888
NZ_CP005998.1	224280	GAAC	29	4017	4046	0.716757
NZ_CP005998.1	224470	GTTC	20	3379	3399	0.588408
NZ_CP005998.1	224506	GTTC	37	3494	3531	1.04786
NZ_CP005998.1	224575	GTTC	61	3551	3612	1.68882
NZ_CP005998.1	224769	GAAC	15	3921	3936	0.381098
NZ_CP005998.1	224949	GTTC	32	3719	3751	0.853106
NZ_CP005998.1	225121	GAAC	27	3537	3564	0.757576
NZ_CP005998.1	225725	GAAC	14	3772	3786	0.369783
NZ_CP005998.1	225879	GAAC	44	3883	3927	1.12045
NZ_CP005998.1	225964	GTTC	29	3861	3890	0.745501
NZ_CP005998.1	226007	GAAC	25	3909	3934	0.635486
NZ_CP005998.1	226065	GAAC	30	3903	3933	0.762777
NZ_CP005998.1	226112	GTTC	42	4011	4053	1.03627
NZ_CP005998.1	226318	GTTC	31	3996	4027	0.769804
NZ_CP005998.1	226344	GTTC	27	4016	4043	0.667821
NZ_CP005998.1	226443	GTTC	35	4095	4130	0.847458
NZ_CP005998.1	226492	GAAC	34	4218	4252	0.799624
NZ_CP005998.1	226563	GTTC	24	4083	4107	0.584368
NZ_CP005998.1	226569	GTTC	7	4067	4074	0.171821
NZ_CP005998.1	226593	GTTC	22	3916	3938	0.558659
NZ_CP005998.1	226765	GAAC	30	3836	3866	0.775996
NZ_CP005998.1	226998	GAAC	37	3763	3800	0.973684
NZ_CP005998.1	227073	GAAC	23	3822	3845	0.598179
NZ_CP005998.1	227080	GAAC	16	3779	3795	0.421607
NZ_CP005998.1	227432	GAAC	74	3595	3669	2.0169
NZ_CP005998.1	227778	GAAC	25	4041	4066	0.614855
NZ_CP005998.1	227958	GAAC	32	3860	3892	0.822199
NZ_CP005998.1	228325	GTTC	39	4135	4174	0.934356
NZ_CP005998.1	228421	GTTC	60	3861	3921	1.53022
NZ_CP005998.1	228624	GAAC	21	3672	3693	0.568643
NZ_CP005998.1	228635	GAAC	15	3719	3734	0.401714
NZ_CP005998.1	228944	GAAC	35	3529	3564	0.982043
NZ_CP005998.1	229048	GAAC	104	3471	3575	2.90909
NZ_CP005998.1	229099	GTTC	30	3540	3570	0.840336
NZ_CP005998.1	229225	GTTC	34	3969	4003	0.849363
NZ_CP005998.1	229395	GTTC	27	3906	3933	0.686499
NZ_CP005998.1	229797	GAAC	23	3978	4001	0.574856
NZ_CP005998.1	229917	GAAC	64	4084	4148	1.54291
NZ_CP005998.1	229933	GAAC	10	4075	4085	0.244798
NZ_CP005998.1	229961	GAAC	28	4216	4244	0.659755
NZ_CP005998.1	229967	GTTC	24	4283	4307	0.557232
NZ_CP005998.1	230066	GTTC	44	4149	4193	1.04937
NZ_CP005998.1	230185	GTTC	28	3937	3965	0.706179
NZ_CP005998.1	230286	GAAC	13	3709	3722	0.349275
NZ_CP005998.1	230342	GTTC	15	3709	3724	0.402793
NZ_CP005998.1	230465	GTTC	42	3616	3658	1.14817
NZ_CP005998.1	230755	GAAC	26	3746	3772	0.68929
NZ_CP005998.1	231200	GTTC	36	3527	3563	1.01038
NZ_CP005998.1	231274	GAAC	25	3622	3647	0.685495
NZ_CP005998.1	231307	GAAC	43	3801	3844	1.11863
NZ_CP005998.1	231621	GTTC	18	4118	4136	0.435203
NZ_CP005998.1	231871	GTTC	24	3721	3745	0.640854
NZ_CP005998.1	231905	GAAC	54	3775	3829	1.41029
NZ_CP005998.1	231924	GAAC	40	3862	3902	1.02512
NZ_CP005998.1	232102	GTTC	33	4124	4157	0.793842
NZ_CP005998.1	232234	GTTC	35	4497	4532	0.772286
NZ_CP005998.1	232324	GTTC	28	4222	4250	0.658824
NZ_CP005998.1	232517	GAAC	50	4160	4210	1.18765
NZ_CP005998.1	233060	GTTC	41	4290	4331	0.946664
NZ_CP005998.1	233219	GAAC	97	4080	4177	2.32224
NZ_CP005998.1	233228	GTTC	23	4069	4092	0.562072
NZ_CP005998.1	233308	GAAC	32	3873	3905	0.819462
NZ_CP005998.1	233392	GTTC	31	3920	3951	0.784611
NZ_CP005998.1	233474	GTTC	36	3858	3894	0.924499
NZ_CP005998.1	233759	GTTC	42	4065	4107	1.02264
NZ_CP005998.1	233775	GTTC	57	3956	4013	1.42038
NZ_CP005998.1	234013	GAAC	36	4081	4117	0.874423
NZ_CP005998.1	234062	GAAC	30	4222	4252	0.70555
NZ_CP005998.1	234116	GAAC	9	3945	3954	0.227618
NZ_CP005998.1	234170	GAAC	28	3690	3718	0.753093
NZ_CP005998.1	234284	GTTC	42	3729	3771	1.11376
NZ_CP005998.1	234335	GTTC	42	3769	3811	1.10207
NZ_CP005998.1	234710	GTTC	28	3983	4011	0.69808
NZ_CP005998.1	234941	GAAC	25	3969	3994	0.625939
NZ_CP005998.1	234993	GAAC	28	3859	3887	0.72035
NZ_CP005998.1	235171	GAAC	21	3812	3833	0.547874
NZ_CP005998.1	235238	GTTC	43	3880	3923	1.0961
NZ_CP005998.1	235455	GAAC	29	3836	3865	0.750323
NZ_CP005998.1	235506	GTTC	33	3895	3928	0.840122
NZ_CP005998.1	235985	GTTC	36	3678	3714	0.969305
NZ_CP005998.1	236059	GTTC	24	3676	3700	0.648649
NZ_CP005998.1	236488	GAAC	26	4124	4150	0.626506
NZ_CP005998.1	236495	GAAC	24	4123	4147	0.578732
NZ_CP005998.1	236531	GAAC	68	3901	3969	1.71328
NZ_CP005998.1	236708	GAAC	22	4205	4227	0.520464
NZ_CP005998.1	236774	GAAC	41	4154	4195	0.977354
NZ_CP005998.1	236825	GAAC	19	3930	3949	0.481134
NZ_CP005998.1	236905	GAAC	40	3891	3931	1.01755
NZ_CP005998.1	236963	GAAC	35	3868	3903	0.896746
NZ_CP005998.1	237321	GAAC	62	3712	3774	1.64282
NZ_CP005998.1	237333	GAAC	32	3694	3726	0.85883
NZ_CP005998.1	237795	GAAC	26	4148	4174	0.622904
NZ_CP005998.1	237855	GTTC	29	4102	4131	0.702009
NZ_CP005998.1	237873	GAAC	22	4060	4082	0.538951
NZ_CP005998.1	238037	GAAC	36	4102	4138	0.869985
NZ_CP005998.1	238506	GAAC	39	3522	3561	1.0952
NZ_CP005998.1	238823	GTTC	44	3707	3751	1.17302
NZ_CP005998.1	239052	GTTC	30	3724	3754	0.799148
NZ_CP005998.1	239235	GAAC	38	3597	3635	1.04539
NZ_CP005998.1	239668	GTTC	65	3495	3560	1.82584
NZ_CP005998.1	239688	GTTC	30	3615	3645	0.823045
NZ_CP005998.1	239847	GTTC	32	3591	3623	0.883246
NZ_CP005998.1	239865	GTTC	23	3537	3560	0.646067
NZ_CP005998.1	239904	GTTC	22	3632	3654	0.60208
NZ_CP005998.1	240112	GTTC	40	4032	4072	0.982318
NZ_CP005998.1	240151	GTTC	30	3899	3929	0.763553
NZ_CP005998.1	240254	GTTC	42	3842	3884	1.08136
NZ_CP005998.1	240289	GAAC	27	3760	3787	0.712965
NZ_CP005998.1	240509	GTTC	34	4293	4327	0.785764
NZ_CP005998.1	240940	GAAC	24	4043	4067	0.590116
NZ_CP005998.1	241025	GAAC	12	3954	3966	0.302572
NZ_CP005998.1	241365	GAAC	39	3864	3903	0.999231
NZ_CP005998.1	241473	GAAC	30	4194	4224	0.710227
NZ_CP005998.1	241536	GAAC	82	4179	4261	1.92443
NZ_CP005998.1	241616	GAAC	40	4661	4701	0.850883
NZ_CP005998.1	241706	GAAC	30	4790	4820	0.622407
NZ_CP005998.1	241878	GAAC	35	3984	4019	0.870863
NZ_CP005998.1	241925	GAAC	47	3947	3994	1.17677
NZ_CP005998.1	242121	GTTC	37	3879	3916	0.944842
NZ_CP005998.1	242378	GTTC	16	4163	4179	0.382867
NZ_CP005998.1	242388	GAAC	18	4104	4122	0.436681
NZ_CP005998.1	242519	GAAC	31	4015	4046	0.766189
NZ_CP005998.1	242534	GTTC	23	4021	4044	0.568744
NZ_CP005998.1	242584	GAAC	57	4085	4142	1.37615
NZ_CP005998.1	242589	GTTC	28	4135	4163	0.672592
NZ_CP005998.1	242913	GTTC	31	3854	3885	0.797941
NZ_CP005998.1	243016	GAAC	20	3758	3778	0.529381
NZ_CP005998.1	243048	GTTC	30	3758	3788	0.791975
NZ_CP005998.1	243055	GTTC	26	3737	3763	0.690938
NZ_CP005998.1	243324	GTTC	44	3822	3866	1.13813
NZ_CP005998.1	243482	GTTC	31	3503	3534	0.877193
NZ_CP005998.1	243692	GAAC	20	3771	3791	0.527565
NZ_CP005998.1	243727	GAAC	37	3906	3943	0.938372
NZ_CP005998.1	243884	GAAC	62	3914	3976	1.55936
NZ_CP005998.1	244617	GTTC	56	4072	4128	1.35659
NZ_CP005998.1	244939	GTTC	31	4533	4564	0.679229
NZ_CP005998.1	245103	GAAC	35	3756	3791	0.923239
NZ_CP005998.1	245163	GAAC	49	3858	3907	1.25416
NZ_CP005998.1	245303	GAAC	28	3607	3635	0.770289
NZ_CP005998.1	245433	GTTC	24	3500	3524	0.681044
NZ_CP005998.1	245534	GAAC	25	3703	3728	0.670601
NZ_CP005998.1	245555	GAAC	30	3707	3737	0.802783
NZ_CP005998.1	245616	GAAC	36	3981	4017	0.896191
NZ_CP005998.1	245732	GTTC	18	3975	3993	0.450789
NZ_CP005998.1	245883	GTTC	17	4635	4652	0.365434
NZ_CP005998.1	245911	GTTC	34	4636	4670	0.728051
NZ_CP005998.1	246017	GAAC	61	4106	4167	1.46388
NZ_CP005998.1	246158	GTTC	21	4088	4109	0.511073
NZ_CP005998.1	246557	GTTC	34	4031	4065	0.836408
NZ_CP005998.1	246692	GTTC	29	3978	4007	0.723733
NZ_CP005998.1	246938	GTTC	16	4029	4045	0.39555
NZ_CP005998.1	246946	GAAC	36	4059	4095	0.879121
NZ_CP005998.1	246955	GAAC	40	4050	4090	0.977995
NZ_CP005998.1	246989	GAAC	24	3970	3994	0.600901
NZ_CP005998.1	247164	GTTC	82	4409	4491	1.82587
NZ_CP005998.1	247254	GTTC	28	4593	4621	0.605929
NZ_CP005998.1	247425	GTTC	26	4790	4816	0.539867
NZ_CP005998.1	247443	GTTC	16	4766	4782	0.334588
NZ_CP005998.1	247630	GAAC	32	3818	3850	0.831169
NZ_CP005998.1	247701	GTTC	30	3591	3621	0.8285
NZ_CP005998.1	247755	GTTC	16	3586	3602	0.444198
NZ_CP005998.1	247873	GAAC	26	3672	3698	0.703083
NZ_CP005998.1	248368	GAAC	43	4303	4346	0.989416
NZ_CP005998.1	248493	GAAC	29	4055	4084	0.710088
NZ_CP005998.1	248508	GTTC	49	4034	4083	1.2001
NZ_CP005998.1	248572	GAAC	20	4218	4238	0.471921
NZ_CP005998.1	248615	GAAC	61	4285	4346	1.40359
NZ_CP005998.1	249116	GAAC	23	3915	3938	0.584053
NZ_CP005998.1	249234	GTTC	33	3842	3875	0.851613
NZ_CP005998.1	249285	GTTC	16	3801	3817	0.419177
NZ_CP005998.1	249318	GTTC	57	3694	3751	1.51959
NZ_CP005998.1	249439	GTTC	20	3653	3673	0.544514
NZ_CP005998.1	249582	GTTC	33	3596	3629	0.909341
NZ_CP005998.1	249674	GTTC	24	3768	3792	0.632911
NZ_CP005998.1	249787	GAAC	36	4059	4095	0.879121
NZ_CP005998.1	250173	GTTC	35	3796	3831	0.9136
NZ_CP005998.1	250385	GTTC	27	4142	4169	0.647637
NZ_CP005998.1	250609	GAAC	28	4115	4143	0.675839
NZ_CP005998.1	250737	GTTC	50	4024	4074	1.2273
NZ_CP005998.1	250802	GAAC	32	4159	4191	0.763541
NZ_CP005998.1	250970	GTTC	26	4231	4257	0.610759
NZ_CP005998.1	250996	GAAC	26	4240	4266	0.60947
NZ_CP005998.1	251000	GAAC	15	4259	4274	0.350959
NZ_CP005998.1	251513	GAAC	14	4048	4062	0.344658
NZ_CP005998.1	251582	GTTC	23	3952	3975	0.578616
NZ_CP005998.1	251660	GTTC	44	3672	3716	1.18407
NZ_CP005998.1	251723	GTTC	28	3386	3414	0.820152
NZ_CP005998.1	251735	GTTC	59	3323	3382	1.74453
NZ_CP005998.1	251744	GTTC	22	3300	3322	0.662252
NZ_CP005998.1	251798	GTTC	20	3422	3442	0.581058
NZ_CP005998.1	251858	GTTC	24	3447	3471	0.691443
NZ_CP005998.1	251927	GTTC	22	3430	3452	0.637312
NZ_CP005998.1	251987	GTTC	11	3456	3467	0.317277
NZ_CP005998.1	252178	GAAC	35	3788	3823	0.915511
NZ_CP005998.1	252219	GTTC	23	3816	3839	0.599114
NZ_CP005998.1	252233	GTTC	20	3755	3775	0.529801
NZ_CP005998.1	252278	GTTC	24	3839	3863	0.621279
NZ_CP005998.1	252305	GAAC	23	3814	3837	0.599427
NZ_CP005998.1	252314	GTTC	16	3849	3865	0.413972
NZ_CP005998.1	252422	GAAC	26	3643	3669	0.70864
NZ_CP005998.1	252437	GTTC	29	3726	3755	0.772304
NZ_CP005998.1	252446	GTTC	13	3714	3727	0.348806
NZ_CP005998.1	252458	GAAC	21	3728	3749	0.560149
NZ_CP005998.1	252536	GTTC	27	3863	3890	0.694087
NZ_CP005998.1	252686	GTTC	29	3717	3746	0.774159
NZ_CP005998.1	252729	GTTC	13	3781	3794	0.342646
NZ_CP005998.1	252761	GTTC	34	3726	3760	0.904255
NZ_CP005998.1	252825	GAAC	33	3549	3582	0.921273
NZ_CP005998.1	252935	GTTC	17	3684	3701	0.459335
NZ_CP005998.1	252995	GTTC	48	3713	3761	1.27626
NZ_CP005998.1	253010	GTTC	34	3597	3631	0.936381
NZ_CP005998.1	253017	GAAC	26	3612	3638	0.714678
NZ_CP005998.1	253201	GAAC	18	3564	3582	0.502513
NZ_CP005998.1	253241	GAAC	35	3475	3510	0.997151
NZ_CP005998.1	253253	GAAC	16	3512	3528	0.453515
NZ_CP005998.1	253266	GTTC	25	3587	3612	0.692137
NZ_CP005998.1	253348	GAAC	24	3835	3859	0.621923
NZ_CP005998.1	253702	GAAC	50	4482	4532	1.10327
NZ_CP005998.1	253773	GAAC	39	4485	4524	0.862069
NZ_CP005998.1	253856	GTTC	22	4531	4553	0.483198
NZ_CP005998.1	253925	GAAC	37	4556	4593	0.805574
NZ_CP005998.1	253956	GAAC	27	4553	4580	0.58952
NZ_CP005998.1	254093	GTTC	15	4022	4037	0.371563
NZ_CP005998.1	254175	GTTC	38	3905	3943	0.963733
NZ_CP005998.1	254186	GAAC	27	3950	3977	0.678904
NZ_CP005998.1	254264	GAAC	12	3535	3547	0.338314
NZ_CP005998.1	254381	GTTC	51	3434	3485	1.46341
NZ_CP005998.1	254420	GTTC	24	3604	3628	0.661521
NZ_CP005998.1	254637	GAAC	34	4078	4112	0.826848
NZ_CP005998.1	255289	GAAC	26	3784	3810	0.682415
NZ_CP005998.1	255353	GTTC	46	3990	4036	1.13974
NZ_CP005998.1	255547	GTTC	27	4327	4354	0.620119
NZ_CP005998.1	255554	GAAC	29	4302	4331	0.669591
NZ_CP005998.1	255560	GTTC	33	4308	4341	0.760194
NZ_CP005998.1	255624	GTTC	37	3938	3975	0.930818
NZ_CP005998.1	255713	GTTC	21	3959	3980	0.527638
NZ_CP005998.1	255752	GAAC	37	4097	4134	0.895017
NZ_CP005998.1	255812	GAAC	81	4084	4165	1.94478
NZ_CP005998.1	255982	GTTC	35	4162	4197	0.833929
NZ_CP005998.1	256579	GAAC	39	3348	3387	1.15146
NZ_CP005998.1	256596	GAAC	25	3355	3380	0.739645
NZ_CP005998.1	256870	GTTC	27	3690	3717	0.726392
NZ_CP005998.1	256886	GAAC	24	3690	3714	0.646204
NZ_CP005998.1	257033	GTTC	13	3762	3775	0.344371
NZ_CP005998.1	257146	GTTC	36	3871	3907	0.921423
NZ_CP005998.1	257277	GTTC	29	3957	3986	0.727546
NZ_CP005998.1	257285	GAAC	22	3965	3987	0.551793
NZ_CP005998.1	257315	GAAC	26	3905	3931	0.661409
NZ_CP005998.1	257396	GTTC	31	3830	3861	0.802901
NZ_CP005998.1	257414	GAAC	12	3814	3826	0.313643
NZ_CP005998.1	257453	GAAC	23	3823	3846	0.598024
NZ_CP005998.1	257598	GTTC	43	3996	4039	1.06462
NZ_CP005998.1	257619	GTTC	39	4113	4152	0.939306
NZ_CP005998.1	257986	GAAC	29	3730	3759	0.771482
NZ_CP005998.1	257993	GTTC	23	3771	3794	0.60622
NZ_CP005998.1	258077	GTTC	43	3829	3872	1.11054
NZ_CP005998.1	258322	GTTC	48	3616	3664	1.31004
NZ_CP005998.1	258567	GTTC	23	3608	3631	0.633434
NZ_CP005998.1	258775	GAAC	16	3688	3704	0.431965
NZ_CP005998.1	258805	GTTC	62	3663	3725	1.66443
NZ_CP005998.1	258856	GAAC	40	3938	3978	1.00553
NZ_CP005998.1	258881	GAAC	20	4096	4116	0.485909
NZ_CP005998.1	258910	GAAC	17	4114	4131	0.411523
NZ_CP005998.1	259001	GAAC	27	4190	4217	0.640266
NZ_CP005998.1	259082	GAAC	56	4132	4188	1.33715
NZ_CP005998.1	259374	GTTC	26	3901	3927	0.662083
NZ_CP005998.1	259616	GAAC	37	3851	3888	0.951646
NZ_CP005998.1	259665	GTTC	39	3832	3871	1.00749
NZ_CP005998.1	259685	GTTC	30	3803	3833	0.782677
NZ_CP005998.1	259856	GTTC	27	3534	3561	0.758214
NZ_CP005998.1	259904	GTTC	16	3533	3549	0.450831
NZ_CP005998.1	259951	GTTC	27	3377	3404	0.793184
NZ_CP005998.1	259965	GTTC	19	3419	3438	0.552647
NZ_CP005998.1	260093	GAAC	48	3658	3706	1.2952
NZ_CP005998.1	260287	GTTC	26	4160	4186	0.621118
NZ_CP005998.1	260606	GTTC	37	3861	3898	0.949205
NZ_CP005998.1	260693	GTTC	53	3723	3776	1.4036
NZ_CP005998.1	260738	GAAC	34	3803	3837	0.886109
NZ_CP005998.1	260821	GAAC	27	3673	3700	0.72973
NZ_CP005998.1	260825	GAAC	30	3719	3749	0.800213
NZ_CP005998.1	261077	GTTC	20	3967	3987	0.50163
NZ_CP005998.1	261181	GAAC	26	3694	3720	0.698925
NZ_CP005998.1	261282	GTTC	42	3985	4027	1.04296
NZ_CP005998.1	261482	GTTC	69	4156	4225	1.63314
NZ_CP005998.1	261583	GAAC	33	4059	4092	0.806452
NZ_CP005998.1	261833	GAAC	40	3956	3996	1.001
NZ_CP005998.1	261857	GAAC	16	4080	4096	0.390625
NZ_CP005998.1	262013	GTTC	35	3688	3723	0.940102
[truncated: 36,163 more rows]

## Sheet:  B7A PT ratio (I2-non I2)
Supplementary Data 3: PT ratio of each PT sites across bacteria genome
Position	PT ratio(%)(I2)	PT ratio(%)(non I2)	PT ratio(%)
300	0.760286	0.319197	0.441089
357	2.23214	0.425935	1.80621
452	1.10701	0.352734	0.754277
497	3.8961	0.635786	3.26032
613	-	-	-
699	17.2414	2.7027	14.5387
802	0	0	0
1012	0	0	0
1137	3.92157	0	3.92157
1180	1.25752	0.57554	0.681978
1206	0.332068	0.932836	-0.600768
2031	10.9556	0.652119	10.3034
2046	0.750268	0.429836	0.320432
2335	1.08696	0.694927	0.392029
2346	21.8769	1.28913	20.5877
2364	2.33813	1.08771	1.25042
2532	0.759946	0.67446	0.0854859
2617	1.12486	0.327179	0.79768
2776	1.04803	1.03376	0.0142797
3096	0.549817	0.359066	0.19075
3133	14.7441	0.938455	13.8057
3232	0.83375	0.840894	-0.00714379
3615	1.66333	0.588901	1.07443
3651	3.83149	0.752764	3.07873
3663	7.19568	0.736167	6.45952
3792	1.05396	0.629564	0.424399
3864	2.30219	0.908198	1.39399
4156	7.64486	0.690608	6.95425
4240	1.79024	0.455729	1.33451
4325	7.76161	0.936968	6.82464
4364	1.42248	0.74813	0.674345
4533	3.52717	1.2373	2.28987
4681	4.92874	0.721769	4.20697
4863	3.89105	0.90134	2.98971
4912	1.84166	0.544959	1.2967
5024	1.41328	0.714482	0.698803
5040	0.581879	0.781468	-0.199589
5136	11.4398	0.613101	10.8267
5144	5.35168	0.620104	4.73158
5389	4.70588	3.16159	1.54429
5838	2.95253	0.783224	2.16931
5892	1.47122	0.454667	1.01656
5995	4.86548	0.753442	4.11204
6175	1.33206	0.6182	0.713865
6234	1.00233	0.658055	0.344276
6407	1.05023	0.51294	0.537288
6432	1.26552	0.634489	0.631032
6454	3.37341	0.925926	2.44749
6590	18.9022	0.889802	18.0124
6622	2.0449	0.446429	1.59847
6652	0.75594	0.751333	0.00460651
6666	5.86081	0.93412	4.92669
6670	1.83721	0.55	1.28721
6766	0.918836	0.788644	0.130193
6970	0.585617	0.341118	0.244499
6985	2.87474	0.873941	2.0008
7284	7.49673	1.02897	6.46775
7431	1.09195	0.654863	0.437091
7489	6.95523	0.922204	6.03303
8101	4.54203	0.698777	3.84325
8227	4.885	0.88411	4.00089
8422	7.78081	0.614195	7.16662
8650	18.0566	1.21171	16.8449
9165	23.1126	1.53367	21.579
9493	2.84706	0.78442	2.06264
9556	1.04389	0.50911	0.53478
9833	2.12598	0.694847	1.43114
9863	0.434363	0.367647	0.0667159
10368	0.5923	0.690476	-0.0981761
10420	6.4032	0.781991	5.62121
10465	27.3084	1.46252	25.8459
10519	0.823799	0.466487	0.357312
10959	1.24109	0.65023	0.590864
11446	0.966962	0.736648	0.230314
11515	5.33333	0.659341	4.67399
11520	9.43648	0.737463	8.69902
11661	1.17894	0.613027	0.56591
11771	0.879846	0.625301	0.254545
11857	5.72979	0.877835	4.85196
11866	2.98414	0.642451	2.34169
13047	11.2245	0.948577	10.2759
13128	10.128	1.38609	8.74186
13308	1.66968	0.745712	0.923963
13509	0.898138	0.270856	0.627282
13521	1.6	1.2766	0.323404
13608	6.4019	0.735681	5.66622
13950	5.89161	1.20541	4.6862
14057	0.618238	0.994137	-0.375899
14115	1.06132	0.397121	0.6642
14180	14.9939	1.29962	13.6943
14262	2.57916	0.832925	1.74623
14315	1.89032	0.564972	1.32535
14402	14.0807	1.48038	12.6003
14426	0.955488	0.198807	0.756681
14609	0.602141	0.768883	-0.166742
14733	1.1499	0.762477	0.38742
14844	5.5235	0.687454	4.83604
15018	6.09334	0.827943	5.26539
15076	3.65152	0.526316	3.1252
15317	1.69742	0.465735	1.23168
15332	12.6851	0.808625	11.8765
15426	2.57241	0.694777	1.87764
15443	0.448888	0.479157	-0.0302687
16389	3.49689	0.691794	2.80509
16394	2.87324	0.431241	2.442
16502	6.20616	0.592008	5.61416
16529	2.50087	0.683544	1.81732
16574	0.52879	0.802693	-0.273903
16666	13.6644	0.662617	13.0017
17111	4.84406	0.611154	4.23291
17572	0.984737	1.43678	-0.452045
17577	2.21193	0.977199	1.23474
17693	0.244413	0.662252	-0.417838
17930	4.88847	0.470914	4.41755
18376	19.9444	0.838482	19.1059
18755	13.2816	1.38107	11.9005
19247	4.64513	0.607595	4.03754
19350	0.665323	1.05687	-0.391547
19365	2.61823	0.40858	2.20965
19442	7.68374	0.671809	7.01193
19467	21.1597	1.38434	19.7754
19472	1.63534	0.940519	0.694824
19596	4.8304	0.656296	4.1741
19673	2.9676	0.706436	2.26116
19736	2.31299	0.733806	1.57919
19998	1.03534	0.668417	0.366919
20070	2.17201	0.473461	1.69854
20093	0.752222	0.708144	0.0440788
20190	4.66651	0.847669	3.81885
20280	5.37815	0.980392	4.39776
20337	1.73224	1.10453	0.627719
20373	2.23972	0.651466	1.58826
20378	2.4325	0.439078	1.99342
20409	0.923077	0.55417	0.368907
20502	1.0395	0.317094	0.722407
20507	0.970874	0.688666	0.282208
20537	0.850547	1.00143	-0.150884
20588	0.675991	0.653224	0.0227672
20618	1.6549	0.741374	0.913529
20673	28.9073	1.93513	26.9721
20807	2.60169	0.844104	1.75759
20840	1.32924	0.444328	0.884915
20883	1.13575	0.574563	0.561187
20990	3.18622	1.0121	2.17412
21036	2.30312	0.592446	1.71067
21098	1.95618	1.01549	0.940695
21121	1.8509	0.715746	1.13515
21147	2.36513	0.71924	1.64589
21688	25.874	1.62791	24.2461
21819	5.31528	0.943149	4.37213
22976	1.26805	0.49776	0.770285
23066	8.39863	0.700431	7.6982
23126	2.16165	0.630583	1.53107
23277	1.80848	0.994475	0.814004
23496	27.9391	1.61594	26.3231
23559	0.20202	0.658075	-0.456055
23618	0.798049	0.873124	-0.0750749
23708	6.67326	0.927596	5.74566
23775	0.921234	0.652119	0.269115
23815	0.838622	0.580131	0.258491
23957	1.61575	0.623352	0.992402
23981	3.74605	1.31195	2.43409
24158	0.969038	0.552923	0.416115
24237	0.672182	0.730689	-0.0585069
24264	22.6208	1.64807	20.9727
24644	2.94256	0.691959	2.2506
24701	3.8674	0.842001	3.0254
24797	1.14299	0.828662	0.314328
24871	3.8964	0.617284	3.27911
25088	5.25841	1.14439	4.11402
25606	1.54087	0.767656	0.773216
25656	22.2176	1.34347	20.8741
25670	5.64182	0.644828	4.99699
25718	1.50913	0.683371	0.825763
26211	14.1322	0.72924	13.4029
26357	2.826	0.693928	2.13207
26403	3.48645	0.79906	2.68739
26467	4.93714	0.480659	4.45648
26477	1.25712	0.528736	0.72838
26486	7.98385	0.685088	7.29876
26519	0.812183	1.07215	-0.259964
26651	1.3461	0.557362	0.788735
26655	2.07424	0.877396	1.19684
26739	0.782937	0.472367	0.310571
26801	6.80851	0.70028	6.10823
27012	0.736025	0.505153	0.230873
27029	18.2309	1.20292	17.0279
27109	5.63048	0.744767	4.88571
27172	0.584985	0.635376	-0.0503907
27640	3.76362	0.500278	3.26334
27645	12.6029	0.436681	12.1662
27666	0.414365	0.629103	-0.214738
27865	0.425246	0.574438	-0.149191
28030	0.601395	0.491884	0.109511
28522	4.90112	0.739935	4.16118
28586	3.65547	0.520715	3.13476
28598	22.5479	1.37698	21.171
29534	4.80708	0.689338	4.11775
29590	2.28549	0.570749	1.71474
29671	1.49431	0.806452	0.687856
29713	0.564042	0.596125	-0.0320829
29989	5.51924	1.00712	4.51212
29997	12.4205	1.21257	11.2079
30083	0.70307	0.707965	-0.00489453
30299	1.03578	0.626632	0.40915
30314	6.76165	1.0781	5.68355
30325	3.39419	0.930604	2.46359
30339	14.8654	1.07583	13.7896
30527	2.3514	0.593912	1.75749
30668	2.04728	0.329615	1.71767
30678	18.2171	1.95593	16.2611
30921	3.68068	0.523286	3.15739
30939	16.0987	1.01801	15.0806
30995	4.16233	0.868011	3.29432
31098	0.908206	0.585093	0.323113
31121	5.2232	0.765111	4.45809
31143	3.8125	0.607287	3.20521
31182	2.65406	0.603865	2.05019
31200	5.32438	0.901999	4.42239
31206	0.676148	0.560019	0.116129
31247	0.598205	0.447539	0.150667
31268	0.394981	1.02577	-0.630788
31332	20.1192	1.30568	18.8135
31407	5.24781	0.715929	4.53188
31482	5.36065	0.41721	4.94344
31747	4.80693	1.29584	3.51109
31971	16.2124	1.42513	14.7873
31989	1.09134	0.861723	0.229617
32013	7.62577	1.22269	6.40308
32062	0.419874	0.705731	-0.285857
32111	8.26813	1.49855	6.76959
32184	2.80215	0.497512	2.30464
32654	3.47446	0.587184	2.88728
32663	1.37529	0.433121	0.94217
32762	12.276	0.635647	11.6403
32861	2.46294	0.722311	1.74063
32910	26.5101	1.77846	24.7317
33458	12.4631	1.26183	11.2013
33602	3.81318	0.771687	3.04149
33634	8.15603	0.663834	7.49219
33669	8.65992	1.27671	7.38322
33896	1.22404	0.899512	0.324532
33923	1.70269	0.813215	0.88947
34004	1.21212	0.81101	0.401111
34178	1.43291	0.810413	0.622501
34588	10.6469	1.08591	9.56102
34949	2.36601	0.564972	1.80104
35020	3.04338	0.784109	2.25928
35032	3.57066	0.877193	2.69346
35143	15.3601	1.26521	14.0949
35174	4.32304	0.603865	3.71918
35348	2.52501	0.69516	1.82985
35473	9.07748	0.687467	8.39001
35688	0.901109	0.820092	0.0810168
35879	1.34213	0.659691	0.682444
36098	2.56055	0.529832	2.03072
36224	27.4716	1.72079	25.7509
36505	1.01036	0.475119	0.535237
36622	1.02612	0.845937	0.180182
36673	6.1689	1.44479	4.72411
36677	7.46485	1.01523	6.44962
36985	0.859788	0.865694	-0.00590543
37098	1.45018	0.345653	1.10452
37234	1.08368	0.51144	0.572244
37300	11.5487	1.25	10.2987
37681	2.4218	0.55332	1.86848
37739	2.24529	0.278622	1.96667
37849	2.10203	0.715381	1.38664
37990	4.48269	0.568451	3.91423
38059	26.0772	2.00364	24.0736
38296	0.705467	0.8	-0.0945326
38600	1.37457	0.384418	0.990152
38680	0.798757	0.521966	0.276791
38874	0.701555	0.354462	0.347093
38880	7.34177	1.38002	5.96175
38886	5.97896	0.916667	5.0623
39012	11.1737	1.23365	9.94004
39084	0.929584	0.590804	0.33878
39216	2.82833	0.679028	2.1493
39393	2.4607	0.840544	1.62015
39423	6.1988	0.828105	5.3707
39468	5.2166	0.608865	4.60774
39510	1.88372	0.459159	1.42456
39687	1.98991	0.59955	1.39036
39930	0.44906	0.620476	-0.171416
39997	8.56269	0.251509	8.31118
40015	0.37126	0.248571	0.122689
40167	0.87402	0.951959	-0.0779388
40375	3.71708	0.850683	2.86639
40380	1.5145	0.818041	0.696455
40455	1.57953	0.487578	1.09195
40668	6.57923	0.96177	5.61747
41059	30.6389	1.3307	29.3082
41343	0.615455	0.699301	-0.0838459
41396	0.510086	0.704887	-0.194801
41820	1.44742	0.897532	0.549893
41913	1.98982	0.70518	1.28464
42091	3.92157	0.927188	2.99438
42184	7.12209	0.922456	6.19964
42279	5.45104	0.527844	4.92319
42365	26.0493	1.97147	24.0779
42512	0.737578	0.723085	0.0144925
42542	1.95412	1.10991	0.844213
42789	4.8957	1.39024	3.50546
42830	1.09204	0.425331	0.666713
42889	10.8609	1.38793	9.473
43010	1.17351	1.07448	0.0990311
43272	6.43575	0.957805	5.47794
43317	2.31492	1.06114	1.25378
43341	1.12385	0.520317	0.603531
43573	0.701098	0.821653	-0.120555
43646	5.06176	0.604011	4.45775
43672	1.18687	0.595806	0.591069
43767	2.15639	0.852411	1.30398
43787	3.62826	0.769416	2.85885
43808	5.558	0.903471	4.65453
43822	14.55	0.760363	13.7897
43873	6.87161	1.44788	5.42373
43909	1.80082	0.608865	1.19196
43921	2.73884	0.626053	2.11279
43965	0.662252	0.428571	0.23368
43973	0.385781	0.92068	-0.534899
43982	0.671517	0.57985	0.0916663
44021	5.08008	1.11857	3.96151
44106	1.21427	0.597015	0.617253
44265	0.656312	0.788229	-0.131918
44303	0.916138	0.573963	0.342175
44320	0.483092	0.572618	-0.0895266
44396	18.5206	1.27287	17.2478
44470	3.44315	0.81716	2.62599
44678	1.03229	0.955332	0.0769546
44682	6.56076	0.802277	5.75848
44759	0.428725	0.579345	-0.150621
44792	0.860737	0.554156	0.306581
44902	5.61497	1.14486	4.47011
44951	8.97127	0.90332	8.06795
45269	1.9525	0.773254	1.17924
45309	0.708629	0.399718	0.308911
45384	3.28194	0.562556	2.71938
45398	1.90578	0.604297	1.30148
45423	6.83884	0.669591	6.16925
45540	5.2181	0.833333	4.38477
45756	2.30514	0.657447	1.64769
45801	0.574713	0.515695	0.0590176
45828	0.372526	1.08524	-0.71271
45834	3.11434	0.540906	2.57344
45864	23.3998	1.53644	21.8634
45918	0.649487	0.743913	-0.0944267
46014	5.73548	1.07479	4.66069
46020	4.9717	0.715884	4.25581
46191	1.23077	0.706048	0.524721
46239	0.850735	0.671291	0.179444
46280	2.73921	0.692042	2.04717
46422	0.824228	0.589895	0.234334
46502	1.11444	0.856423	0.258022
46653	5.09231	0.858586	4.23372
46709	2.43115	0.896101	1.53505
46781	0.668317	0.600384	0.0679326
46797	3.64263	0.57485	3.06778
46886	1.11206	0.673322	0.438739
46956	22.8921	1.58908	21.3031
46992	0.422535	0.557711	-0.135176
47025	0.487329	0.838264	-0.350935
47058	1.0101	0.443241	0.56686
47063	1.54896	0.437743	1.11121
47067	0.647788	0.845206	-0.197418
47229	1.74074	0.354217	1.38652
47238	2.3911	0.94381	1.44729
47335	1.55244	0.921053	0.63139
47646	6.35772	1.06409	5.29363
47751	1.49223	0.653595	0.838633
47799	3.07477	0.872554	2.20222
47813	1.35135	0.626468	0.724883
47844	0.953462	0.621601	0.331861
47910	0.749724	0.435414	0.314311
47946	3.21804	0.678623	2.53942
47965	5.1265	0.559883	4.56661
47981	1.52726	0.782396	0.74486
48014	1.85926	1.10657	0.752694
48047	5.78457	1.07251	4.71206
48068	0.635641	0.709545	-0.0739032
48083	1.31549	0.807175	0.508316
48089	1.36557	0.756901	0.608669
48132	1.1426	0.598272	0.544324
48264	5.50617	0.949668	4.55651
48316	3.13301	1.07932	2.05369
48467	28.7957	1.79991	26.9958
48499	0.832056	0.740912	0.0911438
48528	0.348053	0.633654	-0.285601
48627	1.0669	0.468823	0.598074
48633	2.33951	0.423032	1.91648
49054	1.66739	0.724249	0.94314
49115	4.68298	0.860977	3.82201
49916	28.7044	1.35372	27.3506
49937	0.635184	0.43202	0.203163
50149	13.0108	0.977199	12.0336
50254	4.23194	0.893582	3.33836
50353	3.19489	0.252525	2.94236
50419	6.58697	0.573423	6.01354
50449	3.93258	0.627825	3.30476
50484	1.27098	0.771803	0.49918
50515	3.65739	0.949367	2.70802
50527	1.09498	0.798451	0.296526
50810	0.726165	0.758534	-0.0323681
50836	4.40335	1.06329	3.34006
51241	2.52317	0.27137	2.2518
51342	5.07986	0.524521	4.55534
51362	2.4417	0.847907	1.59379
51585	0.176108	0.596691	-0.420583
51621	27.378	1.44061	25.9374
51626	1.30107	0.762112	0.538955
51643	0.350701	0.350877	-0.00017579
51781	5.38054	0.718085	4.66246
51834	2.12014	0.696415	1.42373
51915	6.80886	0.811094	5.99777
52183	4.66431	0.659444	4.00487
52574	0.319789	0.35488	-0.0350903
52599	1.5751	0.957192	0.617906
52608	27.2407	2.52011	24.7206
52668	1.04167	0.540233	0.501434
52718	1.49568	0.641026	0.854656
52915	2.12402	0.985814	1.13821
53066	1.08025	0.541304	0.538943
53112	2.15528	0.797186	1.35809
53142	1.77714	0.950394	0.826743
53210	0.786713	0.638298	0.148415
53247	1.24537	0.516796	0.728576
53402	28.6934	1.50588	27.1876
53483	1.21151	0.544465	0.667045
53570	1.41988	0.782473	0.637406
53631	2.16667	0.800641	1.36603
53649	2.45151	0.81536	1.63615
53830	3.34601	0.635231	2.71078
53867	1.12641	0.594501	0.531907
53971	1.09046	0.910657	0.179801
54055	0.884132	0.654185	0.229948
54078	6.23404	0.843507	5.39054
54160	2.48254	1.01523	1.46732
54181	1.64071	0.872093	0.768619
54213	0.378174	0.534759	-0.156585
54320	1.11369	0.717467	0.396222
54344	29.3189	1.69938	27.6196
54384	1.20949	0.393701	0.815793
54394	1.78733	0.806846	0.980484
54566	1.51793	0.712006	0.805921
54968	0.865218	0.610728	0.254491
54990	0.574053	0.350593	0.22346
55133	0.510762	0.92835	-0.417588
55142	0.948213	0.521451	0.426762
55547	7.85253	0.600528	7.252
55600	1.71401	0.515971	1.19804
55630	1.43455	0.520059	0.914489
55711	7.08661	0.777332	6.30928
55723	4.14471	1.06726	3.07744
55771	19.6718	1.2112	18.4606
55820	1.07265	0.439163	0.633484
55873	0.722291	0.365917	0.356374
56014	3.68986	0.652225	3.03764
56047	1.20163	0.676779	0.524855
56077	2.61569	0.890493	1.7252
56086	1.42376	0.807217	0.616546
56138	0.919641	0.427655	0.491986
56273	17.4551	1.28016	16.175
56387	0.486224	0.687454	-0.20123
56497	8.1483	0.892244	7.25605
56784	4.05598	1.14174	2.91423
57116	6.03383	1.08611	4.94772
57136	5.51162	0.643832	4.86778
57470	21.5132	1.28038	20.2328
57620	3.29866	0.485065	2.8136
57639	2.31911	0.232799	2.08631
57695	1.74029	0.693018	1.04728
57919	7.53174	0.690676	6.84107
58000	7.90106	0.979887	6.92117
58016	5.43076	0.608982	4.82178
58120	0.694944	0.7	-0.00505631
58264	5.84296	0.909091	4.93387
58343	4.93716	0.943396	3.99377
58378	1.32343	0.810882	0.512545
58517	0.990589	0.413424	0.577165
58743	0.60556	0.82923	-0.22367
59049	1.22064	0.554017	0.666619
59090	23.6153	1.41054	22.2047
59164	7.91675	0.778733	7.13802
59268	1.75151	0.896252	0.855253
59427	1.07259	0.793854	0.278733
59492	2.24719	0.291829	1.95536
59557	1.76087	0.855491	0.905378
59669	0.530504	0.509968	0.0205364
60083	18.7722	1.34156	17.4307
60099	1.20985	0.603358	0.606497
60287	5.66082	0.623701	5.03712
60432	2.62969	0.662052	1.96764
60437	2.42188	0.598623	1.82325
60504	1.86351	0.804598	1.05891
60890	1.61224	0.334018	1.27823
60901	3.71717	0.643004	3.07417
60941	19.2426	1.56833	17.6743
60971	5.9148	0.453172	5.46162
61035	0.382305	0.724807	-0.342502
61098	1.9922	0.557103	1.4351
61261	2.18079	0.619315	1.56148
61396	0.961731	0.887705	0.0740258
61666	1.88021	0.848656	1.03155
62057	0.390795	0.560224	-0.169429
62120	1.10218	0.391718	0.710463
62170	7.81449	0.746653	7.06783
62646	23.1365	1.93275	21.2038
62732	0.656085	0.446781	0.209304
62757	2.16706	0.461657	1.7054
62782	7.13162	1.02539	6.10623
63047	2.62478	0.845948	1.77883
63177	5.2987	0.842815	4.45589
63388	2.26883	0.618273	1.65055
63457	0.415973	0.552221	-0.136248
63478	14.714	0.903388	13.8106
63487	1.36808	0.404347	0.963731
63517	1.69265	0.49402	1.19863
63719	1.95144	1.10721	0.844231
64014	0.460444	0.364964	0.0954802
64026	11.1385	1.33017	9.80835
64067	0.578778	0.728555	-0.149777
64525	8.18975	1.3971	6.79265
64622	0.762653	0.473093	0.28956
64628	0.486562	0.559317	-0.0727554
64852	11.0219	0.689146	10.3328
65071	28.4501	1.19623	27.2539
65077	0.898345	0.585391	0.312954
65150	0.376439	1.04028	-0.663838
65422	6.95266	0.543197	6.40947
65630	0.729319	0.742574	-0.0132556
65803	0.934045	0.738397	0.195648
66510	0.916422	0.482234	0.434189
66549	0.915033	0.33462	0.580412
66764	1.47225	0.888681	0.583573
67239	4.60141	0.391344	4.21006
67323	9.06399	1.00411	8.05989
67405	22.2974	1.76149	20.536
67429	0.483092	0.680934	-0.197842
67532	0.952846	0.801804	0.151042
67811	3.31048	0.372578	2.9379
68054	5.32213	0.538048	4.78408
68427	0.619425	0.853289	-0.233864
68441	0.255951	0.722222	-0.466271
68496	31.2054	1.31076	29.8947
68590	0.285589	0.669413	-0.383824
68633	0.632669	0.461775	0.170893
68892	0.92291	0.920411	0.0024984
69007	3.87954	0.680851	3.19869
69355	26.5637	1.63694	24.9267
69472	2.11813	0.485886	1.63224
69611	1.18644	0.505902	0.680538
69632	1.76079	0.484211	1.27658
69643	3.00021	0.506864	2.49335
69866	1.67454	0.718172	0.956367
70116	1.3832	0.789733	0.593463
70280	6.80929	0.694444	6.11485
70294	6.79481	0.865801	5.92901
70422	5.24375	0.813764	4.42999
70430	0.948509	0.782176	0.166334
70568	0.750188	0.688182	0.0620053
70661	2.45043	0.517063	1.93337
70669	24.8483	1.42536	23.4229
70815	1.64647	0.790905	0.855562
70841	1.11713	0.859951	0.257178
70983	1.02371	0.943865	0.079842
71024	0.736842	0.829354	-0.092512
71067	0.654108	0.489117	0.164991
71542	0.416667	1.26616	-0.84949
71594	1.89526	0.752465	1.1428
71643	22.7338	1.44293	21.2909
71662	2.71624	0.684391	2.03185
71738	7.27782	1.05434	6.22348
72021	8.84425	1.3795	7.46475
72349	12.8268	0.912904	11.9139
72398	8.34601	0.706456	7.63956
72406	4.13648	0.423834	3.71265
73131	20.4225	1.20594	19.2166
73225	0.877396	0.67734	0.200056
73426	13.6186	1.0917	12.5269
73522	0.787677	0.798663	-0.0109855
73728	17.2068	1.37202	15.8348
73776	0.678829	0.926377	-0.247548
73911	1.89412	0.372208	1.52191
74238	2.17678	0.626305	1.55048
74676	1.94791	0.706714	1.2412
74790	24.9308	2.09572	22.8351
75208	0.841407	0.478215	0.363193
75244	1.34395	0.381874	0.962078
75379	0.841515	0.75339	0.0881245
75722	15.4745	1.1984	14.2761
75749	1.4697	0.518417	0.951283
75932	2.14613	0.397022	1.74911
75997	0.748783	0.695652	0.0531311
76093	10.6998	1.30276	9.39706
76108	6.2709	0.422052	5.84885
76356	4.63277	0.717581	3.91519
76530	2.73159	0.644864	2.08673
76600	3.3534	0.686716	2.66668
76689	10.6724	0.810537	9.86189
76788	1.52737	0.347303	1.18006
76885	7.41955	1.17446	6.24509
76972	0.535906	0.706633	-0.170728
76977	1.48305	0.866591	0.61646
77044	1.18209	0.561112	0.62098
77112	1.01963	0.769231	0.250397
77118	2.02928	0.70922	1.32006
77308	6.87111	0.941331	5.92978
77339	12.8595	1.09215	11.7673
77360	2.00396	0.653442	1.35052
77426	2.10912	0.578168	1.53096
77549	0.372971	0.787026	-0.414055
77599	0.411053	1.14522	-0.734171
77627	19.6188	1.1565	18.4623
77639	0.873786	0.538951	0.334835
77645	5.06891	1.12004	3.94887
77816	0.944476	0.539906	0.40457
77910	5.25547	1.38954	3.86593
78046	1.02876	0.732792	0.295966
78161	1.7297	0.583703	1.146
78296	3.59765	0.272547	3.3251
78449	4.63804	1.18812	3.44992
78556	0.830048	0.508228	0.321819
78610	4.27991	0.890708	3.3892
78634	0.300509	0.499049	-0.198541
78668	0.853081	0.718711	0.134369
78701	16.1724	0.633072	15.5393
78713	6.4255	1.70962	4.71588
78977	5.44919	0.761697	4.68749
79139	4.45487	0.842549	3.61232
79235	1.23137	0.326305	0.905062
79316	3.01619	0.735294	2.2809
79486	1.99038	0.639659	1.35072
79528	0.783875	0.974659	-0.190784
79637	3.60227	0.442478	3.15979
79922	2.55725	0.637296	1.91996
79974	2.7131	1.02316	1.68994
80012	0.341219	0.547196	-0.205976
80048	27.9831	1.89485	26.0882
80609	1.79505	0.775194	1.01985
80664	1.44522	0.905888	0.539333
80926	7.10112	0.933432	6.16769
80952	3.27156	0.743679	2.52788
81098	4.79518	0.685401	4.10978
81118	2.96482	0.797	2.16782
81173	0.634585	1.07764	-0.443054
81213	0.671682	0.907258	-0.235576
81437	0.550406	0.316071	0.234335
81485	29.8785	1.08455	28.794
81879	0.505433	0.655407	-0.149974
81950	0.781632	0.540408	0.241224
82107	4.33137	1.17817	3.1532
82361	8.10417	0.877426	7.22674
82621	0.508105	0.729167	-0.221061
82651	29.8168	1.23517	28.5817
82848	0.493921	0.52716	-0.0332392
83051	26.8058	1.50012	25.3057
83282	3.34158	0.918153	2.42343
83501	2.84116	0.637105	2.20406
83579	1.834	1.08033	0.753667
83605	10.4438	1.40465	9.03911
83681	2.79379	0.857287	1.9365
83719	2.55743	0.584498	1.97294
83780	2.02429	0.736414	1.28788
83836	0.471698	0.785083	-0.313385
83851	1.22642	0.483793	0.742622
83866	0.746791	0.738623	0.00816831
83931	7.5385	0.72692	6.81158
84063	1.66503	0.780488	0.884546
84087	5.70012	0.627668	5.07246
84202	1.66523	0.803942	0.861289
84215	0.426959	0.593702	-0.166742
84279	0.387913	0.650488	-0.262574
84372	2.07517	0.715381	1.35979
84385	29.8067	1.88056	27.9262
84444	0.996318	0.580833	0.415485
84501	0.659654	0.728555	-0.0689005
84567	1.42193	0.976801	0.44513
84621	4.68966	0.936191	3.75346
84765	1.7016	0.996767	0.704836
84981	8.78803	0.854937	7.93309
85572	14.0525	1.2749	12.7776
85941	0.81101	0.977199	-0.166189
85986	8.05306	1.44413	6.60892
86046	14.4664	1.12168	13.3447
86151	1.45482	0.53411	0.920714
86260	0.483092	0.569589	-0.0864971
86318	8.85672	0.653431	8.20329
86566	5.05644	0.749168	4.30728
86591	1.35474	0.892133	0.462609
86602	1.43848	0.564516	0.873963
86694	0.399893	0.131027	0.268866
87081	2.15947	0.901639	1.25783
87548	4.03972	0.910577	3.12914
87707	0.62954	0.689655	-0.0601152
87851	5.00655	1.50674	3.49981
87929	4.67446	0.896624	3.77783
88007	14.5117	0.684182	13.8276
88203	10.8663	1.04539	9.82094
89079	27.0633	1.05263	26.0107
89160	1.72786	0.910273	0.817589
89181	0.891493	0.457666	0.433827
89232	3.75966	0.844996	2.91467
89416	4.17155	0.675204	3.49635
89574	7.05645	1.18615	5.8703
89737	0.55814	0.61792	-0.0597801
90153	7.50726	0.75365	6.75361
90199	0.493986	0.551471	-0.0574843
90391	3.6944	0.803489	2.89092
90417	0.347625	0.567242	-0.219617
90506	18.1259	1.39256	16.7333
90681	0.664282	0.281042	0.38324
90724	5.95855	0.746866	5.21168
90818	1.24329	0.950054	0.293235
90991	15.9682	1.40805	14.5601
91124	2.99461	0.709046	2.28556
91171	3.8806	0.926146	2.95445
91330	4.03811	0.949217	3.0889
91483	3.15217	0.498034	2.65414
91488	3.00107	1.04685	1.95423
91645	1.54639	1.10711	0.439286
91654	0.676306	0.967067	-0.290761
91797	15.9822	1.71951	14.2627
92175	3.5345	0.568041	2.96646
92580	32.1993	2.57691	29.6224
92661	0.398825	0.375033	0.023791
92706	0.823635	0.756983	0.0666522
92945	0.971323	0.768049	0.203274
93179	2.01977	0.446304	1.57346
93347	5.09499	0.555262	4.53973
93717	27.1023	1.88886	25.2135
94000	0.532269	0.28955	0.242719
94162	3.69051	0.966429	2.72408
94224	0.791937	1.02794	-0.236002
94245	3.53558	0.771562	2.76402
94332	2.03241	1.05235	0.980061
94520	26.6174	1.97219	24.6452
94649	0.359389	0.805115	-0.445726
94874	11.6762	1.39629	10.2799
94943	1.41378	0.947261	0.466524
95467	12.5516	1.08387	11.4677
95718	1.29648	1.06532	0.231156
95795	1.98292	0.730717	1.25221
95804	0.553863	0.651289	-0.0974258
95852	1.08025	0.860215	0.220032
95942	2.10761	0.730117	1.37749
96183	20.1359	1.48817	18.6477
96496	0.717189	0.883652	-0.166464
96508	10.8503	0.766568	10.0837
96616	0.739675	0.477555	0.26212
96732	3.39835	0.828057	2.57029
97427	27.7548	0.964798	26.79
97590	7.55668	0.856475	6.7002
97604	7.80474	0.695876	7.10886
97866	1.69318	0.772875	0.920301
97891	12.612	1.07472	11.5372
98173	2.85624	0.857366	1.99887
98344	23.0346	1.51435	21.5203
98392	1.3917	0.660153	0.731547
98405	8.3966	0.938589	7.45801
98458	0.435414	0.522984	-0.0875701
98551	3.50781	0.83468	2.67313
98723	5.39439	0.934081	4.46031
98840	0.867824	0.365917	0.501906
98969	0.915478	0.615302	0.300176
98977	2.71796	0.670062	2.0479
99603	2.4093	1.09051	1.31878
99856	0.697016	0.529865	0.167151
99936	3.31325	0.691134	2.62212
100138	1.41154	1.02244	0.389092
100198	2.81343	0.62144	2.19199
100287	1.88849	0.939702	0.948787
100380	3.56362	1.09014	2.47348
100384	3.32819	0.957447	2.37074
100547	2.65646	0.818205	1.83826
100788	8.31971	0.918836	7.40088
100795	0.551896	0.526521	0.025375
101017	8.05717	0.880503	7.17666
101341	1.82275	0.549209	1.27354
101349	1.81553	1.05518	0.760349
101430	1.08071	0.428878	0.65183
101479	9.19252	0.829066	8.36345
101673	15.3598	1.11623	14.2435
101749	0.977499	0.491979	0.48552
101755	6.31093	0.748441	5.56249
101892	1.91286	0.501882	1.41098
102049	0.522486	0.800388	-0.277903
102180	9.14815	1.01737	8.13078
102237	0.539755	0.489237	0.0505182
102314	0.673684	0.599101	0.0745829
102549	3.92113	0.823245	3.09788
102789	1.34398	0.841606	0.502376
102847	2.53734	0.873265	1.66408
102876	14.3564	1.6199	12.7365
103091	1.34108	0.508721	0.832361
103173	13.7561	0.872093	12.884
103241	0.664071	0.607822	0.056249
103308	1.85705	1.05904	0.798009
103315	4.57666	0.585885	3.99077
103324	2.85492	0.853561	2.00136
103338	3.47099	0.402145	3.06885
103385	1.55327	0.857538	0.695733
103500	3.58883	0.641849	2.94699
103530	1.30425	0.503145	0.801105
103638	1.69492	1.11434	0.580574
104021	0.781745	0.780297	0.00144771
104051	1.693	0.491521	1.20148
104108	31.4689	1.51553	29.9533
104118	1.86107	0.561368	1.2997
104173	0.129255	0.72904	-0.599785
104257	3.24457	1.19746	2.04711
105403	2.12351	0.592832	1.53067
105466	8.24908	1.14301	7.10607
105471	0.960118	0.971398	-0.0112796
105717	3.68618	0.833333	2.85284
105732	1.82057	0.819876	1.00069
105783	5.7197	0.837139	4.88256
105851	1.57787	0.618079	0.95979
105868	19.5894	0.930233	18.6592
105890	0.90388	0.736261	0.167619
106100	11.7329	1.04031	10.6926
106254	3.82799	0.990629	2.83736
106516	5.8296	0.853154	4.97644
106583	0.56319	0.43235	0.13084
106753	3.10215	1.17265	1.92949
106911	8.41385	0.584498	7.82935
107216	2.4618	0.854937	1.60686
107433	21.9984	0.961788	21.0366
107547	3.58683	0.822943	2.76389
107765	1.40437	0.519931	0.884438
107787	2.29095	0.611777	1.67917
107810	1.22324	0.621923	0.601319
107864	10.8114	0.860944	9.95042
108421	14.8762	0.990874	13.8853
108500	1.77502	0.725389	1.04963
108506	3.22853	0.516929	2.7116
108570	0.531016	0.900901	-0.369885
108596	16.5994	0.980645	15.6187
108736	1.10142	0.316206	0.785217
109001	1.87247	0.518775	1.35369
109013	3.45751	0.612401	2.84511
109179	1.4862	0.741256	0.744944
109296	21.0704	1.41924	19.6512
109326	0.537301	0.260134	0.277167
109468	3.32209	1.1128	2.20929
109508	0.402176	0.442478	-0.0403014
109548	10.274	0.967982	9.30599
109622	1.12386	0.713758	0.4101
109666	3.08219	0.621118	2.46107
109783	0.577558	0.930109	-0.352551
109887	0.499376	0.486224	0.0131521
109977	2.33818	0.459301	1.87888
110164	24.8776	1.40492	23.4727
110473	3.86797	0.602245	3.26573
110591	1.11625	0.608239	0.508015
110608	7.10539	0.62095	6.48444
110795	5.30936	0.663065	4.64629
110842	2.07957	0.808489	1.27108
110869	9.32297	1.06832	8.25465
110914	10.5968	0.575314	10.0215
110943	8.55856	1.05374	7.50482
111026	2.52025	0.500278	2.01997
111217	6.52544	1.06707	5.45837
111614	0.588789	0.57971	0.0090793
111662	6.04216	0.913129	5.12904
111734	1.75932	0.879765	0.879559
111878	0.734639	0.598229	0.13641
111943	11.371	0.99418	10.3768
112076	3.8876	0.959112	2.92849
112123	0.41269	0.982166	-0.569476
112140	17.1953	0.888889	16.3064
112415	1.79238	0.402594	1.38979
112454	1.12274	0.474854	0.647881
112625	14.7239	0.927961	13.796
113015	0.717489	0.656716	0.0607724
113057	2.01913	1.2123	0.806828
113084	1.37662	0.52755	0.849074
113118	0.457481	0.810889	-0.353408
113514	3.36927	0.904853	2.46442
113653	4.26431	0.770378	3.49393
113733	1.29125	1.0278	0.263451
113768	28.6977	1.95285	26.7448
113934	0.651769	0.546584	0.105185
114348	8.29315	1.21498	7.07818
114485	1.96733	0.626409	1.34093
115044	5.44148	0.82801	4.61347
115068	4.87325	0.886015	3.98724
115177	7.87989	0.946832	6.93306
115279	19.9612	1.40023	18.5609
115384	1.80634	0.717167	1.08918
115628	4.09949	0.722543	3.37695
115918	1.61541	0.535619	1.07979
115944	7.59063	0.806885	6.78374
116232	6.09188	0.959933	5.13195
116443	3.42348	0.966184	2.45729
116449	2.51479	0.70269	1.8121
116803	25.0313	1.04287	23.9884
117635	18.7806	1.32147	17.4592
117900	4.96084	0.979192	3.98164
117945	3.60617	0.621118	2.98505
118145	2.60739	1.03615	1.57124
118205	8.30254	1.11949	7.18305
118274	19.6591	1.27373	18.3854
118563	4.5209	1.09859	3.42231
118691	0.605711	0.747922	-0.142211
118797	0.992489	0.880235	0.112255
118820	2.378	0.620957	1.75705
118954	1.38889	0.821243	0.567646
119763	16.186	1.10199	15.084
119893	2.40421	0.880759	1.52345
119961	0.544824	1.0662	-0.52138
119993	1.20564	0.643087	0.562555
120405	1.50502	0.941476	0.563541
120553	1.74863	0.762301	0.986333
120623	1.26939	0.759319	0.510075
121169	1.5378	1.10835	0.429449
121442	2.72967	0.541738	2.18793
121454	6.32541	0.642451	5.68296
121499	2.81079	0.661914	2.14888
121523	0.455807	0.476948	-0.021141
121643	4.06504	0.688468	3.37657
121839	15.8119	1.1208	14.6911
121964	0.587484	0.525561	0.0619226
122114	1.19081	0.612053	0.578753
122195	1.0094	0.520957	0.488441
122354	26.7652	1.15802	25.6072
122374	1.20773	0.592154	0.615576
122399	0.423529	0.4914	-0.0678711
122426	0.6621	0.577617	0.0844831
122526	5.36443	0.822857	4.54157
122543	1.94064	0.399436	1.5412
122938	2.44591	0.709593	1.73632
122970	3.80422	0.481928	3.32229
123201	1.21005	0.698737	0.511309
123318	7.56303	1.06653	6.49649
123793	2.50387	0.441444	2.06243
123965	1.32594	0.644496	0.681444
124030	2.34776	0.503525	1.84424
124067	25.3263	1.79426	23.532
124147	1.59504	0.618753	0.976285
124156	3.60147	0.694112	2.90735
124235	2.47525	0.636342	1.83891
124336	0.705513	0.569589	0.135925
124379	0.356779	0.903388	-0.546609
124525	0.332736	0.494277	-0.161541
124601	4.03431	0.567742	3.46657
124777	1.03614	0.567156	0.468982
124808	1.12705	0.702282	0.424767
124881	4.2198	0.858152	3.36165
125010	10.9303	0.974184	9.9561
125030	0.701754	0.843577	-0.141822
125060	3.10814	0.583016	2.52513
125180	5.05051	0.649513	4.40099
125216	1.12184	0.511378	0.610459
125354	1.66363	0.590804	1.07282
125462	1.60233	0.769231	0.8331
125468	20.3909	1.37348	19.0174
125621	1.08015	0.64232	0.437827
125685	6.38743	0.564663	5.82277
125706	6.53209	0.558156	5.97393
125769	0.790182	0.806018	-0.0158367
125793	5.09724	0.714659	4.38258
125927	1.58703	0.612638	0.974393
126026	13.7734	1.02463	12.7488
126105	1.02041	0.497054	0.523354
126317	6.01739	1.40474	4.61265
126392	0.790306	0.943732	-0.153427
126646	4.62978	1.14143	3.48835
126716	5.72207	0.86496	4.85711
126737	2.13697	0.935569	1.2014
126775	3.35715	0.777111	2.58004
126833	1.91083	0.802188	1.10864
126916	2.18063	0.921659	1.25897
126926	1.8522	0.520349	1.33185
126991	0.813008	0.553858	0.25915
127001	1.25	0.831758	0.418242
127006	2.10299	0.379723	1.72326
127030	3.56858	0.634684	2.9339
127041	4.83101	0.495616	4.3354
127049	0.727651	0.626781	0.10087
127270	12.3117	1.17469	11.1371
127425	6.77878	1.08782	5.69096
127457	4.29104	0.649526	3.64152
127466	1.72973	0.629619	1.10011
127506	1.01881	0.77187	0.246939
127520	2.50506	1.02769	1.47737
128235	1.6649	0.598056	1.06685
128285	0.568012	0.592446	-0.0244344
128363	1.07394	0.602131	0.471806
128475	28.9002	2.15539	26.7448
128557	2.1204	0.99975	1.12065
128601	0.525739	0.712881	-0.187142
128688	2.85063	1.40056	1.45007
128694	1.83202	0.794057	1.03796
128736	3.16423	0.852053	2.31217
128803	0.831322	0.65445	0.176872
128867	2.51177	0.705882	1.80589
128885	2.50191	0.831169	1.67075
128940	0.694623	0.931918	-0.237295
129009	0.605653	0.381777	0.223876
129114	0.793291	0.629089	0.164202
129121	8.55494	1.04921	7.50572
129333	1.03974	0.499474	0.540267
129568	13.1738	1.55249	11.6213
129814	2.35747	0.661578	1.69589
130044	1.4273	0.767202	0.660095
130163	2.7588	0.413827	2.34497
130174	5.55002	0.961776	4.58825
130320	0.670807	0.306513	0.364294
130377	8.79696	0.469116	8.32784
130502	2.85714	0.647894	2.20925
130540	1.92628	0.604741	1.32154
130640	19.295	1.12676	18.1682
130652	4.81057	0.757217	4.05335
130826	1.14233	0.665901	0.476427
130991	11.4643	0.649351	10.8149
131082	1.22084	0.801555	0.419287
131138	3.23925	0.750293	2.48896
131171	1.49055	0.676329	0.814217
131281	3.17968	0.586198	2.59349
131425	4.28808	0.822499	3.46558
131510	1.59959	0.751476	0.848111
131776	2.44873	0.656276	1.79245
131792	0.876055	0.661157	0.214897
131828	0.477972	0.645508	-0.167537
131951	26.92	1.98856	24.9315
132070	0.180645	0.900116	-0.719471
132345	4.31448	0.874636	3.43984
132448	0.81607	0.542888	0.273182
132457	3.99763	0.597015	3.40062
132622	3.06096	0.784844	2.27612
132639	1.33333	0.585729	0.747604
132647	2.78246	1.03011	1.75235
132709	11.1935	0.999487	10.194
132753	14.4817	1.02193	13.4598
132810	4.35247	0.772297	3.58017
132925	3.24776	0.640205	2.60755
133190	0.511945	0.520833	-0.00888794
133225	0.387597	0.791485	-0.403888
133311	0.606367	0.702576	-0.0962093
133406	26.5326	1.88632	24.6463
133546	2.13761	0.482186	1.65542
133718	5.30711	1.44965	3.85746
133773	1.34281	0.468384	0.874428
133872	6.50916	0.680101	5.82906
134031	1.51515	0.658068	0.857084
134060	1.56821	0.456853	1.11135
134065	3.24324	0.824794	2.41845
134370	3.27977	0.616491	2.66328
134387	1.05145	0.564972	0.486482
134828	1.73369	0.616219	1.11747
135169	0.758534	0.443131	0.315402
135224	0.402267	0.494805	-0.0925372
135229	0.360946	0.298805	0.0621409
135287	0.824014	0.626141	0.197873
135526	2.41644	0.686016	1.73043
135581	1.63067	0.748387	0.882287
135629	0.460324	0.963082	-0.502757
135899	3.27361	1.22173	2.05188
136138	2.79817	0.915423	1.88275
136153	4.62347	0.943953	3.67951
136267	6.75451	0.974093	5.78041
136275	0.520177	0.785611	-0.265434
136297	6.25384	0.836645	5.4172
136328	0.268528	0.574713	-0.306184
136386	6.33185	0.758041	5.5738
136486	1.45301	0.813517	0.63949
136522	7.5063	0.640231	6.86607
136528	0.63822	0.334029	0.304191
136689	6.40711	0.961744	5.44536
136826	1.47708	0.925147	0.551929
136967	0.339559	0.706072	-0.366514
137006	9.29541	1.10118	8.19422
137036	4.1412	0.466102	3.67509
137048	1.28079	0.955617	0.325171
137057	10.4327	1.12455	9.30812
137171	1.9963	0.986768	1.00953
137186	0.721469	0.806994	-0.0855248
137255	5.52036	0.822755	4.69761
137355	1.90454	1.00026	0.904281
137395	1.00789	0.582869	0.425019
137426	0.70744	0.552625	0.154815
137447	0.568053	0.790212	-0.222159
138266	11.5267	0.931286	10.5954
138328	2.37447	0.497389	1.87709
138584	30.0228	1.67448	28.3483
138944	8.69852	0.982863	7.71566
138985	2.99607	0.279188	2.71688
139629	0.872296	0.907206	-0.0349099
139684	6.75401	0.698577	6.05543
139690	1.6344	0.48793	1.14647
139699	0.182959	0.788603	-0.605645
139738	0.575705	0.757576	-0.181871
139797	28.1282	1.45889	26.6693
140179	0.659848	1.13236	-0.472512
140239	1.97239	0.525185	1.4472
140576	23.7033	1.37349	22.3298
140591	2.67691	0.672108	2.00481
140633	1.10818	0.729395	0.378785
140662	0.372671	0.753891	-0.38122
140798	1.002	0.434993	0.567011
140937	1.37987	0.590349	0.789521
141138	0.759219	0.523128	0.236091
141202	29.6458	1.921	27.7248
141357	2.83533	0.821192	2.01414
141416	2.48465	0.925926	1.55873
141713	1.23023	0.679739	0.55049
141800	2.36395	0.848618	1.51533
142170	12.1914	1.1595	11.0319
142223	9.10392	1.09979	8.00414
142272	12.3815	1.19418	11.1873
142444	4.96915	0.804424	4.16472
142611	1.70816	0.789663	0.918502
143001	3.34462	0.785582	2.55904
143235	14.0413	0.94451	13.0968
143307	2.68068	0.869157	1.81153
143346	6.30923	0.847868	5.46136
143571	7.89166	0.557982	7.33368
143643	1.12964	0.490798	0.638842
143803	24.3534	1.61753	22.7358
144097	0.689316	0.861868	-0.172553
144217	0.670157	0.650441	0.0197164
144255	0.575067	0.424809	0.150258
144412	0.730964	0.622665	0.108299
145227	5.71713	0.862281	4.85485
145380	0.765306	0.597229	0.168077
145504	5.01475	0.923514	4.09124
145518	30.6028	1.84659	28.7562
145747	1.08434	0.972326	0.112011
145805	2.63097	1.10817	1.5228
146523	0.872296	0.537241	0.335055
146650	0.165609	0.922778	-0.757169
146691	28.7936	1.41429	27.3793
146700	3.80922	0.82008	2.98914
146705	1.75896	0.673821	1.08514
146978	0.655093	0.936281	-0.281188
147054	0.251177	0.624468	-0.37329
147103	0.391645	0.835322	-0.443677
147167	1.57155	0.390508	1.18104
147177	1.19149	0.583897	0.607593
147192	4.90899	0.827713	4.08128
147281	0.843343	0.562297	0.281046
147309	14.7717	0.851789	13.92
147346	3.68758	0.62028	3.0673
147360	1.78057	0.636436	1.14413
147399	7.76133	0.813435	6.94789
147531	2.82575	0.430416	2.39533
147584	0.696185	0.725244	-0.0290592
147606	0.652174	0.490597	0.161577
147639	0.904159	0.471045	0.433115
147693	1.87227	0.436324	1.43595
147963	2.46421	0.818374	1.64584
148162	0.475398	0.532725	-0.0573264
148189	0.519235	1.01523	-0.495993
148209	21.8128	2.04561	19.7672
148623	2.3267	0.918114	1.40858
148738	13.1359	0.606214	12.5296
148792	13.1813	0.907487	12.2738
148930	1.19736	0.615227	0.582131
149053	0.930421	0.559067	0.371354
149076	4.29627	0.663664	3.6326
149236	1.26909	0.513507	0.755578
149254	2.18366	0.987433	1.19623
149565	5.08927	0.653595	4.43568
149866	2.6749	0.927292	1.74761
150200	0.64999	1.02539	-0.3754
150205	0.875971	0.687792	0.188179
150209	1.02389	0.498132	0.525759
150231	1.25257	0.588957	0.66361
150256	3.22102	0.863984	2.35704
150292	1.01568	0.53515	0.480527
150313	20.7456	1.03397	19.7117
150448	0.896511	0.680107	0.216405
150464	0.929216	1.02339	-0.0941762
150547	7.94023	0.980392	6.95984
150646	1.12947	0.818624	0.310847
150769	1.64474	0.474763	1.16997
150919	3.64	0.546306	3.09369
151013	7.0887	1.00325	6.08545
151081	7.57234	0.781461	6.79088
151133	0.973545	0.405077	0.568468
151401	1.14102	0.892061	0.248963
151571	2.47733	0.675087	1.80224
151823	2.66458	0.880324	1.78425
152178	0.982214	0.705467	0.276747
152345	23.8579	1.86695	21.991
152372	1.02625	0.521059	0.505189
152457	2.22953	0.708086	1.52145
152639	0.630435	0.78066	-0.150225
152885	7.66707	1.24507	6.422
152903	2.12187	0.645031	1.47684
152974	4.83678	0.922266	3.91451
153242	12.0748	0.825243	11.2496
153393	4.38202	0.676306	3.70572
153618	5.67648	1.16753	4.50896
153648	0.678273	0.49433	0.183943
153672	9.86619	1.04402	8.82217
153677	3.38836	0.70205	2.68631
153843	1.14674	0.800777	0.345959
153876	0.915232	0.480769	0.434463
154002	1.41434	0.839408	0.574935
154053	6.45095	0.476839	5.97411
154131	1.15646	0.758474	0.397989
154161	0.35545	0.46706	-0.11161
154169	0.890764	0.683093	0.207671
154203	2.39433	0.675839	1.71849
154359	1.59145	0.843577	0.747877
154422	0.793651	0.725514	0.0681369
154447	8.08101	0.708527	7.37248
154549	1.31021	0.927835	0.382377
154599	8.41914	1.03289	7.38625
155201	5.51643	0.889121	4.62731
155407	2.41785	0.521869	1.89599
155481	12.2769	0.791296	11.4856
155824	1.9032	0.594648	1.30855
156016	10.7849	1.22653	9.55834
156210	3.3419	0.905277	2.43663
156228	5.22388	0.722259	4.50162
156519	3.42205	1.15213	2.26993
156630	1.20538	0.696491	0.508887
156652	0.456204	0.813008	-0.356804
156682	3.15814	0.644815	2.51333
156736	14.5965	0.823949	13.7725
156788	4.82419	1.17553	3.64866
156985	6.54749	0.807834	5.73965
157034	0.558036	0.426743	0.131293
157173	1.222	0.681474	0.540522
157268	3.03396	0.606649	2.42731
157465	1.30287	0.740558	0.562312
157591	0.825451	0.413698	0.411753
157683	2.97697	0.582437	2.39454
157788	3.7936	0.789963	3.00364
158190	7.55601	0.438596	7.11741
158240	6.09973	0.779874	5.31986
158274	10.7799	1.00697	9.77289
158325	1.09764	0.564972	0.532673
158674	9.27883	0.722954	8.55588
158719	4.18518	0.933872	3.2513
158724	0.714456	0.831653	-0.117197
158899	2.71883	0.775795	1.94304
158982	5.25201	0.727084	4.52493
159123	1.20898	0.535762	0.673219
159223	5.39454	0.82574	4.5688
159238	6.27756	0.939101	5.33846
159253	0.990535	0.807574	0.18296
159483	4.94873	0.83502	4.11371
159503	4.4287	0.834971	3.59373
159677	8.82589	1.23367	7.59222
159709	0.792801	0.981595	-0.188795
159900	3.29893	0.966429	2.3325
159999	4.44535	0.581689	3.86366
160313	1.12083	0.580862	0.539969
160329	0.738981	0.785261	-0.04628
160340	1.68776	0.708383	0.979381
160445	0.747038	1.22681	-0.479773
160471	1.08878	0.406504	0.682273
160544	0.349498	0.51089	-0.161392
160647	23.1958	1.75818	21.4376
160693	0.237201	0.737619	-0.500418
160769	4.91546	1.10303	3.81243
160984	3.19889	0.929415	2.26947
161354	3.63128	0.484001	3.14728
161420	10.7529	1.26235	9.49054
161590	0.672915	0.809604	-0.136688
161655	0.444965	0.34004	0.104925
161960	3.85717	1.26449	2.59269
162205	0.884956	1.13208	-0.24712
162251	1.26442	0.561798	0.702621
162260	21.1908	1.86421	19.3266
162562	0.608472	0.664717	-0.056245
162622	8.6012	1.02925	7.57194
162836	0.636475	0.548396	0.088079
162949	1.25422	0.483092	0.771129
163003	1.15894	0.834455	0.324485
163060	1.08773	0.752315	0.335413
163099	3.72904	0.42005	3.30899
163162	1.41983	0.446304	0.97353
163206	1.72235	0.47367	1.24868
163477	2.04559	0.585838	1.45975
163495	17.2559	0.892857	16.3631
163573	11.856	1.34969	10.5063
163624	0.269934	0.478108	-0.208174
163915	2.48447	0.471822	2.01265
164059	0.715137	0.778308	-0.0631707
164066	1.77866	1.15878	0.619879
164131	4.15709	0.752068	3.40502
164155	6.43146	0.866463	5.565
164479	4.30704	0.768468	3.53858
164545	4.11605	0.843672	3.27237
164656	6.38912	0.713531	5.67559
164662	1.9943	1.25501	0.739295
164797	0.854904	0.601915	0.252989
165196	2.61375	0.753701	1.86005
165205	2.09654	0.695745	1.40079
165325	6.05058	1.24514	4.80544
165361	3.39591	0.898127	2.49779
165445	16.7339	1.90848	14.8254
165962	0.499773	0.507099	-0.00732656
166006	3.1664	0.884956	2.28145
166010	2.61202	0.576218	2.03581
166030	1.27307	0.851743	0.421331
166160	2.47646	0.588524	1.88794
166174	1.10845	0.510949	0.597506
166216	1.80201	0.874971	0.927036
166480	2.48518	0.775	1.71018
166522	0.445104	0.202583	0.242521
166604	20.9934	1.60147	19.3919
166655	0.528435	0.660611	-0.132176
166916	3.35484	0.742068	2.61277
167071	5.96787	1.36398	4.60388
167303	1.50512	0.869336	0.635781
167387	2.94952	1.22364	1.72588
167639	2.09376	0.509731	1.58402
167701	9.98138	0.960219	9.02116
168062	15.2017	1.05546	14.1462
168098	0.626506	0.85922	-0.232714
168217	5.44339	0.687723	4.75567
168237	4.75698	0.436121	4.32086
168274	9.1791	1.0884	8.09071
168365	2.71068	0.948012	1.76267
168387	0.66686	0.758035	-0.0911752
168443	2.09651	0.517977	1.57853
168852	2.93775	0.350877	2.58688
168865	0.766636	0.703654	0.0629824
168887	1.60579	0.803859	0.801935
168955	0.403609	0.941236	-0.537628
169041	24.2526	1.2674	22.9852
169175	1.22412	0.757378	0.466745
169183	4.44601	0.857588	3.58842
169299	6.72809	0.954198	5.77389
169452	5.45719	0.75227	4.70492
169634	1.20734	0.644681	0.562656
169931	0.925688	0.55668	0.369008
169971	1.80818	0.745885	1.06229
170177	0.786627	0.531658	0.25497
170239	29.9286	1.94245	27.9861
170281	0.373785	0.707547	-0.333762
170434	5.11332	0.564103	4.54922
171107	10.7116	1.15621	9.55537
171282	1.87993	0.445765	1.43416
171329	0.570426	1.04408	-0.473658
171422	0.542406	0.868233	-0.325827
171455	0.844511	0.399501	0.44501
171460	21.1291	1.52196	19.6071
171518	0.48583	0.513215	-0.0273853
171538	1.52534	0.705823	0.819513
171556	0.660737	0.8726	-0.211863
171848	4.58079	0.668482	3.91231
171883	0.678803	0.642134	0.036669
172030	0.945477	0.629591	0.315887
172081	1.13827	0.695697	0.442569
172289	29.4244	1.00575	28.4186
172412	1.0872	0.723012	0.364191
172527	2.51703	1.02907	1.48796
172571	7.37189	0.157812	7.21408
172760	12.9676	1.03882	11.9288
172838	1.07163	0.825309	0.246321
173379	30.1746	1.56334	28.6113
173406	0.423216	0.764401	-0.341184
173712	0.675024	0.565885	0.109139
173907	0.870575	0.492126	0.378449
174058	2.11486	0.574438	1.54042
174257	11.2447	0.821444	10.4232
174453	3.01395	0.724288	2.28967
174552	3.2627	0.652119	2.61058
175112	32.7789	2.75107	30.0279
175128	1.69318	0.680457	1.01272
175139	0.929272	0.574084	0.355188
175264	2.27035	0.713698	1.55665
175344	0.767399	0.913901	-0.146502
175375	1.1396	0.672182	0.467419
176077	31.2728	1.75182	29.521
176749	1.60441	0.548355	1.05605
176948	2.56243	0.654253	1.90818
177064	22.0215	1.35876	20.6628
177224	8.9267	0.638204	8.2885
177255	8.27486	0.953437	7.32142
177410	8.08011	0.667326	7.41278
177485	1.7813	0.436906	1.34439
177512	0.298582	0.73433	-0.435748
177717	3.90384	0.502994	3.40084
177933	5.76456	0.729069	5.03549
177942	6.53027	0.613208	5.91707
178047	6.92856	0.770276	6.15828
178278	0.563733	0.475561	0.0881717
178288	0.622471	0.823592	-0.201121
178309	0.698663	0.557769	0.140895
178331	0.520833	1.05014	-0.529311
178401	2.0172	0.571132	1.44606
178748	9.2901	1.17617	8.11393
178960	4.63592	0.538048	4.09787
179061	1.59343	0.655824	0.937609
179320	3.45642	0.80281	2.65361
179477	5.90344	1.63767	4.26577
179562	0.723712	0.481464	0.242249
179787	1.19485	0.743679	0.451174
179791	1.55358	0.687961	0.865615
179970	3.51026	0.806248	2.70401
179980	8.06452	0.917899	7.14662
179986	4.60829	0.693018	3.91528
180054	0.65037	0.824907	-0.174537
180187	0.724807	0.373035	0.351772
180219	5.56529	1.11732	4.44798
180273	4.37344	0.565276	3.80817
180534	2.37146	0.508906	1.86255
180651	11.7277	1.10875	10.619
180656	1.43027	0.841121	0.589153
180703	1.67494	0.607903	1.06704
180727	8.24545	0.593401	7.65204
180865	0.741997	0.738734	0.00326273
180937	1.51767	1.05927	0.458398
180960	3.84436	1.01378	2.83058
181010	1.37423	0.806018	0.568215
181230	12.4116	0.769613	11.642
181375	2.6999	0.563173	2.13672
181447	1.96744	0.667461	1.29997
181483	1.9311	0.728726	1.20237
181542	0.944611	0.760719	0.183892
181588	1.11636	0.868516	0.247843
181728	1.07817	0.588708	0.48946
182080	1.1504	0.553651	0.596753
182159	1.95892	0.49838	1.46054
182169	7.78593	0.899101	6.88683
182181	0.678733	0.622355	0.056378
182241	1.84258	0.43224	1.41034
182319	4.23491	0.581114	3.65379
182463	2.63879	0.299157	2.33963
182535	7.82869	0.55336	7.27533
182914	2.55883	0.732792	1.82604
182998	4.88798	0.674536	4.21345
183330	8.19271	1.39672	6.79599
183409	1.85411	1.03977	0.81434
183561	0.58906	0.530035	0.059025
183778	22.0419	1.08312	20.9587
183843	0.435374	0.654279	-0.218905
184056	2.03471	0.673607	1.3611
184172	0.746866	0.671141	0.0757249
184219	0.885391	0.710429	0.174962
184340	0.677896	0.530504	0.147392
184540	0.921376	0.393908	0.527468
184611	0.694143	0.410362	0.283782
184654	13.1656	0.880503	12.2851
184944	26.2399	1.26767	24.9722
185457	1.13562	0.577889	0.55773
185760	1.6167	0.660248	0.956448
185766	2.31332	0.849082	1.46424
185834	0.528945	0.638638	-0.109693
185972	7.09288	0.609756	6.48313
186197	28.5146	1.76485	26.7498
186315	0.544016	0.386847	0.157169
186436	0.874381	0.363433	0.510948
186483	2.5119	0.495458	2.01644
186827	7.3903	0.869349	6.52095
186831	4.65343	0.84221	3.81122
186930	3.39149	0.794415	2.59708
187125	3.61715	0.824687	2.79246
187137	2.64561	0.564061	2.08155
187421	3.7784	0.895968	2.88243
187493	1.42045	0.515222	0.905232
187592	1.34357	0.638244	0.705327
187618	1.80987	0.221839	1.58803
187760	26.1637	1.11834	25.0453
187943	1.9454	0.520575	1.42483
188229	3.21464	0.450755	2.76388
188347	2.35181	0.623053	1.72876
188598	0.548628	0.901379	-0.35275
188616	21.5881	0.952129	20.636
188767	9.55622	0.725611	8.83061
188830	9.54677	0.803859	8.74291
189020	3.54592	0.744212	2.80171
189211	0.755405	1.03683	-0.28143
189442	9.11602	0.695444	8.42058
189495	2.45545	0.827452	1.62799
189801	2.2239	0.315529	1.90837
189837	0.600327	0.509188	0.0911399
189901	1.53227	0.578972	0.953302
189972	2.7355	0.563777	2.17173
190151	3.06566	0.574713	2.49095
190225	1.64969	0.897666	0.752028
190326	3.58444	0.590987	2.99345
190422	1.01359	0.332056	0.68153
190652	5.9688	0.947653	5.02115
190743	0.361955	0.839161	-0.477206
190836	19.6054	1.33918	18.2662
190880	5.32475	0.68918	4.63557
190987	1.62353	0.942096	0.681434
191023	2.007	0.613636	1.39336
191181	1.84323	0.671286	1.17195
191189	1.29093	0.342612	0.948314
191398	2.75745	0.435519	2.32193
191451	1.24497	0.838471	0.406494
191457	3.08609	0.960809	2.12528
191631	3.42523	0.345764	3.07947
192067	28.4131	1.65774	26.7554
192175	1.32562	0.455696	0.86992
192286	2.51558	0.577309	1.93827
192331	1.27018	0.777454	0.492729
192573	1.53654	0.948475	0.58807
192658	1.06383	0.704607	0.359223
192708	0.52504	0.706522	-0.181481
193108	1.30272	0.754226	0.54849
193208	0.730573	0.474183	0.25639
193256	0.951877	0.229183	0.722695
193318	0.322471	0.896552	-0.574081
193440	31.3162	2.32609	28.9901
193583	0.722374	0.469239	0.253135
193824	2.90244	0.493755	2.40868
193848	2.78117	0.605187	2.17598
193943	1.14915	0.57323	0.57592
194349	2.40046	0.312989	2.08747
194656	15.9395	1.42032	14.5192
194699	1.58189	0.682927	0.898967
195051	3.65256	0.872093	2.78047
195055	0.703107	0.706972	-0.00386493
195070	20.8972	1.34422	19.5529
195241	1.78144	0.988092	0.793349
195412	2.14098	0.720634	1.42035
195444	5.45524	0.547098	4.90814
195931	1.87387	0.504819	1.36905
196007	2.25094	0.808081	1.44286
196203	2.84341	0.774032	2.06938
196226	22.9445	1.26977	21.6748
196258	1.36431	0.844595	0.519712
196292	0.806596	0.654912	0.151684
196389	1.20019	0.569064	0.631128
196540	0.949743	0.644995	0.304748
196619	3.5116	0.757193	2.75441
196840	0.798244	0.574084	0.22416
196900	4.24959	1.01414	3.23544
196951	2.33702	0.718034	1.61899
196999	0.950907	0.594434	0.356473
197074	7.51561	0.750872	6.76474
197218	1.90937	0.803643	1.10573
197426	8.02079	0.698603	7.32218
197450	4.44345	0.592593	3.85085
197504	7.66579	0.685579	6.98021
197765	11.4955	0.557385	10.9381
197779	2.13574	0.346535	1.7892
197911	7.20852	0.583374	6.62515
198179	5.41272	0.756014	4.65671
198232	1.62688	0.706311	0.920564
198257	2.48927	0.915493	1.57378
198589	7.0699	0.888569	6.18133
198619	11.2347	0.971817	10.2628
198736	5.30726	0.897756	4.40951
198829	0.857897	1.06491	-0.207012
198948	3.81259	0.948213	2.86437
198971	3.21209	0.805271	2.40682
199314	11.4667	0.874423	10.5923
199782	24.6685	1.75483	22.9137
200076	1.02786	0.723514	0.304346
200323	1.91505	0.542005	1.37304
200628	26.3838	2.45016	23.9337
200715	2.13684	0.478698	1.65814
201029	6.43623	0.629247	5.80699
201076	1.97284	0.97586	0.996981
201221	4.21135	0.681474	3.52988
201434	0.727754	0.809249	-0.0814947
201632	30.3467	1.90601	28.4407
202054	0.73076	0.2001	0.53066
202439	2.46394	0.860797	1.60315
202477	0.498267	0.428643	0.0696234
202489	4.45015	0.988343	3.46181
202865	0.976769	0.792317	0.184452
202877	2.19113	0.589536	1.60159
202882	2.5262	0.944804	1.5814
203069	19.6013	0.996264	18.605
203258	11.5675	0.831991	10.7355
203479	1.08043	1.01626	0.064172
203710	0.75188	0.922693	-0.170814
204299	8.33677	0.933085	7.40369
204313	2.76316	0.587921	2.17524
204382	1.41956	0.633392	0.786166
204684	2.5744	0.424581	2.14982
204741	0.86514	0.520156	0.344984
204759	26.5262	1.12527	25.4009
204944	14.6962	0.756048	13.9402
205193	7.12299	0.464705	6.65829
205595	6.05647	0.666667	5.3898
205756	3.43975	0.745156	2.6946
205864	23.8277	1.42476	22.4029
205946	0.652769	0.533689	0.11908
205984	2.33273	0.917431	1.4153
206007	5.78162	0.916767	4.86485
206074	2.37656	0.497265	1.87929
206120	4.63372	0.714104	3.91961
206155	6.55317	0.835232	5.71794
207006	3.25117	0.532654	2.71851
207078	0.380952	0.839921	-0.458969
207095	1.4771	0.742207	0.734898
207464	3.05219	0.675883	2.37631
207500	28.9572	1.52368	27.4335
207645	2.18143	0.396704	1.78473
207681	5.16617	0.64498	4.52119
207788	0.603082	0.614657	-0.0115748
207864	2.27111	0.658791	1.61232
207879	2.5062	0.475624	2.03058
208115	3.93328	0.713376	3.21991
208268	1.90728	0.249446	1.65784
208331	0.561654	1.06762	-0.505961
208341	0.872242	0.791269	0.0809734
208456	0.652955	0.747922	-0.0949678
208588	1.11486	0.468966	0.645891
208635	30.2277	1.4241	28.8036
208773	0.468332	0.742115	-0.273783
208854	0.93599	0.796266	0.139725
209765	1.35849	0.684758	0.673733
209845	0.657895	0.893341	-0.235446
209877	6.64801	0.55371	6.0943
209956	2.6414	0.483871	2.15753
210131	29.2224	2.00776	27.2147
210247	0.515375	0.523679	-0.00830405
210280	2.84634	1.6822	1.16414
210501	0.68753	0.547945	0.139584
210808	3.03322	0.539568	2.49365
211068	4.65322	0.526184	4.12704
211102	4.65116	0.822622	3.82854
211110	11.1911	1.53965	9.65144
211120	1.45474	0.549882	0.904859
211212	2.75503	1.15321	1.60181
211284	1.28974	0.731906	0.557836
211315	2.20152	0.909577	1.29195
211363	3.65854	0.516129	3.14241
211466	0.497512	0.518276	-0.0207636
211662	31.6113	1.66713	29.9442
211989	2.26537	1.13402	1.13135
212253	3.37268	0.603318	2.76936
212269	2.44499	1.00251	1.44248
212306	9.07621	1.25282	7.82339
212341	0.603573	0.676692	-0.0731186
212700	9.20116	1.14119	8.05997
212857	0.834492	0.601375	0.233118
212864	2.03644	0.678541	1.3579
213054	32.3053	2.55514	29.7501
213263	1.67598	0.569506	1.10647
213774	8.31974	0.870647	7.44909
213992	0.601395	0.599114	0.00228088
214508	1.34247	0.684932	0.657534
214715	7.33107	0.595914	6.73516
214783	0.441362	0.921128	-0.479766
214966	26.7297	2.13847	24.5912
214999	2.67088	0.613333	2.05755
215311	2.02915	0.560839	1.46831
215618	0.575766	0.526177	0.0495882
215730	13.323	1.12442	12.1985
215774	0.58464	0.694444	-0.109805
215791	3.44037	0.896638	2.54373
215796	13.2128	1.5159	11.6969
215909	0.499868	0.61626	-0.116391
215934	2.61731	0.569801	2.04751
216289	0.627615	0.630762	-0.0031467
216475	2.07411	1.21098	0.863129
216591	1.76678	0.735874	1.03091
216695	0.361582	0.633413	-0.271831
216773	31.9658	1.3347	30.6311
217078	9.40152	0.776322	8.6252
217269	2.78497	0.948542	1.83643
217369	2.79397	0.822647	1.97132
217394	2.87597	1.18906	1.68691
217586	1.04993	0.614474	0.435451
217604	0.685386	0.587173	0.0982133
217725	0.994391	0.92233	0.0720605
217904	0.568053	0.670819	-0.102767
218007	31.3677	2.02957	29.3381
218189	1.45442	0.766182	0.688234
218475	2.70777	0.713558	1.99422
218514	0.346482	0.763359	-0.416877
218557	0.575615	0.468904	0.106711
218876	21.6065	1.17052	20.4359
218970	10.5469	0.718467	9.82841
219014	5.63107	0.761035	4.87003
219424	5.51138	0.842266	4.66911
219749	0.535396	0.9098	-0.374404
219889	0.173439	0.691244	-0.517805
220107	3.71517	1.01963	2.69554
220296	1.19898	0.878073	0.320906
220311	2.43153	0.861414	1.57012
220674	0.569476	0.830431	-0.260955
220757	28.3047	1.43014	26.8745
220782	2.7275	0.620417	2.10709
221150	4.10245	0.927859	3.17459
221171	2.65106	0.956157	1.69491
221231	0.914483	1.00478	-0.0903012
221668	26.7067	1.76775	24.9389
221771	0.3999	0.48913	-0.0892304
221830	1.34301	0.346021	0.996992
222166	10.4784	0.889637	9.58881
222235	2.5019	0.601017	1.90088
222381	2.61317	0.445434	2.16773
222393	0.525509	0.551655	-0.0261459
222477	3.42686	0.833544	2.59331
222553	1.35895	0.421163	0.937787
222565	3.37632	0.6067	2.76962
222590	1.77542	0.729547	1.04587
222652	2.99415	0.703654	2.2905
222698	1.35198	0.805153	0.546828
222730	4.0048	0.611052	3.39374
222799	1.92352	0.428939	1.49458
222843	1.63517	0.814427	0.82074
222934	10.2834	0.794101	9.48934
222961	12.5998	1.39121	11.2086
223030	0.446539	0.515759	-0.06922
223108	8.74344	0.809951	7.93349
223210	0.738552	0.596206	0.142346
223264	9.67902	0.715564	8.96346
223412	5.31528	0.830238	4.48504
223423	12.0523	1.14843	10.9039
223652	0.740473	0.552923	0.187551
223700	0.810573	0.367047	0.443525
224015	1.983	0.693888	1.28911
224280	2.18341	0.716757	1.46665
224470	0.428954	0.588408	-0.159454
224506	3.0837	1.04786	2.03584
224575	25.2595	1.68882	23.5707
224769	1.00349	0.381098	0.622393
224949	23.2686	0.853106	22.4155
225121	7.16591	0.757576	6.40834
225725	0.683427	0.369783	0.313643
225879	5.45676	1.12045	4.33631
225964	13.1259	0.745501	12.3804
226007	0.831835	0.635486	0.196349
226065	2.82417	0.762777	2.06139
226112	22.6109	1.03627	21.5747
226318	2.78797	0.769804	2.01816
226344	9.30183	0.667821	8.63401
226443	2.4489	0.847458	1.60144
226492	7.49327	0.799624	6.69365
226563	6.34921	0.584368	5.76484
226569	2.1978	0.171821	2.02598
226593	2.30592	0.558659	1.74726
226765	9.16586	0.775996	8.38986
226998	8.87663	0.973684	7.90295
227073	1.6	0.598179	1.00182
227080	0.569358	0.421607	0.147751
227432	24.0674	2.0169	22.0505
227778	3.21893	0.614855	2.60408
227958	8.39207	0.822199	7.56987
228325	4.3406	0.934356	3.40625
228421	19.6367	1.53022	18.1064
228624	2.11624	0.568643	1.5476
228635	2.72887	0.401714	2.32716
228944	2.04795	0.982043	1.06591
229048	29.9819	2.90909	27.0728
229099	1.40886	0.840336	0.56852
229225	1.21034	0.849363	0.360974
229395	1.29001	0.686499	0.603515
229797	0.526316	0.574856	-0.0485405
229917	26.3251	1.54291	24.7822
229933	1.85987	0.244798	1.61507
229961	1.25932	0.659755	0.599561
229967	0.17981	0.557232	-0.377422
230066	1.871	1.04937	0.821632
230185	3.74967	0.706179	3.04349
230286	1.42613	0.349275	1.07685
230342	2.89256	0.402793	2.48977
230465	21.1377	1.14817	19.9895
230755	12.2532	0.68929	11.5639
231200	1.40674	1.01038	0.396358
231274	0.674916	0.685495	-0.0105793
231307	0.607681	1.11863	-0.510945
231621	6.27401	0.435203	5.8388
231871	1.82028	0.640854	1.17943
231905	30.4148	1.41029	29.0045
231924	1.30202	1.02512	0.276902
232102	1.0285	0.793842	0.234663
232234	1.87446	0.772286	1.10217
232324	1.06619	0.658824	0.407369
232517	0.915378	1.18765	-0.27227
233060	1.22993	0.946664	0.283265
233219	30.1948	2.32224	27.8726
233228	1.11878	0.562072	0.556709
233308	0.381508	0.819462	-0.437954
233392	1.22153	0.784611	0.436914
233474	0.899233	0.924499	-0.0252662
233759	0.965208	1.02264	-0.0574366
233775	10.0251	1.42038	8.60468
234013	4.39642	0.874423	3.522
234062	0.601353	0.70555	-0.104197
234116	1.71674	0.227618	1.48912
234170	7.63423	0.753093	6.88114
234284	1.62176	1.11376	0.507994
234335	12.983	1.10207	11.8809
234710	1.97337	0.69808	1.27529
234941	2.91283	0.625939	2.2869
234993	3.54322	0.72035	2.82287
235171	4.1622	0.547874	3.61432
235238	22.7306	1.0961	21.6345
235455	7.83654	0.750323	7.08622
235506	6.81709	0.840122	5.97697
235985	0.84108	0.969305	-0.128225
236059	1.60151	0.648649	0.952859
236488	0.708215	0.626506	0.0817093
236495	0.778669	0.578732	0.199938
236531	28.3828	1.71328	26.6696
236708	1.29108	0.520464	0.770616
236774	0.670498	0.977354	-0.306856
236825	6.32456	0.481134	5.84342
236905	2.90196	1.01755	1.88441
236963	3.06222	0.896746	2.16548
237321	14.3634	1.64282	12.7205
237333	2.64974	0.85883	1.79091
237795	0.852792	0.622904	0.229888
237855	1.8641	0.702009	1.16209
237873	6.13428	0.538951	5.59533
238037	5.5105	0.869985	4.64052
238506	12.2926	1.0952	11.1974
238823	9.40357	1.17302	8.23055
239052	2.12972	0.799148	1.33057
239235	2.86817	1.04539	1.82278
239668	27.5862	1.82584	25.7604
239688	5.83713	0.823045	5.01408
239847	1.94076	0.883246	1.05751
239865	1.23496	0.646067	0.588891
239904	0.696056	0.60208	0.0939758
240112	1.20761	0.982318	0.225287
240151	2.05379	0.763553	1.29024
240254	10.0132	1.08136	8.93184
240289	6.63594	0.712965	5.92298
240509	6.70659	0.785764	5.92082
240940	3.90254	0.590116	3.31242
241025	1.99911	0.302572	1.69654
241365	3.24516	0.999231	2.24593
241473	7.30145	0.710227	6.59122
241536	20.7201	1.92443	18.7956
241616	0.468241	0.850883	-0.382642
241706	3.03494	0.622407	2.41253
241878	0.928505	0.870863	0.0576417
241925	4.31946	1.17677	3.14269
242121	3.72972	0.944842	2.78487
242378	1.95265	0.382867	1.56978
242388	3.82022	0.436681	3.38354
242519	0.863679	0.766189	0.09749
242534	0.671785	0.568744	0.103041
242584	20.7558	1.37615	19.3796
242589	2.25714	0.672592	1.58454
242913	2.87231	0.797941	2.07437
243016	4.06812	0.529381	3.53874
243048	4.24059	0.791975	3.44861
243055	3.53372	0.690938	2.84278
243324	1.0395	1.13813	-0.0986262
243482	8.3435	0.877193	7.46631
243692	0.99108	0.527565	0.463515
243727	4.00795	0.938372	3.06958
243884	28.7052	1.55936	27.1459
244617	7.67915	1.35659	6.32256
244939	0.781053	0.679229	0.101824
245103	11.2549	0.923239	10.3317
245163	9.8773	1.25416	8.62314
245303	8.50194	0.770289	7.73165
245433	1.83849	0.681044	1.15745
245534	2.56876	0.670601	1.89816
245555	1.99842	0.802783	1.19564
245616	2.35656	0.896191	1.46037
245732	1.23397	0.450789	0.783182
245883	2.74134	0.365434	2.3759
245911	0.52093	0.728051	-0.207121
246017	28.5648	1.46388	27.101
246158	1.06096	0.511073	0.549887
246557	2.22078	0.836408	1.38438
246692	2.57538	0.723733	1.85164
246938	0.3367	0.39555	-0.0588497
246946	0.636631	0.879121	-0.24249
246955	9.03629	0.977995	8.05829
246989	0.677131	0.600901	0.0762301
247164	25.1903	1.82587	23.3644
247254	2.12371	0.605929	1.51778
247425	1.66563	0.539867	1.12576
247443	4.55373	0.334588	4.21915
247630	5.70546	0.831169	4.87429
247701	3.75892	0.8285	2.93042
247755	1.83187	0.444198	1.38768
247873	3.78151	0.703083	3.07843
248368	21.0319	0.989416	20.0425
248493	0.614439	0.710088	-0.0956488
248508	1.03442	1.2001	-0.16568
248572	1.99577	0.471921	1.52385
248615	5.6361	1.40359	4.23251
249116	0.664622	0.584053	0.0805689
249234	2.34429	0.851613	1.49268
249285	0.652774	0.419177	0.233597
249318	23.0647	1.51959	21.5451
249439	3.10559	0.544514	2.56108
249582	5.90083	0.909341	4.99149
249674	0.538642	0.632911	-0.0942697
249787	9.62277	0.879121	8.74365
250173	8.72787	0.9136	7.81427
250385	4.76951	0.647637	4.12187
250609	0.723712	0.675839	0.0478735
250737	25.8621	1.2273	24.6348
250802	3.27496	0.763541	2.51142
250970	0.993724	0.610759	0.382965
250996	2.546	0.60947	1.93653
251000	2.45881	0.350959	2.10785
251513	1.32371	0.344658	0.979049
251582	1.01398	0.578616	0.43536
251660	1.63228	1.18407	0.448214
251723	0.899587	0.820152	0.0794344
251735	21.6611	1.74453	19.9166
251744	2.16426	0.662252	1.50201
251798	0.495731	0.581058	-0.0853263
251858	2.11216	0.691443	1.42072
251927	1.86203	0.637312	1.22472
251987	2.16292	0.317277	1.84564
252178	16.3658	0.915511	15.4503
252219	0.582886	0.599114	-0.0162279
252233	2.11009	0.529801	1.58029
252278	6.05622	0.621279	5.43494
252305	0.559122	0.599427	-0.0403047
252314	0.554301	0.413972	0.140329
252422	1.79098	0.70864	1.08234
252437	2.21185	0.772304	1.43954
252446	0.622355	0.348806	0.273549
252458	0.687623	0.560149	0.127473
252536	4.43484	0.694087	3.74075
252686	1.35263	0.774159	0.578475
252729	2.02185	0.342646	1.6792
252761	5.22534	0.904255	4.32109
252825	2.22068	0.921273	1.29941
252935	1.11607	0.459335	0.656736
252995	9.98035	1.27626	8.7041
253010	2.407	0.936381	1.47062
253017	4.7691	0.714678	4.05442
253201	1.0661	0.502513	0.563586
253241	5.28465	0.997151	4.28749
253253	1.17041	0.453515	0.716897
253266	0.990099	0.692137	0.297962
253348	4.17219	0.621923	3.55026
253702	1.47399	1.10327	0.370729
253773	9.97751	0.862069	9.11544
253856	2.82165	0.483198	2.33845
253925	1.54784	0.805574	0.742269
253956	5.69982	0.58952	5.1103
254093	2.86617	0.371563	2.49461
254175	6.12858	0.963733	5.16485
254186	6.96662	0.678904	6.28771
254264	0.850966	0.338314	0.512652
254381	20.398	1.46341	18.9346
254420	0.819252	0.661521	0.157731
254637	2.34023	0.826848	1.51339
255289	0.342376	0.682415	-0.340039
255353	17.5166	1.13974	16.3768
255547	3.59485	0.620119	2.97473
255554	1.00564	0.669591	0.33605
255560	0.666502	0.760194	-0.0936914
255624	6.63012	0.930818	5.69931
255713	0.506436	0.527638	-0.0212022
255752	2.34792	0.895017	1.4529
255812	26.084	1.94478	24.1392
255982	4.77699	0.833929	3.94306
256579	9.40397	1.15146	8.25251
256596	1.0284	0.739645	0.288759
256870	10.4726	0.726392	9.74618
256886	1.15288	0.646204	0.506679
257033	2.63938	0.344371	2.295
257146	10.5398	0.921423	9.61842
257277	0.85	0.727546	0.122454
257285	5.43913	0.551793	4.88734
257315	1.2306	0.661409	0.569195
257396	7.55369	0.802901	6.75079
257414	0.83603	0.313643	0.522387
257453	1.98435	0.598024	1.38632
257598	7.1755	1.06462	6.11088
257619	21.2127	0.939306	20.2734
257986	0.614809	0.771482	-0.156673
257993	1.73103	0.60622	1.1248
258077	1.06771	1.11054	-0.0428289
258322	27.4748	1.31004	26.1648
258567	0.726698	0.633434	0.0932639
258775	0.977115	0.431965	0.545149
258805	9.5292	1.66443	7.86477
258856	0.68918	1.00553	-0.316351
258881	3.6448	0.485909	3.15889
258910	5.49259	0.411523	5.08107
259001	3.43496	0.640266	2.79469
259082	11.5765	1.33715	10.2393
259374	3.40909	0.662083	2.74701
259616	13.5901	0.951646	12.6385
259665	4.52867	1.00749	3.52118
259685	3.05888	0.782677	2.27621
259856	7.13425	0.758214	6.37604
259904	3.62447	0.450831	3.17363
259951	2.07344	0.793184	1.28026
259965	2.58684	0.552647	2.0342
260093	5.84728	1.2952	4.55209
260287	2.16558	0.621118	1.54446
260606	13.6541	0.949205	12.7049
260693	15.9393	1.4036	14.5357
260738	3.13396	0.886109	2.24785
260821	1.87804	0.72973	1.14831
260825	1.21172	0.800213	0.411507
261077	2.27273	0.50163	1.7711
261181	1.38965	0.698925	0.690721
261282	8.4387	1.04296	7.39574
261482	26.6309	1.63314	24.9977
261583	2.70584	0.806452	1.89939
261833	6.08435	1.001	5.08335
261857	4.66123	0.390625	4.27061
262013	4.69592	0.940102	3.75582
[truncated: 36,162 more rows]

## Sheet: non I2 B7A PT 10 control ratio
Contig	Position	Motifs	Ended reads	Random reads	Total reads	PT ratio(%)
NZ_CP005998.1	367	CCGA	15	3134	3149	0.476342
NZ_CP005998.1	2041	TCAA	22	4199	4221	0.521204
NZ_CP005998.1	2356	CCGT	13	4391	4404	0.295186
NZ_CP005998.1	3143	GCCT	29	4613	4642	0.624731
NZ_CP005998.1	5146	ACGC	19	3918	3937	0.482601
NZ_CP005998.1	8660	GTTG	34	3846	3880	0.876289
NZ_CP005998.1	13138	GAAA	58	4570	4628	1.25324
NZ_CP005998.1	21698	CGGT	17	4437	4454	0.381679
NZ_CP005998.1	25666	ACTG	10	4213	4223	0.236798
NZ_CP005998.1	30949	GTAT	20	3182	3202	0.62461
						0.577268

## Sheet: S.87 PT ratio
Supplementary Data 3: PT ratio of each PT sites across bacteria genome (S. enterica serovar Cerro 87)
Contig	Position	Motifs	Ended reads	Random reads	Total reads	PT ratio(%)
NZ_CP008925.1	75	GAAC	0	1	1	0
NZ_CP008925.1	98	GAAC	0	112	112	0
NZ_CP008925.1	140	GTTC	0	400	400	0
NZ_CP008925.1	418	GTTC	0	0	0	-
NZ_CP008925.1	426	GTTC	0	0	0	-
NZ_CP008925.1	512	GTTC	0	296	296	0
NZ_CP008925.1	531	GAAC	2	400	402	0.497512
NZ_CP008925.1	728	GAAC	12	55	67	17.9104
NZ_CP008925.1	744	GTTC	0	0	0	-
NZ_CP008925.1	755	GTTC	0	0	0	-
NZ_CP008925.1	769	GTTC	0	0	0	-
NZ_CP008925.1	897	GAAC	8	1044	1052	0.760456
NZ_CP008925.1	956	GAAC	13	1629	1642	0.791717
NZ_CP008925.1	1061	GAAC	7	1048	1055	0.663507
NZ_CP008925.1	1267	GTTC	0	1383	1383	0
NZ_CP008925.1	1351	GTTC	4	1302	1306	0.306279
NZ_CP008925.1	1369	GAAC	373	678	1051	35.49
NZ_CP008925.1	1425	GTTC	5	198	203	2.46305
NZ_CP008925.1	1529	GTTC	0	501	501	0
NZ_CP008925.1	1552	GAAC	0	501	501	0
NZ_CP008925.1	1574	GTTC	0	501	501	0
NZ_CP008925.1	1613	GTTC	0	501	501	0
NZ_CP008925.1	1639	GAAC	10	767	777	1.287
NZ_CP008925.1	1680	GTTC	2	1041	1043	0.191755
NZ_CP008925.1	1701	GAAC	4	1148	1152	0.347222
NZ_CP008925.1	1765	GAAC	9	1693	1702	0.52879
NZ_CP008925.1	1840	GTTC	12	1416	1428	0.840336
NZ_CP008925.1	1915	GTTC	17	1433	1450	1.17241
NZ_CP008925.1	2175	GAAC	111	1147	1258	8.82353
NZ_CP008925.1	2399	GAAC	22	565	587	3.74787
NZ_CP008925.1	2417	GTTC	14	340	354	3.9548
NZ_CP008925.1	2492	GAAC	5	903	908	0.550661
NZ_CP008925.1	2670	GAAC	40	2643	2683	1.49087
NZ_CP008925.1	4404	GTTC	32	3235	3267	0.979492
NZ_CP008925.1	4631	GAAC	26	3254	3280	0.792683
NZ_CP008925.1	5402	GAAC	38	2968	3006	1.26414
NZ_CP008925.1	5485	GTTC	16	2787	2803	0.570817
NZ_CP008925.1	5569	GTTC	46	2687	2733	1.68313
NZ_CP008925.1	5596	GAAC	46	2817	2863	1.60671
NZ_CP008925.1	5627	GAAC	9	3103	3112	0.289203
NZ_CP008925.1	5866	GTTC	14	4541	4555	0.307355
NZ_CP008925.1	5926	GTTC	46	3980	4026	1.14257
NZ_CP008925.1	5978	GAAC	1739	4026	5765	30.1648
NZ_CP008925.1	6135	GTTC	60	3157	3217	1.86509
NZ_CP008925.1	6551	GAAC	147	6639	6786	2.16622
NZ_CP008925.1	6632	GAAC	118	7142	7260	1.62534
NZ_CP008925.1	7075	GAAC	43	5248	5291	0.812701
NZ_CP008925.1	7126	GAAC	110	5089	5199	2.11579
NZ_CP008925.1	7168	GTTC	29	5980	6009	0.482609
NZ_CP008925.1	7294	GAAC	302	8376	8678	3.48006
NZ_CP008925.1	7395	GAAC	66	7855	7921	0.833228
NZ_CP008925.1	7561	GTTC	129	7121	7250	1.77931
NZ_CP008925.1	7650	GTTC	59	6280	6339	0.930746
NZ_CP008925.1	7702	GAAC	35	5789	5824	0.600962
NZ_CP008925.1	7720	GTTC	64	5624	5688	1.12518
NZ_CP008925.1	7871	GTTC	37	5657	5694	0.649807
NZ_CP008925.1	7965	GTTC	43	4553	4596	0.935596
NZ_CP008925.1	8150	GAAC	11	4837	4848	0.226898
NZ_CP008925.1	8190	GTTC	1643	4656	6299	26.0835
NZ_CP008925.1	8204	GAAC	42	4814	4856	0.864909
NZ_CP008925.1	8441	GAAC	24	4990	5014	0.47866
NZ_CP008925.1	8500	GAAC	56	5602	5658	0.989749
NZ_CP008925.1	8510	GAAC	44	5490	5534	0.795085
NZ_CP008925.1	8588	GAAC	71	5520	5591	1.2699
NZ_CP008925.1	9051	GAAC	1433	4617	6050	23.686
NZ_CP008925.1	9122	GAAC	23	3975	3998	0.575288
NZ_CP008925.1	9325	GTTC	12	4319	4331	0.277072
NZ_CP008925.1	9361	GAAC	42	4816	4858	0.864553
NZ_CP008925.1	9463	GAAC	108	5840	5948	1.81574
NZ_CP008925.1	9519	GAAC	40	6301	6341	0.630815
NZ_CP008925.1	9523	GTTC	43	6390	6433	0.668428
NZ_CP008925.1	9844	GAAC	39	7370	7409	0.526387
NZ_CP008925.1	9991	GTTC	39	6728	6767	0.576326
NZ_CP008925.1	10016	GAAC	49	6336	6385	0.767424
NZ_CP008925.1	10195	GAAC	26	5117	5143	0.505542
NZ_CP008925.1	10210	GAAC	87	5118	5205	1.67147
NZ_CP008925.1	10468	GAAC	75	5438	5513	1.36042
NZ_CP008925.1	10513	GAAC	2083	5393	7476	27.8625
NZ_CP008925.1	10522	GAAC	64	5437	5501	1.16342
NZ_CP008925.1	10674	GTTC	48	3317	3365	1.42645
NZ_CP008925.1	10878	GTTC	48	5285	5333	0.900056
NZ_CP008925.1	10882	GAAC	46	5279	5325	0.86385
NZ_CP008925.1	11566	GTTC	1420	5319	6739	21.0714
NZ_CP008925.1	11589	GAAC	69	5139	5208	1.32488
NZ_CP008925.1	11850	GTTC	48	5048	5096	0.941915
NZ_CP008925.1	11903	GTTC	31	5156	5187	0.597648
NZ_CP008925.1	12166	GAAC	216	6776	6992	3.08924
NZ_CP008925.1	12420	GTTC	55	6136	6191	0.888386
NZ_CP008925.1	12664	GAAC	27	4427	4454	0.606197
NZ_CP008925.1	12800	GAAC	23	4948	4971	0.462684
NZ_CP008925.1	12886	GAAC	55	4706	4761	1.15522
NZ_CP008925.1	12893	GAAC	2488	5282	7770	32.0206
NZ_CP008925.1	13033	GAAC	32	6722	6754	0.473793
NZ_CP008925.1	13219	GTTC	67	5604	5671	1.18145
NZ_CP008925.1	13310	GAAC	43	5699	5742	0.748868
NZ_CP008925.1	13862	GAAC	36	5210	5246	0.686237
NZ_CP008925.1	14094	GAAC	29	4291	4320	0.671296
NZ_CP008925.1	14167	GTTC	71	5829	5900	1.20339
NZ_CP008925.1	14193	GAAC	20	5638	5658	0.353482
NZ_CP008925.1	14288	GTTC	38	4885	4923	0.771887
NZ_CP008925.1	14308	GTTC	1883	4354	6237	30.1908
NZ_CP008925.1	14343	GAAC	16	3995	4011	0.398903
NZ_CP008925.1	14542	GTTC	55	4082	4137	1.32947
NZ_CP008925.1	14786	GAAC	46	5437	5483	0.838957
NZ_CP008925.1	14824	GAAC	32	5678	5710	0.56042
NZ_CP008925.1	14858	GAAC	32	5889	5921	0.540449
NZ_CP008925.1	14917	GTTC	157	6114	6271	2.50359
NZ_CP008925.1	14991	GTTC	137	6283	6420	2.13396
NZ_CP008925.1	15139	GTTC	137	6143	6280	2.18153
NZ_CP008925.1	15203	GAAC	221	6157	6378	3.46504
NZ_CP008925.1	15472	GTTC	198	6653	6851	2.89009
NZ_CP008925.1	15502	GAAC	114	6836	6950	1.64029
NZ_CP008925.1	15626	GTTC	83	6506	6589	1.25968
NZ_CP008925.1	15659	GAAC	85	6219	6304	1.34835
NZ_CP008925.1	15731	GAAC	57	6261	6318	0.902184
NZ_CP008925.1	15750	GTTC	56	6305	6361	0.880365
NZ_CP008925.1	15830	GAAC	35	6431	6466	0.541293
NZ_CP008925.1	15959	GAAC	34	5936	5970	0.569514
NZ_CP008925.1	16061	GAAC	101	5627	5728	1.76327
NZ_CP008925.1	16163	GAAC	22	5152	5174	0.425203
NZ_CP008925.1	16297	GAAC	10	6122	6132	0.163079
NZ_CP008925.1	16316	GAAC	7	5865	5872	0.11921
NZ_CP008925.1	16349	GAAC	18	5488	5506	0.326916
NZ_CP008925.1	16355	GAAC	19	5465	5484	0.346462
NZ_CP008925.1	16385	GAAC	39	5370	5409	0.721021
NZ_CP008925.1	16402	GTTC	2094	5168	7262	28.835
NZ_CP008925.1	16439	GAAC	20	4909	4929	0.405762
NZ_CP008925.1	16511	GAAC	16	5431	5447	0.29374
NZ_CP008925.1	16535	GAAC	77	5646	5723	1.34545
NZ_CP008925.1	16541	GAAC	49	5600	5649	0.86741
NZ_CP008925.1	16612	GAAC	18	4193	4211	0.427452
NZ_CP008925.1	16625	GAAC	31	4499	4530	0.684327
NZ_CP008925.1	16712	GAAC	42	5265	5307	0.791408
NZ_CP008925.1	16760	GAAC	22	5075	5097	0.431626
NZ_CP008925.1	16943	GAAC	23	4069	4092	0.562072
NZ_CP008925.1	17131	GAAC	28	4563	4591	0.609889
NZ_CP008925.1	17156	GAAC	1797	4817	6614	27.1696
NZ_CP008925.1	17230	GTTC	26	5455	5481	0.474366
NZ_CP008925.1	17302	GAAC	73	6127	6200	1.17742
NZ_CP008925.1	17561	GTTC	109	6533	6642	1.64107
NZ_CP008925.1	17579	GAAC	44	6617	6661	0.660561
NZ_CP008925.1	17672	GAAC	92	7274	7366	1.24898
NZ_CP008925.1	17918	GTTC	83	7526	7609	1.09081
NZ_CP008925.1	17966	GAAC	48	7318	7366	0.651643
NZ_CP008925.1	17994	GTTC	61	7339	7400	0.824324
NZ_CP008925.1	18049	GAAC	74	6620	6694	1.10547
NZ_CP008925.1	18167	GAAC	68	6402	6470	1.051
NZ_CP008925.1	18188	GAAC	29	6231	6260	0.463259
NZ_CP008925.1	18212	GAAC	29	5905	5934	0.488709
NZ_CP008925.1	18272	GAAC	41	4597	4638	0.884002
NZ_CP008925.1	18320	GAAC	49	3323	3372	1.45314
NZ_CP008925.1	18334	GTTC	68	3336	3404	1.99765
NZ_CP008925.1	18365	GAAC	20	5264	5284	0.378501
NZ_CP008925.1	18416	GAAC	11	4777	4788	0.229741
NZ_CP008925.1	18431	GAAC	17	4677	4694	0.362164
NZ_CP008925.1	18486	GTTC	1742	4769	6511	26.7547
NZ_CP008925.1	18535	GAAC	22	5198	5220	0.421456
NZ_CP008925.1	18553	GAAC	17	5280	5297	0.320936
NZ_CP008925.1	18653	GAAC	51	3391	3442	1.4817
NZ_CP008925.1	18988	GTTC	89	6452	6541	1.36065
NZ_CP008925.1	19040	GAAC	50	6672	6722	0.743826
NZ_CP008925.1	19049	GAAC	93	6638	6731	1.38167
NZ_CP008925.1	19154	GTTC	39	6421	6460	0.603715
NZ_CP008925.1	19335	GTTC	257	6779	7036	3.65264
NZ_CP008925.1	19453	GAAC	90	6042	6132	1.46771
NZ_CP008925.1	19665	GTTC	56	5711	5767	0.971042
NZ_CP008925.1	20494	GAAC	37	5323	5360	0.690299
NZ_CP008925.1	20551	GAAC	43	4284	4327	0.99376
NZ_CP008925.1	20707	GAAC	1615	5155	6770	23.8552
NZ_CP008925.1	20856	GAAC	39	4170	4209	0.926586
NZ_CP008925.1	20868	GAAC	35	3272	3307	1.05836
NZ_CP008925.1	20872	GTTC	34	3321	3355	1.01341
NZ_CP008925.1	20967	GAAC	25	4292	4317	0.579106
NZ_CP008925.1	21033	GTTC	46	3791	3837	1.19885
NZ_CP008925.1	21167	GTTC	37	4620	4657	0.794503
NZ_CP008925.1	21199	GAAC	874	4813	5687	15.3684
NZ_CP008925.1	21234	GAAC	33	5077	5110	0.645793
NZ_CP008925.1	21297	GAAC	33	5379	5412	0.609756
NZ_CP008925.1	21424	GAAC	40	4831	4871	0.821187
NZ_CP008925.1	21450	GTTC	74	4874	4948	1.49555
NZ_CP008925.1	21615	GTTC	40	4382	4422	0.904568
NZ_CP008925.1	22035	GTTC	1461	4258	5719	25.5464
NZ_CP008925.1	22279	GAAC	10	4616	4626	0.216169
NZ_CP008925.1	22306	GTTC	1295	4472	5767	22.4553
NZ_CP008925.1	22315	GAAC	62	4429	4491	1.38054
NZ_CP008925.1	22320	GTTC	38	4492	4530	0.838852
NZ_CP008925.1	22337	GAAC	6	4556	4562	0.131521
NZ_CP008925.1	22475	GAAC	21	3748	3769	0.557177
NZ_CP008925.1	22496	GTTC	87	4052	4139	2.10196
NZ_CP008925.1	22528	GTTC	56	4509	4565	1.22673
NZ_CP008925.1	22609	GAAC	43	4870	4913	0.875229
NZ_CP008925.1	22700	GAAC	29	5091	5120	0.566406
NZ_CP008925.1	23133	GAAC	31	5751	5782	0.536147
NZ_CP008925.1	23172	GTTC	41	5652	5693	0.720183
NZ_CP008925.1	23202	GAAC	36	5760	5796	0.621118
NZ_CP008925.1	23246	GTTC	119	6086	6205	1.91781
NZ_CP008925.1	23252	GTTC	68	6154	6222	1.0929
NZ_CP008925.1	23588	GAAC	2102	5597	7699	27.3022
NZ_CP008925.1	23600	GTTC	38	5094	5132	0.740452
NZ_CP008925.1	23646	GAAC	16	4932	4948	0.323363
NZ_CP008925.1	23651	GAAC	14	4945	4959	0.282315
NZ_CP008925.1	23744	GAAC	55	3319	3374	1.63011
NZ_CP008925.1	23781	GTTC	19	3908	3927	0.48383
NZ_CP008925.1	23928	GAAC	31	4356	4387	0.706633
NZ_CP008925.1	23936	GTTC	88	4292	4380	2.00913
NZ_CP008925.1	24165	GTTC	18	3021	3039	0.5923
NZ_CP008925.1	24183	GTTC	27	2774	2801	0.963941
NZ_CP008925.1	24364	GAAC	1266	3798	5064	25
NZ_CP008925.1	24466	GTTC	8	4535	4543	0.176095
NZ_CP008925.1	24541	GTTC	27	3110	3137	0.860695
NZ_CP008925.1	24625	GTTC	26	4114	4140	0.628019
NZ_CP008925.1	24844	GAAC	33	3924	3957	0.833965
NZ_CP008925.1	25118	GAAC	13	3884	3897	0.33359
NZ_CP008925.1	25171	GTTC	1641	4049	5690	28.8401
NZ_CP008925.1	25179	GTTC	37	4141	4178	0.885591
NZ_CP008925.1	25673	GAAC	33	5444	5477	0.60252
NZ_CP008925.1	25682	GAAC	29	5516	5545	0.522994
NZ_CP008925.1	25705	GTTC	35	5487	5522	0.633828
NZ_CP008925.1	25869	GAAC	45	5767	5812	0.77426
NZ_CP008925.1	26088	GAAC	115	5392	5507	2.08825
NZ_CP008925.1	26141	GTTC	29	5414	5443	0.532794
NZ_CP008925.1	26278	GAAC	42	3493	3535	1.18812
NZ_CP008925.1	26432	GTTC	69	5029	5098	1.35347
NZ_CP008925.1	26438	GTTC	1697	4334	6031	28.138
NZ_CP008925.1	26463	GAAC	25	3972	3997	0.625469
NZ_CP008925.1	26495	GTTC	33	4136	4169	0.791557
NZ_CP008925.1	26588	GTTC	70	3508	3578	1.9564
NZ_CP008925.1	26598	GAAC	45	3119	3164	1.42225
NZ_CP008925.1	26627	GAAC	43	3350	3393	1.26732
NZ_CP008925.1	26718	GAAC	77	4617	4694	1.64039
NZ_CP008925.1	26928	GAAC	24	5063	5087	0.471791
NZ_CP008925.1	27038	GAAC	80	5629	5709	1.4013
NZ_CP008925.1	28162	GAAC	56	6596	6652	0.841852
NZ_CP008925.1	28237	GAAC	73	6490	6563	1.1123
NZ_CP008925.1	28431	GAAC	29	4159	4188	0.692455
NZ_CP008925.1	28573	GTTC	20	5330	5350	0.373832
NZ_CP008925.1	28618	GAAC	1648	4482	6130	26.8842
NZ_CP008925.1	28806	GAAC	40	3112	3152	1.26904
NZ_CP008925.1	28920	GAAC	43	4356	4399	0.977495
NZ_CP008925.1	29018	GAAC	19	4897	4916	0.386493
NZ_CP008925.1	29223	GTTC	49	5610	5659	0.865877
NZ_CP008925.1	29555	GTTC	39	3040	3079	1.26665
NZ_CP008925.1	29616	GTTC	13	5049	5062	0.256815
NZ_CP008925.1	29633	GTTC	20	4945	4965	0.40282
NZ_CP008925.1	29730	GAAC	1465	4009	5474	26.7629
NZ_CP008925.1	29932	GAAC	23	3377	3400	0.676471
NZ_CP008925.1	30035	GTTC	33	4847	4880	0.67623
NZ_CP008925.1	30068	GTTC	26	4967	4993	0.520729
NZ_CP008925.1	30113	GAAC	21	5179	5200	0.403846
NZ_CP008925.1	30558	GAAC	54	6116	6170	0.875203
NZ_CP008925.1	30626	GAAC	41	5960	6001	0.683219
NZ_CP008925.1	30681	GTTC	44	5687	5731	0.767754
NZ_CP008925.1	30752	GTTC	80	5486	5566	1.4373
NZ_CP008925.1	30890	GTTC	70	3421	3491	2.00516
NZ_CP008925.1	31014	GTTC	19	4711	4730	0.401691
NZ_CP008925.1	31047	GAAC	1568	4482	6050	25.9174
NZ_CP008925.1	31061	GTTC	42	4393	4435	0.947012
NZ_CP008925.1	31411	GTTC	41	4463	4504	0.910302
NZ_CP008925.1	31433	GAAC	30	4319	4349	0.689814
NZ_CP008925.1	31444	GTTC	26	4296	4322	0.601573
NZ_CP008925.1	31484	GTTC	61	4243	4304	1.41729
NZ_CP008925.1	31514	GTTC	71	4270	4341	1.63557
NZ_CP008925.1	31578	GAAC	39	4477	4516	0.863596
NZ_CP008925.1	31913	GTTC	20	4746	4766	0.419639
NZ_CP008925.1	31932	GTTC	1899	4322	6221	30.5256
NZ_CP008925.1	32668	GTTC	106	5523	5629	1.88311
NZ_CP008925.1	33415	GAAC	163	5406	5569	2.92692
NZ_CP008925.1	33456	GAAC	32	4935	4967	0.644252
NZ_CP008925.1	33541	GAAC	1703	4596	6299	27.036
NZ_CP008925.1	33575	GAAC	19	4503	4522	0.420168
NZ_CP008925.1	33597	GTTC	17	4585	4602	0.369405
NZ_CP008925.1	33621	GAAC	30	4774	4804	0.62448
NZ_CP008925.1	33811	GTTC	36	4872	4908	0.733496
NZ_CP008925.1	34069	GTTC	96	6845	6941	1.38309
NZ_CP008925.1	34234	GTTC	36	7715	7751	0.464456
NZ_CP008925.1	34507	GAAC	112	7039	7151	1.56621
NZ_CP008925.1	34894	GAAC	17	4270	4287	0.396548
NZ_CP008925.1	34930	GTTC	30	3778	3808	0.787815
NZ_CP008925.1	35065	GTTC	20	4472	4492	0.445236
NZ_CP008925.1	35133	GAAC	2003	4813	6816	29.3867
NZ_CP008925.1	35390	GTTC	46	5233	5279	0.871377
NZ_CP008925.1	35435	GTTC	25	5021	5046	0.495442
NZ_CP008925.1	35618	GTTC	30	3308	3338	0.898742
NZ_CP008925.1	35779	GAAC	2059	5204	7263	28.3492
NZ_CP008925.1	35794	GAAC	43	5808	5851	0.734917
NZ_CP008925.1	35859	GAAC	23	6309	6332	0.363234
NZ_CP008925.1	35871	GTTC	28	6461	6489	0.431499
NZ_CP008925.1	36216	GTTC	30	5794	5824	0.51511
NZ_CP008925.1	36286	GAAC	46	5717	5763	0.798195
NZ_CP008925.1	36336	GTTC	136	6049	6185	2.19887
NZ_CP008925.1	36405	GTTC	52	6293	6345	0.819543
NZ_CP008925.1	36571	GAAC	54	6171	6225	0.86747
NZ_CP008925.1	36588	GAAC	87	6156	6243	1.39356
NZ_CP008925.1	36658	GAAC	39	5618	5657	0.689411
NZ_CP008925.1	36663	GTTC	26	5564	5590	0.465116
NZ_CP008925.1	36693	GTTC	92	4984	5076	1.81245
NZ_CP008925.1	36730	GTTC	12	4374	4386	0.273598
NZ_CP008925.1	36798	GTTC	22	3767	3789	0.580628
NZ_CP008925.1	36996	GTTC	43	4475	4518	0.951749
NZ_CP008925.1	37048	GAAC	1705	4254	5959	28.6122
NZ_CP008925.1	37114	GAAC	21	4213	4234	0.495985
NZ_CP008925.1	37147	GAAC	13	4398	4411	0.294718
NZ_CP008925.1	37237	GAAC	21	3080	3101	0.677201
NZ_CP008925.1	37333	GAAC	34	4363	4397	0.773254
NZ_CP008925.1	37504	GAAC	21	4712	4733	0.443693
NZ_CP008925.1	37571	GAAC	34	4384	4418	0.769579
NZ_CP008925.1	37598	GTTC	31	4433	4464	0.694444
NZ_CP008925.1	37840	GAAC	25	2916	2941	0.850051
NZ_CP008925.1	38019	GAAC	1838	4524	6362	28.8903
NZ_CP008925.1	38096	GAAC	25	5292	5317	0.47019
NZ_CP008925.1	38137	GAAC	37	5844	5881	0.629145
NZ_CP008925.1	38293	GAAC	68	5393	5461	1.24519
NZ_CP008925.1	38322	GTTC	39	5366	5405	0.721554
NZ_CP008925.1	38356	GAAC	34	5102	5136	0.661994
NZ_CP008925.1	38364	GAAC	53	5152	5205	1.01825
NZ_CP008925.1	38389	GAAC	38	5104	5142	0.739012
NZ_CP008925.1	38779	GTTC	65	6880	6945	0.935925
NZ_CP008925.1	38809	GAAC	132	6871	7003	1.88491
NZ_CP008925.1	38827	GAAC	49	6671	6720	0.729167
NZ_CP008925.1	38889	GAAC	46	6976	7022	0.655084
NZ_CP008925.1	39185	GTTC	60	4993	5053	1.18741
NZ_CP008925.1	39429	GTTC	21	5659	5680	0.369718
NZ_CP008925.1	39443	GTTC	54	5431	5485	0.984503
NZ_CP008925.1	39547	GTTC	1994	4711	6705	29.739
NZ_CP008925.1	39897	GAAC	50	4512	4562	1.09601
NZ_CP008925.1	40113	GAAC	41	4919	4960	0.826613
NZ_CP008925.1	40144	GAAC	49	4845	4894	1.00123
NZ_CP008925.1	40525	GAAC	41	5152	5193	0.789524
NZ_CP008925.1	40666	GTTC	1674	4342	6016	27.8258
NZ_CP008925.1	40671	GTTC	30	4214	4244	0.70688
NZ_CP008925.1	40746	GTTC	16	4435	4451	0.35947
NZ_CP008925.1	41010	GTTC	27	4989	5016	0.538278
NZ_CP008925.1	41058	GTTC	72	5459	5531	1.30175
NZ_CP008925.1	41164	GAAC	56	5637	5693	0.983664
NZ_CP008925.1	41224	GAAC	74	5959	6033	1.22659
NZ_CP008925.1	41452	GAAC	14	4733	4747	0.294923
NZ_CP008925.1	41523	GAAC	28	4567	4595	0.609358
NZ_CP008925.1	41587	GAAC	28	4165	4193	0.66778
NZ_CP008925.1	41706	GAAC	10	5134	5144	0.194401
NZ_CP008925.1	41807	GTTC	1976	4615	6591	29.9803
NZ_CP008925.1	41827	GTTC	20	4548	4568	0.437828
NZ_CP008925.1	42106	GAAC	17	4861	4878	0.348503
NZ_CP008925.1	42125	GAAC	29	4802	4831	0.60029
NZ_CP008925.1	42624	GAAC	1189	4833	6022	19.7443
NZ_CP008925.1	42867	GAAC	47	5216	5263	0.893027
NZ_CP008925.1	42885	GAAC	9	5210	5219	0.172447
NZ_CP008925.1	42938	GAAC	1596	4732	6328	25.2212
NZ_CP008925.1	43028	GAAC	49	4721	4770	1.02725
NZ_CP008925.1	43182	GAAC	20	4179	4199	0.476304
NZ_CP008925.1	43284	GTTC	37	4931	4968	0.744767
NZ_CP008925.1	43322	GTTC	49	5011	5060	0.968379
NZ_CP008925.1	43439	GAAC	49	5751	5800	0.844828
NZ_CP008925.1	43454	GTTC	56	5865	5921	0.945786
NZ_CP008925.1	43469	GTTC	39	6140	6179	0.63117
NZ_CP008925.1	43637	GAAC	42	6246	6288	0.667939
NZ_CP008925.1	43666	GTTC	42	6285	6327	0.663822
NZ_CP008925.1	44035	GTTC	102	6786	6888	1.48084
NZ_CP008925.1	44104	GTTC	114	7010	7124	1.60022
NZ_CP008925.1	44170	GTTC	118	6980	7098	1.66244
NZ_CP008925.1	44368	GTTC	56	6035	6091	0.919389
NZ_CP008925.1	44536	GTTC	37	4496	4533	0.816236
NZ_CP008925.1	44551	GTTC	48	4154	4202	1.14231
NZ_CP008925.1	44584	GTTC	41	3325	3366	1.21806
NZ_CP008925.1	44733	GTTC	16	4947	4963	0.322386
NZ_CP008925.1	44762	GTTC	2044	4624	6668	30.6539
NZ_CP008925.1	44773	GAAC	31	4404	4435	0.698985
NZ_CP008925.1	44833	GTTC	32	4725	4757	0.672693
NZ_CP008925.1	44914	GAAC	47	3425	3472	1.35369
NZ_CP008925.1	45175	GAAC	47	4906	4953	0.94892
NZ_CP008925.1	45544	GAAC	26	5828	5854	0.444141
NZ_CP008925.1	45649	GAAC	170	5320	5490	3.09654
NZ_CP008925.1	46165	GAAC	22	4225	4247	0.518013
NZ_CP008925.1	46190	GAAC	2203	4735	6938	31.7527
NZ_CP008925.1	46201	GAAC	42	5442	5484	0.765864
NZ_CP008925.1	46293	GAAC	21	6062	6083	0.345224
NZ_CP008925.1	46679	GAAC	51	5520	5571	0.915455
NZ_CP008925.1	47146	GAAC	21	4630	4651	0.451516
NZ_CP008925.1	47252	GTTC	38	3903	3941	0.964222
NZ_CP008925.1	47290	GTTC	16	3240	3256	0.4914
NZ_CP008925.1	47458	GTTC	32	4357	4389	0.729095
NZ_CP008925.1	47473	GTTC	1710	4420	6130	27.8956
NZ_CP008925.1	47811	GAAC	35	4716	4751	0.736687
NZ_CP008925.1	48743	GAAC	15	4930	4945	0.303337
NZ_CP008925.1	48755	GTTC	26	4945	4971	0.523034
NZ_CP008925.1	48788	GAAC	1658	4914	6572	25.2282
NZ_CP008925.1	48830	GTTC	107	4862	4969	2.15335
NZ_CP008925.1	48981	GAAC	41	3987	4028	1.01787
NZ_CP008925.1	49016	GTTC	50	4694	4744	1.05396
NZ_CP008925.1	49049	GTTC	90	5196	5286	1.70261
NZ_CP008925.1	49124	GTTC	28	5301	5329	0.525427
NZ_CP008925.1	49332	GAAC	26	5909	5935	0.438079
NZ_CP008925.1	49400	GAAC	77	6254	6331	1.21624
NZ_CP008925.1	49527	GAAC	73	6620	6693	1.09069
NZ_CP008925.1	49853	GTTC	49	7577	7626	0.642539
NZ_CP008925.1	49886	GTTC	49	7503	7552	0.648835
NZ_CP008925.1	49986	GAAC	47	6951	6998	0.67162
NZ_CP008925.1	50044	GAAC	95	6339	6434	1.47653
NZ_CP008925.1	50054	GTTC	43	6188	6231	0.690098
NZ_CP008925.1	50157	GTTC	35	5265	5300	0.660377
NZ_CP008925.1	50181	GTTC	48	4870	4918	0.976007
NZ_CP008925.1	50255	GTTC	32	3183	3215	0.995334
NZ_CP008925.1	50276	GTTC	20	2759	2779	0.719683
NZ_CP008925.1	50451	GAAC	1698	4059	5757	29.4945
NZ_CP008925.1	50766	GTTC	34	4941	4975	0.683417
NZ_CP008925.1	50925	GTTC	42	5583	5625	0.746667
NZ_CP008925.1	51083	GTTC	55	5571	5626	0.977604
NZ_CP008925.1	51117	GAAC	37	5569	5606	0.660007
NZ_CP008925.1	51254	GAAC	74	5216	5290	1.39887
NZ_CP008925.1	51276	GTTC	15	5045	5060	0.296443
NZ_CP008925.1	51393	GAAC	82	4844	4926	1.66464
NZ_CP008925.1	51727	GAAC	1763	4476	6239	28.2577
NZ_CP008925.1	51756	GAAC	15	4874	4889	0.306811
NZ_CP008925.1	51762	GTTC	29	4863	4892	0.592805
NZ_CP008925.1	51774	GAAC	30	4923	4953	0.605694
NZ_CP008925.1	52211	GTTC	45	5618	5663	0.794632
NZ_CP008925.1	52856	GTTC	1838	4249	6087	30.1955
NZ_CP008925.1	53070	GAAC	26	3368	3394	0.766058
NZ_CP008925.1	53815	GAAC	66	6816	6882	0.959024
NZ_CP008925.1	53845	GTTC	123	6604	6727	1.82845
NZ_CP008925.1	53855	GTTC	57	6423	6480	0.87963
NZ_CP008925.1	53932	GTTC	105	5873	5978	1.75644
NZ_CP008925.1	54099	GAAC	36	5147	5183	0.694578
NZ_CP008925.1	54119	GTTC	55	5010	5065	1.08588
NZ_CP008925.1	54207	GAAC	85	4671	4756	1.78722
NZ_CP008925.1	54542	GTTC	1482	3728	5210	28.4453
NZ_CP008925.1	54699	GTTC	31	2591	2622	1.1823
NZ_CP008925.1	54980	GAAC	83	4972	5055	1.64194
NZ_CP008925.1	55187	GAAC	230	6267	6497	3.5401
NZ_CP008925.1	55377	GTTC	85	5952	6037	1.40798
NZ_CP008925.1	55395	GTTC	100	6240	6340	1.57729
NZ_CP008925.1	55509	GTTC	166	6147	6313	2.62949
NZ_CP008925.1	55527	GTTC	93	6198	6291	1.4783
NZ_CP008925.1	55783	GAAC	77	5282	5359	1.43684
NZ_CP008925.1	56025	GTTC	33	4657	4690	0.703625
NZ_CP008925.1	56095	GTTC	11	4429	4440	0.247748
NZ_CP008925.1	56100	GTTC	35	4364	4399	0.795635
NZ_CP008925.1	56215	GTTC	57	5215	5272	1.08118
NZ_CP008925.1	56331	GTTC	26	4485	4511	0.576369
NZ_CP008925.1	56361	GTTC	1683	4248	5931	28.3763
NZ_CP008925.1	57324	GAAC	45	7103	7148	0.629547
NZ_CP008925.1	57742	GTTC	62	5299	5361	1.1565
NZ_CP008925.1	57881	GAAC	37	3526	3563	1.03845
NZ_CP008925.1	57917	GAAC	40	5597	5637	0.709597
NZ_CP008925.1	57984	GTTC	25	4951	4976	0.502412
NZ_CP008925.1	58058	GAAC	2239	5210	7449	30.0577
NZ_CP008925.1	58104	GAAC	28	5541	5569	0.502783
NZ_CP008925.1	58170	GAAC	24	6423	6447	0.372266
NZ_CP008925.1	58270	GAAC	21	4657	4678	0.44891
NZ_CP008925.1	58522	GAAC	30	5143	5173	0.579934
NZ_CP008925.1	58535	GAAC	87	5193	5280	1.64773
NZ_CP008925.1	58569	GTTC	65	5373	5438	1.19529
NZ_CP008925.1	58761	GAAC	112	6694	6806	1.64561
NZ_CP008925.1	58874	GAAC	39	7120	7159	0.544769
NZ_CP008925.1	58916	GAAC	62	6895	6957	0.891189
NZ_CP008925.1	59011	GTTC	105	6756	6861	1.53039
NZ_CP008925.1	59511	GAAC	68	3488	3556	1.91226
NZ_CP008925.1	59692	GAAC	1507	4230	5737	26.2681
NZ_CP008925.1	60222	GAAC	26	5536	5562	0.467458
NZ_CP008925.1	60333	GTTC	33	5903	5936	0.55593
NZ_CP008925.1	60341	GTTC	29	5858	5887	0.492611
NZ_CP008925.1	60652	GAAC	16	2990	3006	0.532269
NZ_CP008925.1	60698	GTTC	34	4236	4270	0.796253
NZ_CP008925.1	60770	GTTC	20	3690	3710	0.539084
NZ_CP008925.1	60839	GTTC	1313	3477	4790	27.4113
NZ_CP008925.1	60917	GTTC	22	3594	3616	0.608407
NZ_CP008925.1	61085	GTTC	35	3666	3701	0.94569
NZ_CP008925.1	61654	GAAC	25	2567	2592	0.964506
NZ_CP008925.1	61815	GTTC	1670	3962	5632	29.652
NZ_CP008925.1	61947	GTTC	18	5357	5375	0.334884
NZ_CP008925.1	62498	GAAC	1499	3497	4996	30.004
NZ_CP008925.1	62590	GTTC	15	4259	4274	0.350959
NZ_CP008925.1	62599	GAAC	42	4345	4387	0.957374
NZ_CP008925.1	62634	GTTC	27	4740	4767	0.566394
NZ_CP008925.1	63988	GTTC	1760	4063	5823	30.225
NZ_CP008925.1	64900	GTTC	21	4616	4637	0.452879
NZ_CP008925.1	65029	GAAC	1893	4273	6166	30.7006
NZ_CP008925.1	65137	GTTC	41	5316	5357	0.765354
NZ_CP008925.1	65332	GAAC	45	4657	4702	0.95704
NZ_CP008925.1	65386	GAAC	60	4641	4701	1.27632
NZ_CP008925.1	65496	GTTC	31	5127	5158	0.601008
NZ_CP008925.1	65698	GAAC	26	5688	5714	0.455023
NZ_CP008925.1	65841	GAAC	51	5642	5693	0.895837
NZ_CP008925.1	66234	GTTC	27	4584	4611	0.585556
NZ_CP008925.1	66350	GTTC	26	2932	2958	0.878972
NZ_CP008925.1	66528	GTTC	1850	4365	6215	29.7667
NZ_CP008925.1	67014	GTTC	37	6120	6157	0.600942
NZ_CP008925.1	67496	GTTC	53	3104	3157	1.67881
NZ_CP008925.1	67644	GAAC	64	4342	4406	1.45256
NZ_CP008925.1	67649	GAAC	1800	4417	6217	28.9529
NZ_CP008925.1	67690	GAAC	23	4612	4635	0.496224
NZ_CP008925.1	67708	GTTC	7	4621	4628	0.151253
NZ_CP008925.1	68004	GTTC	52	4733	4785	1.08673
NZ_CP008925.1	68230	GTTC	132	5905	6037	2.18652
NZ_CP008925.1	68315	GTTC	26	6473	6499	0.400062
NZ_CP008925.1	68323	GTTC	52	6445	6497	0.800369
NZ_CP008925.1	68401	GTTC	66	6917	6983	0.945153
NZ_CP008925.1	68508	GAAC	81	7251	7332	1.10475
NZ_CP008925.1	69193	GTTC	29	3160	3189	0.909376
NZ_CP008925.1	69383	GTTC	1491	3924	5415	27.5346
NZ_CP008925.1	69572	GTTC	21	3053	3074	0.683149
NZ_CP008925.1	70327	GAAC	66	6444	6510	1.01382
NZ_CP008925.1	70910	GTTC	16	4823	4839	0.330647
NZ_CP008925.1	70968	GAAC	1967	4922	6889	28.5528
NZ_CP008925.1	71077	GTTC	22	6023	6045	0.363937
NZ_CP008925.1	71095	GAAC	36	6264	6300	0.571429
NZ_CP008925.1	71370	GTTC	45	5354	5399	0.833488
NZ_CP008925.1	71490	GTTC	45	5773	5818	0.773462
NZ_CP008925.1	71600	GAAC	76	6758	6834	1.11209
NZ_CP008925.1	71626	GAAC	43	6774	6817	0.630776
NZ_CP008925.1	71677	GAAC	54	6545	6599	0.818306
NZ_CP008925.1	71751	GAAC	43	6036	6079	0.707353
NZ_CP008925.1	72259	GTTC	1916	4966	6882	27.8407
NZ_CP008925.1	72570	GTTC	72	4941	5013	1.43627
NZ_CP008925.1	72799	GAAC	421	5153	5574	7.55292
NZ_CP008925.1	73715	GTTC	52	5807	5859	0.887523
NZ_CP008925.1	73752	GAAC	300	5830	6130	4.89396
NZ_CP008925.1	74090	GTTC	131	5978	6109	2.14438
NZ_CP008925.1	74294	GAAC	139	6755	6894	2.01625
NZ_CP008925.1	74379	GAAC	131	6692	6823	1.91998
NZ_CP008925.1	74405	GAAC	155	6715	6870	2.25619
NZ_CP008925.1	74436	GAAC	182	6816	6998	2.60074
NZ_CP008925.1	74723	GTTC	226	5397	5623	4.01921
NZ_CP008925.1	75013	GAAC	23	5793	5816	0.395461
NZ_CP008925.1	75043	GTTC	39	5337	5376	0.725446
NZ_CP008925.1	75118	GAAC	2221	5628	7849	28.2966
NZ_CP008925.1	75244	GAAC	25	7275	7300	0.342466
NZ_CP008925.1	75331	GAAC	62	5425	5487	1.12994
NZ_CP008925.1	75481	GAAC	32	6627	6659	0.480553
NZ_CP008925.1	75691	GTTC	49	6883	6932	0.706867
NZ_CP008925.1	75716	GAAC	82	6891	6973	1.17596
NZ_CP008925.1	75769	GTTC	56	6535	6591	0.849643
NZ_CP008925.1	75788	GAAC	51	6620	6671	0.764503
NZ_CP008925.1	75829	GAAC	41	6716	6757	0.606778
NZ_CP008925.1	76099	GAAC	49	7118	7167	0.683689
NZ_CP008925.1	76207	GAAC	1377	5975	7352	18.7296
NZ_CP008925.1	76231	GTTC	86	5636	5722	1.50297
NZ_CP008925.1	76416	GAAC	27	4648	4675	0.57754
NZ_CP008925.1	76760	GAAC	14	4903	4917	0.284726
NZ_CP008925.1	76799	GTTC	2009	4736	6745	29.785
NZ_CP008925.1	76900	GTTC	16	5183	5199	0.307751
NZ_CP008925.1	76949	GAAC	40	3724	3764	1.0627
NZ_CP008925.1	76967	GTTC	11	3335	3346	0.328751
NZ_CP008925.1	77141	GTTC	22	5363	5385	0.408542
NZ_CP008925.1	77156	GTTC	36	5368	5404	0.666173
NZ_CP008925.1	77183	GAAC	28	5350	5378	0.52064
NZ_CP008925.1	77282	GTTC	35	5642	5677	0.616523
NZ_CP008925.1	77510	GAAC	92	6830	6922	1.3291
NZ_CP008925.1	77668	GAAC	80	6681	6761	1.18326
NZ_CP008925.1	77807	GAAC	45	6753	6798	0.661959
NZ_CP008925.1	77972	GAAC	68	7047	7115	0.955727
NZ_CP008925.1	78004	GTTC	63	6899	6962	0.904912
NZ_CP008925.1	78115	GTTC	176	7056	7232	2.43363
NZ_CP008925.1	78158	GAAC	97	6915	7012	1.38334
NZ_CP008925.1	78217	GTTC	35	6836	6871	0.509387
NZ_CP008925.1	78400	GAAC	47	7061	7108	0.661227
NZ_CP008925.1	78460	GTTC	78	7350	7428	1.05008
NZ_CP008925.1	78642	GAAC	22	6366	6388	0.344396
NZ_CP008925.1	78687	GAAC	36	6456	6492	0.554529
NZ_CP008925.1	78776	GAAC	75	6145	6220	1.20579
NZ_CP008925.1	78941	GAAC	68	5327	5395	1.26043
NZ_CP008925.1	79145	GAAC	2873	6306	9179	31.2997
NZ_CP008925.1	79227	GAAC	36	6527	6563	0.54853
NZ_CP008925.1	79468	GTTC	44	5813	5857	0.751238
NZ_CP008925.1	79517	GTTC	43	5512	5555	0.774077
NZ_CP008925.1	79775	GTTC	55	6606	6661	0.825702
NZ_CP008925.1	79874	GTTC	50	6514	6564	0.761731
NZ_CP008925.1	80157	GTTC	23	5575	5598	0.410861
NZ_CP008925.1	80424	GAAC	79	5796	5875	1.34468
NZ_CP008925.1	80539	GTTC	2156	5586	7742	27.8481
NZ_CP008925.1	81093	GTTC	41	6649	6690	0.612855
NZ_CP008925.1	81276	GAAC	56	6763	6819	0.821235
NZ_CP008925.1	81369	GAAC	56	6749	6805	0.822924
NZ_CP008925.1	81655	GTTC	44	5632	5676	0.775194
NZ_CP008925.1	81684	GTTC	47	5358	5405	0.869565
NZ_CP008925.1	82091	GAAC	2261	5358	7619	29.6758
NZ_CP008925.1	82228	GAAC	24	5462	5486	0.437477
NZ_CP008925.1	82964	GAAC	38	4956	4994	0.760913
NZ_CP008925.1	83373	GAAC	1860	4219	6079	30.5971
NZ_CP008925.1	83868	GAAC	17	3876	3893	0.436681
NZ_CP008925.1	83935	GTTC	1252	4728	5980	20.9365
NZ_CP008925.1	84859	GAAC	1853	4563	6416	28.8809
NZ_CP008925.1	85063	GAAC	27	3789	3816	0.707547
NZ_CP008925.1	85188	GTTC	80	4545	4625	1.72973
NZ_CP008925.1	85299	GTTC	71	4699	4770	1.48847
NZ_CP008925.1	85433	GTTC	36	5987	6023	0.597709
NZ_CP008925.1	85963	GTTC	22	5359	5381	0.408846
NZ_CP008925.1	85978	GTTC	45	5307	5352	0.840807
NZ_CP008925.1	86037	GTTC	1450	5539	6989	20.7469
NZ_CP008925.1	86218	GTTC	33	4522	4555	0.724479
NZ_CP008925.1	86450	GTTC	52	5056	5108	1.01801
NZ_CP008925.1	86504	GAAC	64	5293	5357	1.1947
NZ_CP008925.1	86849	GTTC	1983	5050	7033	28.1956
NZ_CP008925.1	87019	GTTC	52	3293	3345	1.55456
NZ_CP008925.1	87082	GTTC	32	4465	4497	0.711586
NZ_CP008925.1	87097	GTTC	26	4677	4703	0.552839
NZ_CP008925.1	87274	GTTC	29	5752	5781	0.501643
NZ_CP008925.1	87482	GTTC	54	6759	6813	0.792602
NZ_CP008925.1	87503	GAAC	39	6666	6705	0.581655
NZ_CP008925.1	88011	GAAC	49	5386	5435	0.901564
NZ_CP008925.1	88130	GTTC	33	4786	4819	0.684789
NZ_CP008925.1	88185	GTTC	63	3947	4010	1.57107
NZ_CP008925.1	88352	GAAC	2444	5798	8242	29.653
NZ_CP008925.1	88622	GAAC	72	6008	6080	1.18421
NZ_CP008925.1	88885	GTTC	30	5288	5318	0.564122
NZ_CP008925.1	88948	GTTC	31	5034	5065	0.612043
NZ_CP008925.1	89020	GTTC	40	4350	4390	0.911162
NZ_CP008925.1	89055	GAAC	20	3774	3794	0.527148
NZ_CP008925.1	89259	GAAC	2065	4884	6949	29.7165
NZ_CP008925.1	89281	GTTC	44	5256	5300	0.830189
NZ_CP008925.1	89491	GTTC	38	4789	4827	0.787238
NZ_CP008925.1	89690	GTTC	28	5583	5611	0.49902
NZ_CP008925.1	89724	GAAC	46	5844	5890	0.780985
NZ_CP008925.1	89769	GAAC	65	6079	6144	1.05794
NZ_CP008925.1	90089	GAAC	110	5814	5924	1.85685
NZ_CP008925.1	90244	GAAC	53	6114	6167	0.859413
NZ_CP008925.1	90270	GAAC	822	5918	6740	12.1958
NZ_CP008925.1	90294	GTTC	33	5823	5856	0.563525
NZ_CP008925.1	90309	GAAC	30	5820	5850	0.512821
NZ_CP008925.1	90367	GTTC	55	5788	5843	0.941297
NZ_CP008925.1	90375	GTTC	53	5766	5819	0.910809
NZ_CP008925.1	90671	GTTC	58	4057	4115	1.40948
NZ_CP008925.1	90694	GAAC	37	3680	3717	0.995426
NZ_CP008925.1	90743	GAAC	32	5933	5965	0.536463
NZ_CP008925.1	90764	GTTC	26	5592	5618	0.462798
NZ_CP008925.1	90859	GTTC	1642	4902	6544	25.0917
NZ_CP008925.1	90868	GAAC	60	4800	4860	1.23457
NZ_CP008925.1	90873	GAAC	53	4868	4921	1.07702
NZ_CP008925.1	91516	GTTC	38	5642	5680	0.669014
NZ_CP008925.1	91609	GTTC	77	5715	5792	1.32942
NZ_CP008925.1	92277	GAAC	1992	5446	7438	26.7814
NZ_CP008925.1	92493	GTTC	27	4476	4503	0.5996
NZ_CP008925.1	92602	GTTC	73	5633	5706	1.27936
NZ_CP008925.1	92606	GTTC	34	5630	5664	0.600282
NZ_CP008925.1	92670	GAAC	56	6089	6145	0.91131
NZ_CP008925.1	92783	GTTC	63	6339	6402	0.984067
NZ_CP008925.1	92885	GAAC	39	6287	6326	0.616503
NZ_CP008925.1	93040	GAAC	33	6993	7026	0.469684
NZ_CP008925.1	93044	GTTC	49	6955	7004	0.6996
NZ_CP008925.1	93059	GTTC	117	6783	6900	1.69565
NZ_CP008925.1	93090	GAAC	56	6431	6487	0.863265
NZ_CP008925.1	93145	GTTC	50	5324	5374	0.930406
NZ_CP008925.1	93314	GAAC	2185	6804	8989	24.3075
NZ_CP008925.1	93344	GTTC	37	6472	6509	0.568444
NZ_CP008925.1	93371	GTTC	33	6441	6474	0.509731
NZ_CP008925.1	93748	GAAC	66	3945	4011	1.64547
NZ_CP008925.1	93827	GTTC	21	4897	4918	0.427003
NZ_CP008925.1	93902	GTTC	1447	5018	6465	22.3821
NZ_CP008925.1	94037	GTTC	29	6570	6599	0.439461
NZ_CP008925.1	94151	GTTC	38	5911	5949	0.638763
NZ_CP008925.1	94192	GAAC	85	6531	6616	1.28476
NZ_CP008925.1	94281	GTTC	66	7129	7195	0.917304
NZ_CP008925.1	94547	GAAC	152	9513	9665	1.57268
NZ_CP008925.1	94608	GTTC	56	9668	9724	0.575895
NZ_CP008925.1	94737	GAAC	47	8662	8709	0.539672
NZ_CP008925.1	94829	GTTC	131	8433	8564	1.52966
NZ_CP008925.1	94889	GTTC	54	7934	7988	0.676014
NZ_CP008925.1	94940	GTTC	58	7401	7459	0.777584
NZ_CP008925.1	94988	GTTC	38	6706	6744	0.563464
NZ_CP008925.1	95063	GTTC	60	6288	6348	0.94518
NZ_CP008925.1	95207	GTTC	32	5352	5384	0.594354
NZ_CP008925.1	95311	GTTC	34	4052	4086	0.83211
NZ_CP008925.1	95378	GTTC	25	5651	5676	0.440451
NZ_CP008925.1	95390	GTTC	24	5659	5683	0.422312
NZ_CP008925.1	95493	GAAC	33	4742	4775	0.691099
NZ_CP008925.1	95516	GAAC	2168	4870	7038	30.8042
NZ_CP008925.1	95754	GTTC	117	4783	4900	2.38776
NZ_CP008925.1	95768	GTTC	52	5044	5096	1.02041
NZ_CP008925.1	95774	GTTC	25	5169	5194	0.481325
NZ_CP008925.1	96105	GAAC	54	6911	6965	0.775305
NZ_CP008925.1	96221	GTTC	169	6763	6932	2.43797
NZ_CP008925.1	96246	GTTC	82	6570	6652	1.23271
NZ_CP008925.1	96608	GTTC	1024	6330	7354	13.9244
NZ_CP008925.1	96695	GTTC	49	6513	6562	0.746724
NZ_CP008925.1	96896	GTTC	259	5021	5280	4.9053
NZ_CP008925.1	96937	GTTC	70	4498	4568	1.5324
NZ_CP008925.1	97303	GTTC	1261	3909	5170	24.3907
NZ_CP008925.1	97358	GAAC	27	4022	4049	0.666831
NZ_CP008925.1	97818	GTTC	41	5449	5490	0.746812
NZ_CP008925.1	97930	GTTC	36	5895	5931	0.60698
NZ_CP008925.1	98167	GTTC	26	4951	4977	0.522403
NZ_CP008925.1	98283	GAAC	25	4392	4417	0.565995
NZ_CP008925.1	98296	GAAC	78	4292	4370	1.7849
NZ_CP008925.1	98311	GAAC	23	4118	4141	0.555421
NZ_CP008925.1	98538	GAAC	1892	4846	6738	28.0795
NZ_CP008925.1	98809	GAAC	94	5116	5210	1.80422
NZ_CP008925.1	98977	GTTC	16	4201	4217	0.379417
NZ_CP008925.1	99452	GTTC	1765	4519	6284	28.0872
NZ_CP008925.1	99719	GTTC	36	4849	4885	0.73695
NZ_CP008925.1	99727	GAAC	122	4880	5002	2.43902
NZ_CP008925.1	99970	GAAC	44	5375	5419	0.811958
NZ_CP008925.1	100264	GTTC	43	2973	3016	1.42573
NZ_CP008925.1	100431	GTTC	1858	4265	6123	30.3446
NZ_CP008925.1	100454	GAAC	47	4337	4384	1.07208
NZ_CP008925.1	101048	GTTC	51	4917	4968	1.02657
NZ_CP008925.1	101255	GAAC	21	3853	3874	0.542075
NZ_CP008925.1	101279	GAAC	33	3539	3572	0.923852
NZ_CP008925.1	101327	GTTC	18	2726	2744	0.655977
NZ_CP008925.1	101344	GAAC	41	4431	4472	0.916816
NZ_CP008925.1	101489	GAAC	1681	3873	5554	30.2665
NZ_CP008925.1	101519	GTTC	9	4143	4152	0.216763
NZ_CP008925.1	101590	GTTC	20	4546	4566	0.43802
NZ_CP008925.1	101628	GTTC	33	4992	5025	0.656716
NZ_CP008925.1	101638	GAAC	50	3908	3958	1.26326
NZ_CP008925.1	101709	GTTC	20	3760	3780	0.529101
NZ_CP008925.1	102069	GTTC	73	3803	3876	1.88338
NZ_CP008925.1	102269	GTTC	22	4216	4238	0.519113
NZ_CP008925.1	102287	GAAC	1341	3622	4963	27.0199
NZ_CP008925.1	102408	GTTC	6	3425	3431	0.174876
NZ_CP008925.1	102472	GTTC	8	1787	1795	0.445682
NZ_CP008925.1	102704	GTTC	1263	3883	5146	24.5433
NZ_CP008925.1	102769	GTTC	13	5111	5124	0.253708
NZ_CP008925.1	102881	GTTC	21	4024	4045	0.519159
NZ_CP008925.1	103475	GAAC	14	3679	3693	0.379096
NZ_CP008925.1	103823	GTTC	22	3827	3849	0.571577
NZ_CP008925.1	104144	GTTC	1494	4035	5529	27.0212
NZ_CP008925.1	104610	GTTC	65	5560	5625	1.15556
NZ_CP008925.1	104985	GTTC	120	6152	6272	1.91327
NZ_CP008925.1	105064	GAAC	97	6296	6393	1.51728
NZ_CP008925.1	105179	GTTC	84	5597	5681	1.47861
NZ_CP008925.1	105245	GTTC	59	5398	5457	1.08118
NZ_CP008925.1	105265	GTTC	72	5329	5401	1.33309
NZ_CP008925.1	105321	GTTC	137	5298	5435	2.5207
NZ_CP008925.1	105326	GAAC	37	5297	5334	0.693663
NZ_CP008925.1	105360	GTTC	49	5324	5373	0.911967
NZ_CP008925.1	105386	GTTC	90	5309	5399	1.66698
NZ_CP008925.1	105614	GAAC	65	5235	5300	1.22642
NZ_CP008925.1	105677	GTTC	64	5156	5220	1.22605
NZ_CP008925.1	105817	GAAC	100	4200	4300	2.32558
NZ_CP008925.1	105889	GTTC	38	3090	3128	1.21483
NZ_CP008925.1	105927	GTTC	50	5052	5102	0.980008
NZ_CP008925.1	105938	GTTC	19	4969	4988	0.380914
NZ_CP008925.1	106056	GTTC	1834	4438	6272	29.2411
NZ_CP008925.1	106219	GTTC	46	3008	3054	1.50622
NZ_CP008925.1	106494	GAAC	27	4997	5024	0.53742
NZ_CP008925.1	106550	GAAC	148	4995	5143	2.8777
NZ_CP008925.1	106836	GTTC	30	5914	5944	0.504711
NZ_CP008925.1	107191	GTTC	835	4794	5629	14.8339
NZ_CP008925.1	107203	GAAC	60	4978	5038	1.19095
NZ_CP008925.1	107316	GTTC	64	5444	5508	1.16195
NZ_CP008925.1	107602	GAAC	140	4890	5030	2.7833
NZ_CP008925.1	107869	GAAC	25	4146	4171	0.599377
NZ_CP008925.1	107896	GTTC	46	3708	3754	1.22536
NZ_CP008925.1	108137	GAAC	1405	3547	4952	28.3724
NZ_CP008925.1	108236	GTTC	11	4007	4018	0.273768
NZ_CP008925.1	108310	GTTC	33	2807	2840	1.16197
NZ_CP008925.1	108795	GAAC	42	5436	5478	0.766703
NZ_CP008925.1	108805	GTTC	39	5486	5525	0.705882
NZ_CP008925.1	108890	GTTC	28	5864	5892	0.475221
NZ_CP008925.1	109240	GTTC	42	5972	6014	0.69837
NZ_CP008925.1	109305	GTTC	63	5753	5816	1.08322
NZ_CP008925.1	109362	GAAC	79	5612	5691	1.38816
NZ_CP008925.1	109599	GTTC	185	5573	5758	3.21292
NZ_CP008925.1	109799	GAAC	67	3857	3924	1.70744
NZ_CP008925.1	109909	GAAC	51	4916	4967	1.02678
NZ_CP008925.1	109981	GTTC	1581	4559	6140	25.7492
NZ_CP008925.1	110066	GTTC	28	4644	4672	0.599315
NZ_CP008925.1	110413	GAAC	1746	4498	6244	27.9628
NZ_CP008925.1	110653	GAAC	90	4887	4977	1.80832
NZ_CP008925.1	110759	GAAC	48	5520	5568	0.862069
NZ_CP008925.1	110800	GAAC	39	5384	5423	0.719159
NZ_CP008925.1	110831	GAAC	36	5444	5480	0.656934
NZ_CP008925.1	111010	GAAC	56	5756	5812	0.963524
NZ_CP008925.1	111107	GAAC	33	5369	5402	0.610885
NZ_CP008925.1	111140	GTTC	41	5378	5419	0.756597
NZ_CP008925.1	111371	GAAC	30	3664	3694	0.812128
NZ_CP008925.1	111461	GAAC	42	4614	4656	0.902062
NZ_CP008925.1	111566	GAAC	1394	4166	5560	25.0719
NZ_CP008925.1	111892	GTTC	21	4257	4278	0.490884
NZ_CP008925.1	111983	GAAC	51	4278	4329	1.1781
NZ_CP008925.1	112041	GTTC	17	4209	4226	0.402272
NZ_CP008925.1	112256	GTTC	23	4429	4452	0.516622
NZ_CP008925.1	112276	GAAC	1847	5384	7231	25.5428
NZ_CP008925.1	112307	GAAC	89	6566	6655	1.33734
NZ_CP008925.1	112744	GAAC	71	6278	6349	1.11829
NZ_CP008925.1	112915	GAAC	44	6889	6933	0.634646
NZ_CP008925.1	112936	GAAC	75	6891	6966	1.07666
NZ_CP008925.1	112992	GTTC	39	6843	6882	0.566696
NZ_CP008925.1	113731	GTTC	2080	4919	6999	29.7185
NZ_CP008925.1	114358	GAAC	37	6301	6338	0.58378
NZ_CP008925.1	115029	GTTC	110	6521	6631	1.65887
NZ_CP008925.1	115719	GTTC	2034	5032	7066	28.7857
NZ_CP008925.1	115807	GAAC	20	5586	5606	0.356761
NZ_CP008925.1	115898	GAAC	81	3732	3813	2.12431
NZ_CP008925.1	116089	GTTC	49	5137	5186	0.944852
NZ_CP008925.1	116416	GAAC	72	5982	6054	1.1893
NZ_CP008925.1	116670	GTTC	2234	5549	7783	28.7036
NZ_CP008925.1	116963	GTTC	29	5495	5524	0.524982
NZ_CP008925.1	117087	GAAC	41	5288	5329	0.769375
NZ_CP008925.1	117098	GTTC	40	5326	5366	0.745434
NZ_CP008925.1	117191	GAAC	59	5850	5909	0.998477
NZ_CP008925.1	117372	GTTC	28	5925	5953	0.470351
NZ_CP008925.1	117504	GAAC	46	5381	5427	0.847614
NZ_CP008925.1	117516	GAAC	50	5319	5369	0.931272
NZ_CP008925.1	117569	GAAC	22	4973	4995	0.44044
NZ_CP008925.1	117866	GAAC	15	4630	4645	0.322928
NZ_CP008925.1	117985	GTTC	1959	4719	6678	29.3351
NZ_CP008925.1	118062	GTTC	8	6061	6069	0.131817
NZ_CP008925.1	118231	GTTC	60	5081	5141	1.16709
NZ_CP008925.1	118490	GTTC	48	4395	4443	1.08035
NZ_CP008925.1	118532	GTTC	37	4404	4441	0.833146
NZ_CP008925.1	118565	GTTC	30	4278	4308	0.696379
NZ_CP008925.1	118839	GTTC	1512	3676	5188	29.1442
NZ_CP008925.1	119019	GAAC	30	3009	3039	0.987167
NZ_CP008925.1	119065	GAAC	39	3916	3955	0.986094
NZ_CP008925.1	119306	GTTC	35	4176	4211	0.831156
NZ_CP008925.1	119535	GTTC	20	5031	5051	0.395961
NZ_CP008925.1	119657	GAAC	1811	4738	6549	27.6531
NZ_CP008925.1	120031	GTTC	66	5268	5334	1.23735
NZ_CP008925.1	120065	GAAC	44	5183	5227	0.841783
NZ_CP008925.1	120644	GAAC	46	6750	6796	0.676869
NZ_CP008925.1	121067	GAAC	87	3947	4034	2.15667
NZ_CP008925.1	121093	GTTC	44	6454	6498	0.677131
NZ_CP008925.1	121230	GTTC	1727	5258	6985	24.7244
NZ_CP008925.1	121613	GTTC	137	5410	5547	2.4698
NZ_CP008925.1	121852	GTTC	73	5904	5977	1.22135
NZ_CP008925.1	121891	GTTC	42	6017	6059	0.693184
NZ_CP008925.1	121948	GAAC	583	6083	6666	8.74587
NZ_CP008925.1	122071	GTTC	50	6115	6165	0.81103
NZ_CP008925.1	122083	GAAC	44	6183	6227	0.7066
NZ_CP008925.1	122111	GTTC	98	5394	5492	1.78441
NZ_CP008925.1	122258	GTTC	64	5528	5592	1.14449
NZ_CP008925.1	122301	GAAC	96	5697	5793	1.65717
NZ_CP008925.1	122395	GTTC	58	5915	5973	0.971036
NZ_CP008925.1	122453	GAAC	49	5170	5219	0.938877
NZ_CP008925.1	122492	GAAC	81	5013	5094	1.59011
NZ_CP008925.1	122537	GTTC	35	7090	7125	0.491228
NZ_CP008925.1	122651	GAAC	1145	5370	6515	17.5748
NZ_CP008925.1	122698	GTTC	40	4707	4747	0.842637
NZ_CP008925.1	122773	GTTC	30	4977	5007	0.599161
NZ_CP008925.1	122798	GTTC	37	4924	4961	0.745817
NZ_CP008925.1	123173	GTTC	56	5468	5524	1.01376
NZ_CP008925.1	123186	GTTC	1992	5353	7345	27.1205
NZ_CP008925.1	123815	GAAC	59	7653	7712	0.765041
NZ_CP008925.1	124563	GAAC	67	8506	8573	0.781523
NZ_CP008925.1	124918	GTTC	55	6369	6424	0.856164
NZ_CP008925.1	124968	GTTC	81	5970	6051	1.33862
NZ_CP008925.1	125157	GTTC	63	5525	5588	1.12742
NZ_CP008925.1	125541	GTTC	1883	5713	7596	24.7894
NZ_CP008925.1	125566	GAAC	32	5158	5190	0.61657
NZ_CP008925.1	125601	GTTC	47	5116	5163	0.910323
NZ_CP008925.1	125777	GAAC	47	5021	5068	0.927388
NZ_CP008925.1	125838	GTTC	59	4551	4610	1.27983
NZ_CP008925.1	125901	GAAC	71	6208	6279	1.13075
NZ_CP008925.1	125921	GAAC	95	6162	6257	1.5183
NZ_CP008925.1	126003	GTTC	41	5952	5993	0.684131
NZ_CP008925.1	126014	GTTC	1563	6298	7861	19.883
NZ_CP008925.1	126837	GTTC	44	7097	7141	0.61616
NZ_CP008925.1	126998	GTTC	45	5888	5933	0.75847
NZ_CP008925.1	127046	GTTC	24	5968	5992	0.400534
NZ_CP008925.1	127058	GTTC	55	6050	6105	0.900901
NZ_CP008925.1	127278	GAAC	39	6136	6175	0.631579
NZ_CP008925.1	127345	GAAC	1888	5635	7523	25.0964
NZ_CP008925.1	127365	GTTC	58	5185	5243	1.10624
NZ_CP008925.1	127459	GAAC	37	5736	5773	0.640915
NZ_CP008925.1	127465	GAAC	30	5819	5849	0.512908
NZ_CP008925.1	127494	GTTC	42	4785	4827	0.870106
NZ_CP008925.1	127574	GTTC	93	4885	4978	1.86822
NZ_CP008925.1	127713	GTTC	91	6036	6127	1.48523
NZ_CP008925.1	127824	GTTC	62	6187	6249	0.992159
NZ_CP008925.1	127969	GAAC	154	6957	7111	2.16566
NZ_CP008925.1	128341	GAAC	82	7353	7435	1.10289
NZ_CP008925.1	128353	GTTC	102	7396	7498	1.36036
NZ_CP008925.1	128503	GTTC	101	6458	6559	1.53987
NZ_CP008925.1	128888	GTTC	25	3595	3620	0.690608
NZ_CP008925.1	128935	GTTC	31	5918	5949	0.521096
NZ_CP008925.1	128958	GAAC	17	5701	5718	0.297307
NZ_CP008925.1	128987	GTTC	60	5347	5407	1.10967
NZ_CP008925.1	129055	GAAC	48	5133	5181	0.926462
NZ_CP008925.1	129065	GTTC	1948	4800	6748	28.8678
NZ_CP008925.1	129298	GTTC	69	4522	4591	1.50294
NZ_CP008925.1	129337	GTTC	27	5420	5447	0.495686
NZ_CP008925.1	129376	GAAC	33	5975	6008	0.549268
NZ_CP008925.1	129424	GTTC	50	6327	6377	0.784068
NZ_CP008925.1	129464	GAAC	62	6387	6449	0.961389
NZ_CP008925.1	129499	GTTC	48	6414	6462	0.742804
NZ_CP008925.1	129556	GTTC	54	7239	7293	0.740436
NZ_CP008925.1	129744	GAAC	147	7408	7555	1.94573
NZ_CP008925.1	129886	GAAC	48	6906	6954	0.69025
NZ_CP008925.1	130217	GTTC	111	6269	6380	1.73981
NZ_CP008925.1	130561	GTTC	115	6451	6566	1.75145
NZ_CP008925.1	130632	GAAC	133	6538	6671	1.9937
NZ_CP008925.1	130828	GTTC	54	5540	5594	0.96532
NZ_CP008925.1	130877	GTTC	186	5358	5544	3.35498
NZ_CP008925.1	130903	GAAC	51	5144	5195	0.981713
NZ_CP008925.1	130943	GTTC	82	5036	5118	1.60219
NZ_CP008925.1	130986	GTTC	76	4538	4614	1.64716
NZ_CP008925.1	131071	GAAC	23	5611	5634	0.408236
NZ_CP008925.1	131097	GTTC	16	5423	5439	0.294172
NZ_CP008925.1	131192	GTTC	42	4734	4776	0.879397
NZ_CP008925.1	131213	GTTC	1754	4586	6340	27.6656
NZ_CP008925.1	131428	GTTC	31	4453	4484	0.691347
NZ_CP008925.1	131482	GTTC	59	5013	5072	1.16325
NZ_CP008925.1	131497	GAAC	90	5126	5216	1.72546
NZ_CP008925.1	131632	GAAC	29	5903	5932	0.488874
NZ_CP008925.1	131648	GTTC	88	5951	6039	1.45719
NZ_CP008925.1	131659	GTTC	55	6062	6117	0.899134
NZ_CP008925.1	131821	GTTC	57	7017	7074	0.805768
NZ_CP008925.1	132015	GAAC	78	6313	6391	1.22047
NZ_CP008925.1	132340	GAAC	21	4934	4955	0.423814
NZ_CP008925.1	132396	GAAC	32	4487	4519	0.708121
NZ_CP008925.1	132462	GTTC	37	4377	4414	0.838242
NZ_CP008925.1	132477	GTTC	1438	4688	6126	23.4737
NZ_CP008925.1	132661	GAAC	43	4196	4239	1.01439
NZ_CP008925.1	132948	GTTC	92	5973	6065	1.5169
NZ_CP008925.1	133048	GTTC	35	6647	6682	0.523795
NZ_CP008925.1	133186	GTTC	81	7111	7192	1.12625
NZ_CP008925.1	133319	GAAC	82	7521	7603	1.07852
NZ_CP008925.1	133351	GTTC	156	7352	7508	2.07778
NZ_CP008925.1	133649	GTTC	163	7635	7798	2.09028
NZ_CP008925.1	134014	GTTC	113	6702	6815	1.65811
NZ_CP008925.1	134031	GTTC	57	6654	6711	0.849352
NZ_CP008925.1	134131	GAAC	46	6435	6481	0.709767
NZ_CP008925.1	134158	GAAC	64	6115	6179	1.03577
NZ_CP008925.1	134405	GAAC	45	5414	5459	0.824327
NZ_CP008925.1	134436	GAAC	20	5026	5046	0.396354
NZ_CP008925.1	134462	GAAC	54	4727	4781	1.12947
NZ_CP008925.1	134601	GTTC	52	4707	4759	1.09267
NZ_CP008925.1	134619	GAAC	30	4549	4579	0.655165
NZ_CP008925.1	134694	GAAC	1566	5069	6635	23.6021
NZ_CP008925.1	134776	GTTC	26	5586	5612	0.463293
NZ_CP008925.1	134905	GTTC	47	4681	4728	0.994078
NZ_CP008925.1	134994	GTTC	165	5648	5813	2.83847
NZ_CP008925.1	135520	GTTC	72	6412	6484	1.11043
NZ_CP008925.1	135693	GAAC	57	5201	5258	1.08406
NZ_CP008925.1	135742	GTTC	32	5074	5106	0.626714
NZ_CP008925.1	135753	GTTC	36	5066	5102	0.705606
NZ_CP008925.1	135917	GTTC	43	3181	3224	1.33375
NZ_CP008925.1	136029	GTTC	14	4170	4184	0.334608
NZ_CP008925.1	136084	GAAC	1799	4245	6044	29.7651
NZ_CP008925.1	136110	GAAC	19	4584	4603	0.412774
NZ_CP008925.1	136191	GTTC	11	5217	5228	0.210406
NZ_CP008925.1	136218	GAAC	30	5581	5611	0.534664
NZ_CP008925.1	136451	GTTC	74	5057	5131	1.44221
NZ_CP008925.1	136554	GAAC	42	5325	5367	0.78256
NZ_CP008925.1	136762	GTTC	50	3359	3409	1.46671
NZ_CP008925.1	136852	GAAC	36	4845	4881	0.737554
NZ_CP008925.1	136928	GTTC	1479	4109	5588	26.4674
NZ_CP008925.1	136978	GAAC	56	3758	3814	1.46827
NZ_CP008925.1	137143	GAAC	20	3269	3289	0.608088
NZ_CP008925.1	137163	GAAC	15	3481	3496	0.429062
NZ_CP008925.1	137174	GTTC	31	3538	3569	0.868591
NZ_CP008925.1	137472	GAAC	68	5529	5597	1.21494
NZ_CP008925.1	137611	GTTC	1663	4753	6416	25.9196
NZ_CP008925.1	138379	GAAC	45	6122	6167	0.72969
NZ_CP008925.1	138419	GAAC	112	6244	6356	1.76211
NZ_CP008925.1	138551	GAAC	73	6567	6640	1.0994
NZ_CP008925.1	138796	GTTC	84	6340	6424	1.3076
NZ_CP008925.1	138964	GTTC	25	5384	5409	0.462193
NZ_CP008925.1	139058	GAAC	60	5356	5416	1.10783
NZ_CP008925.1	139143	GTTC	53	4660	4713	1.12455
NZ_CP008925.1	139218	GAAC	21	6062	6083	0.345224
NZ_CP008925.1	139318	GAAC	8	4876	4884	0.1638
NZ_CP008925.1	139355	GTTC	1729	4195	5924	29.1864
NZ_CP008925.1	139378	GAAC	18	3556	3574	0.503637
NZ_CP008925.1	139393	GTTC	46	3680	3726	1.23457
NZ_CP008925.1	139421	GAAC	11	3783	3794	0.289931
NZ_CP008925.1	139532	GTTC	62	2745	2807	2.20876
NZ_CP008925.1	139732	GTTC	10	3917	3927	0.254647
NZ_CP008925.1	139737	GAAC	9	3850	3859	0.233221
NZ_CP008925.1	139780	GTTC	52	3633	3685	1.41113
NZ_CP008925.1	139814	GTTC	54	3486	3540	1.52542
NZ_CP008925.1	139821	GAAC	1683	3918	5601	30.0482
NZ_CP008925.1	139856	GAAC	8	4515	4523	0.176874
NZ_CP008925.1	139928	GAAC	49	4941	4990	0.981964
NZ_CP008925.1	139943	GTTC	28	5193	5221	0.536296
NZ_CP008925.1	140186	GTTC	35	4677	4712	0.742784
NZ_CP008925.1	140365	GAAC	245	5225	5470	4.47898
NZ_CP008925.1	140718	GTTC	395	5502	5897	6.69832
NZ_CP008925.1	140815	GTTC	45	5979	6024	0.747012
NZ_CP008925.1	141093	GTTC	427	5257	5684	7.51232
NZ_CP008925.1	141107	GTTC	53	5205	5258	1.00799
NZ_CP008925.1	141418	GAAC	1752	4741	6493	26.9829
NZ_CP008925.1	141481	GAAC	17	4464	4481	0.37938
NZ_CP008925.1	141689	GTTC	24	4639	4663	0.51469
NZ_CP008925.1	141720	GAAC	44	4843	4887	0.900348
NZ_CP008925.1	141768	GTTC	38	5074	5112	0.743349
NZ_CP008925.1	141794	GTTC	75	5225	5300	1.41509
NZ_CP008925.1	141808	GAAC	43	5293	5336	0.805847
NZ_CP008925.1	141868	GTTC	57	5840	5897	0.966593
NZ_CP008925.1	141921	GTTC	43	6327	6370	0.675039
NZ_CP008925.1	141985	GTTC	47	6537	6584	0.713852
NZ_CP008925.1	142026	GAAC	26	6475	6501	0.399938
NZ_CP008925.1	142249	GTTC	53	6289	6342	0.835699
NZ_CP008925.1	142268	GAAC	56	6379	6435	0.870241
NZ_CP008925.1	142355	GAAC	72	6524	6596	1.09157
NZ_CP008925.1	142443	GAAC	97	5503	5600	1.73214
NZ_CP008925.1	142568	GAAC	33	4747	4780	0.690377
NZ_CP008925.1	142592	GTTC	87	4490	4577	1.90081
NZ_CP008925.1	142596	GTTC	154	4338	4492	3.42832
NZ_CP008925.1	142705	GTTC	61	3247	3308	1.84401
NZ_CP008925.1	142820	GTTC	55	4362	4417	1.24519
NZ_CP008925.1	142835	GAAC	46	4369	4415	1.0419
NZ_CP008925.1	142865	GAAC	1256	4150	5406	23.2334
NZ_CP008925.1	142932	GTTC	11	4340	4351	0.252815
NZ_CP008925.1	142999	GTTC	28	4881	4909	0.570381
NZ_CP008925.1	143096	GAAC	41	4309	4350	0.942529
NZ_CP008925.1	143586	GAAC	26	6288	6314	0.411783
NZ_CP008925.1	143664	GAAC	49	6060	6109	0.802095
NZ_CP008925.1	143679	GAAC	128	6084	6212	2.06053
NZ_CP008925.1	143705	GAAC	69	6104	6173	1.11777
NZ_CP008925.1	143940	GTTC	51	5801	5852	0.871497
NZ_CP008925.1	144047	GTTC	1795	5010	6805	26.3777
NZ_CP008925.1	144133	GAAC	50	5222	5272	0.948407
NZ_CP008925.1	144463	GAAC	158	5241	5399	2.92647
NZ_CP008925.1	144529	GAAC	34	5625	5659	0.600813
NZ_CP008925.1	144581	GAAC	67	6208	6275	1.06773
NZ_CP008925.1	144630	GTTC	89	6206	6295	1.41382
NZ_CP008925.1	144866	GAAC	107	6524	6631	1.61363
NZ_CP008925.1	144944	GAAC	95	6516	6611	1.437
NZ_CP008925.1	145106	GAAC	65	6646	6711	0.968559
NZ_CP008925.1	145159	GAAC	85	6590	6675	1.27341
NZ_CP008925.1	145237	GTTC	163	6548	6711	2.42885
NZ_CP008925.1	145270	GAAC	121	6571	6692	1.80813
NZ_CP008925.1	145536	GAAC	175	5901	6076	2.88018
NZ_CP008925.1	145680	GTTC	37	5857	5894	0.627757
NZ_CP008925.1	145979	GAAC	18	3825	3843	0.468384
NZ_CP008925.1	146020	GTTC	733	3574	4307	17.0188
NZ_CP008925.1	146099	GAAC	26	4770	4796	0.542118
NZ_CP008925.1	146129	GTTC	25	4785	4810	0.519751
NZ_CP008925.1	146188	GTTC	967	3790	4757	20.3279
NZ_CP008925.1	146213	GTTC	19	3930	3949	0.481134
NZ_CP008925.1	146288	GAAC	21	4715	4736	0.443412
NZ_CP008925.1	146333	GAAC	25	4907	4932	0.506894
NZ_CP008925.1	146405	GAAC	53	4281	4334	1.22289
NZ_CP008925.1	146670	GTTC	47	5897	5944	0.790713
NZ_CP008925.1	146825	GAAC	79	6085	6164	1.28164
NZ_CP008925.1	147254	GTTC	94	5319	5413	1.73656
NZ_CP008925.1	147317	GAAC	65	4908	4973	1.30706
NZ_CP008925.1	147540	GTTC	104	4960	5064	2.05371
NZ_CP008925.1	147711	GAAC	41	5229	5270	0.777989
NZ_CP008925.1	147743	GAAC	129	4399	4528	2.84894
NZ_CP008925.1	147927	GAAC	99	5738	5837	1.69608
NZ_CP008925.1	148001	GAAC	30	5597	5627	0.533144
NZ_CP008925.1	148058	GTTC	90	5602	5692	1.58117
NZ_CP008925.1	148445	GAAC	36	6514	6550	0.549618
NZ_CP008925.1	148532	GAAC	787	7158	7945	9.9056
NZ_CP008925.1	148540	GAAC	53	6671	6724	0.788221
NZ_CP008925.1	148555	GAAC	33	6080	6113	0.539833
NZ_CP008925.1	148725	GTTC	953	4732	5685	16.7634
NZ_CP008925.1	148749	GAAC	23	4707	4730	0.486258
NZ_CP008925.1	148931	GTTC	46	4887	4933	0.932495
NZ_CP008925.1	149131	GAAC	74	5382	5456	1.3563
NZ_CP008925.1	149229	GTTC	23	5431	5454	0.421709
NZ_CP008925.1	149531	GAAC	12	2930	2942	0.407886
NZ_CP008925.1	149684	GAAC	7	2878	2885	0.242634
NZ_CP008925.1	149721	GTTC	26	3738	3764	0.690755
NZ_CP008925.1	149753	GAAC	22	3781	3803	0.578491
NZ_CP008925.1	149837	GAAC	40	4599	4639	0.862255
NZ_CP008925.1	149953	GTTC	21	4932	4953	0.423985
NZ_CP008925.1	150048	GTTC	15	3951	3966	0.378215
NZ_CP008925.1	150390	GTTC	925	4799	5724	16.16
NZ_CP008925.1	150517	GTTC	41	5915	5956	0.688381
NZ_CP008925.1	150908	GTTC	143	1075	1218	11.7406
NZ_CP008925.1	150954	GAAC	43	2623	2666	1.6129
NZ_CP008925.1	151104	GAAC	49	4489	4538	1.07977
NZ_CP008925.1	151182	GTTC	38	4152	4190	0.906921
NZ_CP008925.1	151332	GTTC	711	4463	5174	13.7418
NZ_CP008925.1	151411	GAAC	23	4430	4453	0.516506
NZ_CP008925.1	151680	GTTC	889	5255	6144	14.4694
NZ_CP008925.1	151738	GAAC	20	5716	5736	0.348675
NZ_CP008925.1	151807	GAAC	41	6250	6291	0.651725
NZ_CP008925.1	151836	GTTC	38	5200	5238	0.725468
NZ_CP008925.1	151870	GAAC	99	5393	5492	1.80262
NZ_CP008925.1	152015	GTTC	39	6012	6051	0.644522
NZ_CP008925.1	152025	GAAC	51	6062	6113	0.834288
NZ_CP008925.1	152506	GTTC	43	6227	6270	0.685805
NZ_CP008925.1	152614	GAAC	45	5809	5854	0.768705
NZ_CP008925.1	152747	GAAC	91	5639	5730	1.58813
NZ_CP008925.1	152840	GTTC	90	5779	5869	1.53348
NZ_CP008925.1	152998	GAAC	23	6234	6257	0.367588
NZ_CP008925.1	153103	GAAC	1975	5248	7223	27.3432
NZ_CP008925.1	153242	GTTC	79	5974	6053	1.30514
NZ_CP008925.1	153277	GAAC	153	3796	3949	3.8744
NZ_CP008925.1	153355	GAAC	24	5108	5132	0.467654
NZ_CP008925.1	153376	GTTC	70	5354	5424	1.29056
NZ_CP008925.1	153553	GTTC	51	5698	5749	0.887111
NZ_CP008925.1	153604	GTTC	60	6012	6072	0.988142
NZ_CP008925.1	154153	GAAC	114	7114	7228	1.5772
NZ_CP008925.1	154673	GAAC	56	5941	5997	0.9338
NZ_CP008925.1	154722	GTTC	59	5349	5408	1.09098
NZ_CP008925.1	154815	GTTC	66	6843	6909	0.955276
NZ_CP008925.1	154941	GTTC	59	5728	5787	1.01953
NZ_CP008925.1	154954	GTTC	2127	5340	7467	28.4853
NZ_CP008925.1	154963	GAAC	165	5090	5255	3.13987
NZ_CP008925.1	155250	GTTC	181	5645	5826	3.10676
NZ_CP008925.1	155529	GTTC	31	6869	6900	0.449275
NZ_CP008925.1	155537	GAAC	37	6988	7025	0.52669
NZ_CP008925.1	155645	GAAC	59	7781	7840	0.752551
NZ_CP008925.1	155651	GTTC	123	7697	7820	1.57289
NZ_CP008925.1	155745	GAAC	154	7634	7788	1.9774
NZ_CP008925.1	155831	GTTC	183	8118	8301	2.20455
NZ_CP008925.1	155837	GTTC	156	8138	8294	1.88088
NZ_CP008925.1	155988	GTTC	151	8041	8192	1.84326
NZ_CP008925.1	156017	GAAC	56	7826	7882	0.71048
NZ_CP008925.1	156083	GAAC	139	7858	7997	1.73815
NZ_CP008925.1	156381	GTTC	108	7501	7609	1.41937
NZ_CP008925.1	156416	GAAC	67	7277	7344	0.912309
NZ_CP008925.1	156471	GTTC	84	7154	7238	1.16054
NZ_CP008925.1	156566	GAAC	38	6573	6611	0.5748
NZ_CP008925.1	156588	GAAC	30	6403	6433	0.466345
NZ_CP008925.1	156618	GTTC	60	6221	6281	0.955262
NZ_CP008925.1	156653	GAAC	36	6093	6129	0.587372
NZ_CP008925.1	156803	GAAC	37	4035	4072	0.908644
NZ_CP008925.1	156933	GTTC	67	5336	5403	1.24005
NZ_CP008925.1	156972	GAAC	1541	5297	6838	22.5358
NZ_CP008925.1	156983	GAAC	59	5310	5369	1.0989
NZ_CP008925.1	157353	GTTC	28	5461	5489	0.510111
NZ_CP008925.1	157366	GTTC	21	5434	5455	0.384968
NZ_CP008925.1	157470	GAAC	177	5527	5704	3.10309
NZ_CP008925.1	157476	GAAC	45	5574	5619	0.800854
NZ_CP008925.1	157647	GTTC	45	5268	5313	0.846979
NZ_CP008925.1	157881	GAAC	1545	5256	6801	22.7172
NZ_CP008925.1	157925	GTTC	36	5392	5428	0.663228
NZ_CP008925.1	158007	GTTC	234	6106	6340	3.69085
NZ_CP008925.1	158055	GAAC	44	4258	4302	1.02278
NZ_CP008925.1	158180	GTTC	32	5950	5982	0.534938
NZ_CP008925.1	158217	GTTC	132	6238	6370	2.07221
NZ_CP008925.1	158356	GAAC	175	6462	6637	2.63673
NZ_CP008925.1	158391	GTTC	41	6587	6628	0.618588
NZ_CP008925.1	158540	GTTC	156	7052	7208	2.16426
NZ_CP008925.1	158701	GAAC	63	7593	7656	0.822884
NZ_CP008925.1	158809	GAAC	83	7458	7541	1.10065
NZ_CP008925.1	158892	GTTC	99	7185	7284	1.35914
NZ_CP008925.1	158898	GTTC	135	7194	7329	1.842
NZ_CP008925.1	159119	GTTC	42	6591	6633	0.633198
NZ_CP008925.1	159160	GTTC	41	6455	6496	0.631158
NZ_CP008925.1	159173	GTTC	34	6358	6392	0.531915
NZ_CP008925.1	159388	GTTC	32	6112	6144	0.520833
NZ_CP008925.1	159425	GAAC	183	5987	6170	2.96596
NZ_CP008925.1	159448	GAAC	70	6280	6350	1.10236
NZ_CP008925.1	159452	GTTC	1838	5960	7798	23.5701
NZ_CP008925.1	159593	GTTC	58	6653	6711	0.864253
NZ_CP008925.1	159611	GAAC	102	4680	4782	2.133
NZ_CP008925.1	159828	GTTC	34	6396	6430	0.528771
NZ_CP008925.1	160038	GTTC	164	6190	6354	2.58105
NZ_CP008925.1	160240	GAAC	81	5197	5278	1.53467
NZ_CP008925.1	160260	GAAC	157	4881	5038	3.11632
NZ_CP008925.1	160294	GAAC	33	4320	4353	0.758098
NZ_CP008925.1	160330	GTTC	32	6072	6104	0.524246
NZ_CP008925.1	160339	GAAC	69	6039	6108	1.12967
NZ_CP008925.1	160459	GAAC	1509	5489	6998	21.5633
NZ_CP008925.1	160623	GTTC	112	4180	4292	2.60951
NZ_CP008925.1	160719	GAAC	31	5568	5599	0.55367
NZ_CP008925.1	161023	GAAC	143	7283	7426	1.92567
NZ_CP008925.1	161126	GTTC	90	7223	7313	1.23069
NZ_CP008925.1	161140	GAAC	260	7432	7692	3.38014
NZ_CP008925.1	161539	GAAC	78	8513	8591	0.907927
NZ_CP008925.1	161548	GTTC	105	8561	8666	1.21163
NZ_CP008925.1	161656	GTTC	62	8286	8348	0.742693
NZ_CP008925.1	161922	GAAC	108	7110	7218	1.49626
NZ_CP008925.1	161991	GTTC	35	6969	7004	0.499714
NZ_CP008925.1	162212	GAAC	264	6687	6951	3.79801
NZ_CP008925.1	162220	GAAC	51	6892	6943	0.734553
NZ_CP008925.1	162247	GTTC	59	6990	7049	0.836998
NZ_CP008925.1	162362	GTTC	208	6351	6559	3.17122
NZ_CP008925.1	162392	GTTC	174	6345	6519	2.66912
NZ_CP008925.1	162426	GTTC	37	6475	6512	0.568182
NZ_CP008925.1	162651	GAAC	54	6407	6461	0.835784
NZ_CP008925.1	162727	GAAC	51	5909	5960	0.855705
NZ_CP008925.1	162960	GAAC	1607	5652	7259	22.138
NZ_CP008925.1	163210	GAAC	116	5237	5353	2.16701
NZ_CP008925.1	163236	GTTC	47	5417	5464	0.860176
NZ_CP008925.1	163284	GAAC	49	5634	5683	0.862221
NZ_CP008925.1	163636	GTTC	71	7650	7721	0.91957
NZ_CP008925.1	163946	GTTC	62	7386	7448	0.832438
NZ_CP008925.1	164140	GAAC	71	6374	6445	1.10163
NZ_CP008925.1	164193	GAAC	48	6133	6181	0.776573
NZ_CP008925.1	164206	GAAC	67	6131	6198	1.08099
NZ_CP008925.1	164275	GAAC	171	5818	5989	2.85523
NZ_CP008925.1	164519	GAAC	20	5328	5348	0.373972
NZ_CP008925.1	164532	GTTC	19	5346	5365	0.354147
NZ_CP008925.1	164561	GTTC	1869	4950	6819	27.4087
NZ_CP008925.1	164604	GAAC	12	4747	4759	0.252154
NZ_CP008925.1	164860	GAAC	41	5397	5438	0.753954
NZ_CP008925.1	164873	GTTC	78	5400	5478	1.42388
NZ_CP008925.1	164947	GAAC	52	5447	5499	0.945626
NZ_CP008925.1	165064	GTTC	120	5648	5768	2.08044
NZ_CP008925.1	165087	GAAC	34	5736	5770	0.589255
NZ_CP008925.1	165299	GTTC	155	5482	5637	2.74969
NZ_CP008925.1	165463	GTTC	50	5932	5982	0.835841
NZ_CP008925.1	165584	GAAC	1935	5120	7055	27.4274
NZ_CP008925.1	165845	GAAC	253	5447	5700	4.4386
NZ_CP008925.1	166183	GAAC	55	6349	6404	0.858838
NZ_CP008925.1	166497	GTTC	41	6292	6333	0.647402
NZ_CP008925.1	166562	GTTC	1728	6365	8093	21.3518
NZ_CP008925.1	166625	GTTC	53	6391	6444	0.822471
NZ_CP008925.1	167006	GAAC	123	6013	6136	2.00456
NZ_CP008925.1	167073	GTTC	98	6237	6335	1.54696
NZ_CP008925.1	167403	GAAC	126	5522	5648	2.23088
NZ_CP008925.1	167547	GTTC	53	4863	4916	1.07811
NZ_CP008925.1	167589	GTTC	39	4526	4565	0.854326
NZ_CP008925.1	167767	GTTC	67	4452	4519	1.48263
NZ_CP008925.1	167796	GTTC	26	4355	4381	0.593472
NZ_CP008925.1	167853	GTTC	1515	4749	6264	24.1858
NZ_CP008925.1	167875	GTTC	25	4904	4929	0.507202
NZ_CP008925.1	167932	GTTC	78	5175	5253	1.48487
NZ_CP008925.1	168133	GTTC	196	5226	5422	3.6149
NZ_CP008925.1	168286	GTTC	145	5531	5676	2.55462
NZ_CP008925.1	168575	GTTC	52	6335	6387	0.814154
NZ_CP008925.1	168647	GTTC	57	6041	6098	0.934733
NZ_CP008925.1	168671	GTTC	53	5730	5783	0.916479
NZ_CP008925.1	168716	GTTC	72	5168	5240	1.37405
NZ_CP008925.1	168835	GAAC	38	3694	3732	1.01822
NZ_CP008925.1	169012	GAAC	1213	4447	5660	21.4311
NZ_CP008925.1	169111	GAAC	14	4900	4914	0.2849
NZ_CP008925.1	169141	GAAC	133	5200	5333	2.49391
NZ_CP008925.1	169540	GTTC	41	5783	5824	0.703984
NZ_CP008925.1	169608	GAAC	120	6142	6262	1.91632
NZ_CP008925.1	169922	GTTC	112	6168	6280	1.78344
NZ_CP008925.1	169965	GTTC	237	6206	6443	3.67841
NZ_CP008925.1	170028	GTTC	212	6006	6218	3.40946
NZ_CP008925.1	170222	GTTC	123	5126	5249	2.3433
NZ_CP008925.1	170367	GTTC	95	4795	4890	1.94274
NZ_CP008925.1	170577	GTTC	57	5073	5130	1.11111
NZ_CP008925.1	170712	GAAC	2105	4837	6942	30.3227
NZ_CP008925.1	170816	GAAC	18	6087	6105	0.29484
NZ_CP008925.1	170837	GAAC	38	6419	6457	0.588509
NZ_CP008925.1	170998	GAAC	30	6017	6047	0.496114
NZ_CP008925.1	171095	GAAC	36	5939	5975	0.60251
NZ_CP008925.1	171533	GTTC	32	5495	5527	0.578976
NZ_CP008925.1	171714	GTTC	21	6062	6083	0.345224
NZ_CP008925.1	171783	GTTC	1869	5907	7776	24.0355
NZ_CP008925.1	171926	GTTC	58	6183	6241	0.929338
NZ_CP008925.1	172292	GTTC	55	5737	5792	0.949586
NZ_CP008925.1	172663	GAAC	87	6188	6275	1.38645
NZ_CP008925.1	172800	GTTC	143	5664	5807	2.46255
NZ_CP008925.1	172885	GAAC	24	5199	5223	0.459506
NZ_CP008925.1	172903	GAAC	29	5068	5097	0.568962
NZ_CP008925.1	173024	GTTC	41	5576	5617	0.729927
NZ_CP008925.1	173162	GAAC	2055	5259	7314	28.0968
NZ_CP008925.1	173201	GAAC	21	5831	5852	0.358852
NZ_CP008925.1	173277	GTTC	89	6561	6650	1.33835
NZ_CP008925.1	173312	GAAC	78	4279	4357	1.79022
NZ_CP008925.1	173387	GTTC	71	5547	5618	1.26379
NZ_CP008925.1	173452	GAAC	33	6237	6270	0.526316
NZ_CP008925.1	173529	GAAC	47	5959	6006	0.782551
NZ_CP008925.1	173581	GAAC	53	6020	6073	0.872715
NZ_CP008925.1	173594	GTTC	93	6138	6231	1.49254
NZ_CP008925.1	173613	GAAC	51	6118	6169	0.826714
NZ_CP008925.1	173871	GTTC	83	7316	7399	1.12177
NZ_CP008925.1	173951	GTTC	136	7463	7599	1.78971
NZ_CP008925.1	173974	GTTC	54	7124	7178	0.752299
NZ_CP008925.1	173978	GAAC	42	7064	7106	0.59105
NZ_CP008925.1	174266	GAAC	45	5242	5287	0.851144
NZ_CP008925.1	174317	GAAC	23	4833	4856	0.473641
NZ_CP008925.1	174378	GAAC	31	3742	3773	0.821627
NZ_CP008925.1	174549	GTTC	1604	4900	6504	24.6617
NZ_CP008925.1	174726	GAAC	101	3579	3680	2.74457
NZ_CP008925.1	174782	GTTC	37	4377	4414	0.838242
NZ_CP008925.1	174786	GAAC	21	4403	4424	0.474684
NZ_CP008925.1	174982	GAAC	56	5123	5179	1.08129
NZ_CP008925.1	175165	GTTC	52	5838	5890	0.882852
NZ_CP008925.1	175289	GAAC	125	6348	6473	1.9311
NZ_CP008925.1	175408	GTTC	723	5691	6414	11.2722
NZ_CP008925.1	175689	GTTC	29	5900	5929	0.489121
NZ_CP008925.1	175822	GAAC	42	6414	6456	0.650558
NZ_CP008925.1	175899	GTTC	52	6913	6965	0.74659
NZ_CP008925.1	176433	GTTC	60	4823	4883	1.22875
NZ_CP008925.1	176500	GTTC	21	3956	3977	0.528036
NZ_CP008925.1	176625	GAAC	17	5227	5244	0.32418
NZ_CP008925.1	176665	GTTC	52	5013	5065	1.02665
NZ_CP008925.1	176682	GAAC	21	5033	5054	0.415512
NZ_CP008925.1	176700	GAAC	55	4719	4774	1.15207
NZ_CP008925.1	176709	GAAC	1785	4868	6653	26.83
NZ_CP008925.1	176743	GTTC	20	4764	4784	0.41806
NZ_CP008925.1	176793	GTTC	7	4980	4987	0.140365
NZ_CP008925.1	176797	GAAC	32	5026	5058	0.632661
NZ_CP008925.1	176853	GTTC	82	5455	5537	1.48095
NZ_CP008925.1	177066	GTTC	72	4776	4848	1.48515
NZ_CP008925.1	177084	GAAC	43	4765	4808	0.894343
NZ_CP008925.1	177126	GTTC	79	4401	4480	1.76339
NZ_CP008925.1	177225	GTTC	53	4866	4919	1.07745
NZ_CP008925.1	177274	GAAC	78	5037	5115	1.52493
NZ_CP008925.1	177319	GTTC	29	5229	5258	0.551541
NZ_CP008925.1	177360	GAAC	67	5068	5135	1.30477
NZ_CP008925.1	177372	GAAC	58	4839	4897	1.1844
NZ_CP008925.1	177612	GAAC	1499	4887	6386	23.4732
NZ_CP008925.1	177702	GTTC	27	5035	5062	0.533386
NZ_CP008925.1	178233	GTTC	1769	4467	6236	28.3675
NZ_CP008925.1	178241	GTTC	75	4369	4444	1.68767
NZ_CP008925.1	178369	GAAC	82	5321	5403	1.51768
NZ_CP008925.1	178535	GTTC	60	4938	4998	1.20048
NZ_CP008925.1	178647	GAAC	76	5036	5112	1.4867
NZ_CP008925.1	179027	GAAC	77	5266	5343	1.44114
NZ_CP008925.1	179089	GAAC	110	5058	5168	2.12848
NZ_CP008925.1	179250	GAAC	22	4666	4688	0.469283
NZ_CP008925.1	179319	GAAC	64	3779	3843	1.66537
NZ_CP008925.1	179468	GTTC	24	4541	4565	0.525739
NZ_CP008925.1	179513	GTTC	1608	4420	6028	26.6755
NZ_CP008925.1	179534	GAAC	23	4500	4523	0.508512
NZ_CP008925.1	179604	GAAC	39	4704	4743	0.822264
NZ_CP008925.1	179621	GTTC	49	5007	5056	0.969146
NZ_CP008925.1	179654	GAAC	29	5124	5153	0.562779
NZ_CP008925.1	179823	GAAC	35	4830	4865	0.719424
NZ_CP008925.1	180157	GAAC	31	6151	6182	0.501456
NZ_CP008925.1	180240	GTTC	85	5903	5988	1.41951
NZ_CP008925.1	180250	GTTC	100	5716	5816	1.71939
NZ_CP008925.1	180379	GTTC	22	5100	5122	0.42952
NZ_CP008925.1	180453	GTTC	45	4065	4110	1.09489
NZ_CP008925.1	180519	GAAC	31	5052	5083	0.609876
NZ_CP008925.1	180661	GAAC	1539	3966	5505	27.9564
NZ_CP008925.1	180848	GTTC	45	3205	3250	1.38462
NZ_CP008925.1	180886	GTTC	19	3792	3811	0.498557
NZ_CP008925.1	181595	GTTC	75	6104	6179	1.21379
NZ_CP008925.1	181842	GAAC	90	6072	6162	1.46056
NZ_CP008925.1	181949	GAAC	47	5779	5826	0.806728
NZ_CP008925.1	182162	GAAC	38	4791	4829	0.786912
NZ_CP008925.1	182360	GAAC	15	5126	5141	0.291772
NZ_CP008925.1	182367	GAAC	199	5111	5310	3.74765
NZ_CP008925.1	182393	GAAC	30	5057	5087	0.589739
NZ_CP008925.1	182411	GAAC	1883	5184	7067	26.645
NZ_CP008925.1	182579	GAAC	39	3655	3694	1.05577
NZ_CP008925.1	182659	GTTC	37	5433	5470	0.676417
NZ_CP008925.1	182668	GAAC	38	5433	5471	0.694571
NZ_CP008925.1	182729	GAAC	154	5411	5565	2.7673
NZ_CP008925.1	182856	GAAC	40	5002	5042	0.793336
NZ_CP008925.1	183061	GTTC	56	5567	5623	0.99591
NZ_CP008925.1	183472	GAAC	185	6431	6616	2.79625
NZ_CP008925.1	183529	GAAC	117	5802	5919	1.97669
NZ_CP008925.1	183676	GTTC	66	5200	5266	1.25332
NZ_CP008925.1	183925	GAAC	36	4059	4095	0.879121
NZ_CP008925.1	183933	GTTC	77	3930	4007	1.92164
NZ_CP008925.1	184102	GAAC	2142	5370	7512	28.5144
NZ_CP008925.1	184290	GTTC	39	3959	3998	0.975488
NZ_CP008925.1	184405	GTTC	47	4860	4907	0.957815
NZ_CP008925.1	184614	GAAC	40	5452	5492	0.728332
NZ_CP008925.1	184626	GTTC	50	5490	5540	0.902527
NZ_CP008925.1	184654	GTTC	30	5134	5164	0.580945
NZ_CP008925.1	184751	GTTC	43	6922	6965	0.617373
NZ_CP008925.1	184887	GTTC	2071	4954	7025	29.4804
NZ_CP008925.1	185141	GTTC	26	4241	4267	0.609327
NZ_CP008925.1	185336	GTTC	34	5139	5173	0.657259
NZ_CP008925.1	185671	GTTC	174	7145	7319	2.37737
NZ_CP008925.1	185836	GTTC	52	6420	6472	0.803461
NZ_CP008925.1	186276	GAAC	159	5560	5719	2.78021
NZ_CP008925.1	186522	GTTC	56	4759	4815	1.16303
NZ_CP008925.1	186538	GTTC	46	4749	4795	0.959333
NZ_CP008925.1	186831	GTTC	8	3186	3194	0.25047
NZ_CP008925.1	187021	GAAC	49	4097	4146	1.18186
NZ_CP008925.1	187026	GTTC	1478	4157	5635	26.2289
NZ_CP008925.1	187394	GTTC	25	3939	3964	0.630676
NZ_CP008925.1	187539	GAAC	38	3257	3295	1.15326
NZ_CP008925.1	187689	GAAC	1781	3998	5779	30.8185
NZ_CP008925.1	187731	GAAC	12	4526	4538	0.264434
NZ_CP008925.1	187765	GAAC	30	4721	4751	0.631446
NZ_CP008925.1	187785	GAAC	25	4909	4934	0.506688
NZ_CP008925.1	187802	GTTC	42	5119	5161	0.813796
NZ_CP008925.1	187845	GAAC	25	3143	3168	0.789141
NZ_CP008925.1	187867	GAAC	21	3301	3322	0.632149
NZ_CP008925.1	188556	GAAC	50	5506	5556	0.899928
NZ_CP008925.1	188701	GTTC	1745	4363	6108	28.5691
NZ_CP008925.1	188715	GAAC	43	4187	4230	1.01655
NZ_CP008925.1	188722	GTTC	40	4205	4245	0.942285
NZ_CP008925.1	188854	GAAC	35	3184	3219	1.08729
NZ_CP008925.1	188882	GTTC	37	3127	3164	1.16941
NZ_CP008925.1	189162	GTTC	35	3691	3726	0.939345
NZ_CP008925.1	189184	GTTC	71	3732	3803	1.86695
NZ_CP008925.1	189497	GTTC	363	4576	4939	7.34967
NZ_CP008925.1	189511	GAAC	277	4742	5019	5.51903
NZ_CP008925.1	189738	GAAC	76	4801	4877	1.55834
NZ_CP008925.1	190043	GTTC	27	4639	4666	0.578654
NZ_CP008925.1	190175	GAAC	35	4293	4328	0.808688
NZ_CP008925.1	190352	GAAC	56	4972	5028	1.11376
NZ_CP008925.1	190425	GAAC	2231	5000	7231	30.8533
NZ_CP008925.1	190562	GAAC	66	6372	6438	1.02516
NZ_CP008925.1	190598	GAAC	52	3565	3617	1.43766
NZ_CP008925.1	190706	GAAC	53	5217	5270	1.00569
NZ_CP008925.1	190721	GAAC	56	5150	5206	1.07568
NZ_CP008925.1	190805	GAAC	117	5020	5137	2.27759
NZ_CP008925.1	191007	GTTC	90	5743	5833	1.54295
NZ_CP008925.1	191124	GTTC	59	6110	6169	0.956395
NZ_CP008925.1	191304	GAAC	39	5668	5707	0.683371
NZ_CP008925.1	191548	GTTC	68	4487	4555	1.49286
NZ_CP008925.1	191639	GTTC	55	3516	3571	1.54018
NZ_CP008925.1	191812	GAAC	30	4341	4371	0.686342
NZ_CP008925.1	191825	GAAC	1805	4556	6361	28.376
NZ_CP008925.1	192095	GTTC	38	4582	4620	0.822511
NZ_CP008925.1	192636	GAAC	41	6169	6210	0.660225
NZ_CP008925.1	192898	GAAC	32	5838	5870	0.545145
NZ_CP008925.1	193114	GTTC	31	5896	5927	0.52303
NZ_CP008925.1	193143	GTTC	52	5735	5787	0.898566
NZ_CP008925.1	193254	GAAC	1627	5138	6765	24.0503
NZ_CP008925.1	193283	GAAC	30	5275	5305	0.565504
NZ_CP008925.1	193304	GAAC	10	5261	5271	0.189717
NZ_CP008925.1	193329	GTTC	61	5312	5373	1.13531
NZ_CP008925.1	193822	GTTC	35	5245	5280	0.662879
NZ_CP008925.1	194184	GTTC	24	5262	5286	0.45403
NZ_CP008925.1	194213	GAAC	1839	4873	6712	27.3987
NZ_CP008925.1	194493	GAAC	34	4730	4764	0.713686
NZ_CP008925.1	194624	GTTC	41	5382	5423	0.756039
NZ_CP008925.1	194715	GAAC	98	6402	6500	1.50769
NZ_CP008925.1	195029	GTTC	76	6337	6413	1.18509
NZ_CP008925.1	195062	GTTC	134	5874	6008	2.23036
NZ_CP008925.1	195456	GTTC	26	3918	3944	0.659229
NZ_CP008925.1	195468	GTTC	70	3812	3882	1.80319
NZ_CP008925.1	195698	GAAC	1604	3876	5480	29.2701
NZ_CP008925.1	196292	GTTC	100	4669	4769	2.09688
NZ_CP008925.1	196575	GAAC	1360	4006	5366	25.3448
NZ_CP008925.1	196807	GTTC	37	3753	3790	0.976253
NZ_CP008925.1	196828	GAAC	62	3870	3932	1.57681
NZ_CP008925.1	196962	GAAC	25	4717	4742	0.527204
NZ_CP008925.1	197055	GAAC	43	3600	3643	1.18035
NZ_CP008925.1	197144	GTTC	20	5414	5434	0.368053
NZ_CP008925.1	197235	GTTC	1910	4554	6464	29.5483
NZ_CP008925.1	197251	GAAC	31	4151	4182	0.741272
NZ_CP008925.1	197311	GAAC	32	4205	4237	0.755251
NZ_CP008925.1	197340	GAAC	15	4614	4629	0.324044
NZ_CP008925.1	197361	GTTC	18	4818	4836	0.372208
NZ_CP008925.1	197477	GTTC	132	4258	4390	3.00683
NZ_CP008925.1	198321	GAAC	1922	4859	6781	28.3439
NZ_CP008925.1	198453	GAAC	64	5777	5841	1.0957
NZ_CP008925.1	198984	GAAC	58	6139	6197	0.935937
NZ_CP008925.1	199420	GTTC	1786	4393	6179	28.9044
NZ_CP008925.1	199507	GAAC	35	4616	4651	0.752526
NZ_CP008925.1	199977	GAAC	29	5219	5248	0.552591
NZ_CP008925.1	200092	GTTC	45	5204	5249	0.857306
NZ_CP008925.1	200217	GTTC	41	5358	5399	0.7594
NZ_CP008925.1	200228	GAAC	79	5372	5451	1.44928
NZ_CP008925.1	200300	GTTC	28	4535	4563	0.613631
NZ_CP008925.1	200315	GTTC	24	4295	4319	0.555684
NZ_CP008925.1	200436	GAAC	17	5239	5256	0.32344
NZ_CP008925.1	200519	GAAC	1418	4151	5569	25.4624
NZ_CP008925.1	200849	GAAC	47	3871	3918	1.19959
NZ_CP008925.1	200935	GTTC	29	4534	4563	0.635547
NZ_CP008925.1	200978	GAAC	33	4770	4803	0.687071
NZ_CP008925.1	201821	GTTC	10	3006	3016	0.331565
NZ_CP008925.1	201976	GTTC	76	4343	4419	1.71985
NZ_CP008925.1	202000	GTTC	1912	4531	6443	29.6756
NZ_CP008925.1	202019	GTTC	38	4979	5017	0.757425
NZ_CP008925.1	202182	GTTC	22	3376	3398	0.64744
NZ_CP008925.1	202544	GTTC	69	5144	5213	1.32361
NZ_CP008925.1	202888	GAAC	41	4989	5030	0.815109
NZ_CP008925.1	203035	GAAC	40	4436	4476	0.893655
NZ_CP008925.1	203360	GAAC	42	4162	4204	0.999049
NZ_CP008925.1	203374	GAAC	2007	4727	6734	29.804
NZ_CP008925.1	203498	GAAC	23	6749	6772	0.339634
NZ_CP008925.1	203587	GTTC	41	4694	4735	0.865892
NZ_CP008925.1	203633	GAAC	31	5304	5335	0.581068
NZ_CP008925.1	203638	GTTC	581	5197	5778	10.0554
NZ_CP008925.1	203839	GTTC	45	5414	5459	0.824327
NZ_CP008925.1	204109	GAAC	98	6049	6147	1.59427
NZ_CP008925.1	204469	GAAC	24	4463	4487	0.534879
NZ_CP008925.1	204486	GTTC	652	4219	4871	13.3853
NZ_CP008925.1	204679	GTTC	1201	4389	5590	21.4848
NZ_CP008925.1	204922	GAAC	32	5060	5092	0.628437
NZ_CP008925.1	205036	GAAC	40	5354	5394	0.741565
NZ_CP008925.1	205119	GAAC	74	5406	5480	1.35036
NZ_CP008925.1	205289	GTTC	49	4905	4954	0.9891
NZ_CP008925.1	205327	GAAC	260	4708	4968	5.23349
NZ_CP008925.1	205412	GTTC	25	4598	4623	0.540774
NZ_CP008925.1	205653	GTTC	9	4142	4151	0.216815
NZ_CP008925.1	205679	GAAC	1356	3646	5002	27.1092
NZ_CP008925.1	205840	GTTC	24	1911	1935	1.24031
NZ_CP008925.1	205933	GTTC	24	3751	3775	0.635762
NZ_CP008925.1	206002	GTTC	15	3570	3585	0.41841
NZ_CP008925.1	206051	GAAC	57	3353	3410	1.67155
NZ_CP008925.1	206056	GTTC	949	3450	4399	21.5731
NZ_CP008925.1	206313	GTTC	32	3848	3880	0.824742
NZ_CP008925.1	206621	GTTC	10	4073	4083	0.244918
NZ_CP008925.1	206655	GTTC	2006	5007	7013	28.604
NZ_CP008925.1	206903	GTTC	32	5405	5437	0.58856
NZ_CP008925.1	207005	GAAC	53	4939	4992	1.0617
NZ_CP008925.1	207069	GTTC	28	4340	4368	0.641026
NZ_CP008925.1	207298	GAAC	41	3913	3954	1.03692
NZ_CP008925.1	207461	GAAC	7	4654	4661	0.150182
NZ_CP008925.1	207496	GAAC	1939	4406	6345	30.5595
NZ_CP008925.1	207622	GTTC	11	5084	5095	0.215898
NZ_CP008925.1	207627	GAAC	20	5136	5156	0.387898
NZ_CP008925.1	207677	GTTC	24	3208	3232	0.742574
NZ_CP008925.1	207700	GAAC	20	3711	3731	0.536049
NZ_CP008925.1	207828	GAAC	67	5040	5107	1.31192
NZ_CP008925.1	207835	GTTC	66	5075	5141	1.2838
NZ_CP008925.1	208044	GAAC	35	5501	5536	0.632225
NZ_CP008925.1	208441	GAAC	26	5269	5295	0.491029
NZ_CP008925.1	208577	GTTC	1547	4206	5753	26.8903
NZ_CP008925.1	208637	GTTC	31	3857	3888	0.797325
NZ_CP008925.1	208660	GTTC	60	4035	4095	1.4652
NZ_CP008925.1	208789	GTTC	33	3443	3476	0.949367
NZ_CP008925.1	208795	GAAC	27	3531	3558	0.758853
NZ_CP008925.1	208804	GAAC	16	3704	3720	0.430108
NZ_CP008925.1	209171	GAAC	89	5107	5196	1.71286
NZ_CP008925.1	209190	GAAC	38	5245	5283	0.719288
NZ_CP008925.1	209227	GTTC	42	5166	5208	0.806452
NZ_CP008925.1	209467	GAAC	101	4218	4319	2.3385
NZ_CP008925.1	209488	GAAC	33	4192	4225	0.781065
NZ_CP008925.1	209499	GAAC	39	4254	4293	0.908456
NZ_CP008925.1	209645	GTTC	28	2959	2987	0.937395
NZ_CP008925.1	209701	GTTC	31	4707	4738	0.654285
NZ_CP008925.1	209792	GTTC	28	4231	4259	0.657431
NZ_CP008925.1	209816	GAAC	2438	5245	7683	31.7324
NZ_CP008925.1	209872	GAAC	33	6348	6381	0.51716
NZ_CP008925.1	209975	GAAC	54	3694	3748	1.44077
NZ_CP008925.1	210205	GAAC	55	5336	5391	1.02022
NZ_CP008925.1	210352	GTTC	120	5779	5899	2.03424
NZ_CP008925.1	210443	GAAC	52	5518	5570	0.933573
NZ_CP008925.1	210485	GTTC	55	5796	5851	0.94001
NZ_CP008925.1	210499	GTTC	107	5762	5869	1.82314
NZ_CP008925.1	210604	GAAC	255	5796	6051	4.21418
NZ_CP008925.1	210673	GAAC	43	6069	6112	0.703534
NZ_CP008925.1	210749	GAAC	45	6088	6133	0.733736
NZ_CP008925.1	210787	GTTC	132	5634	5766	2.28928
NZ_CP008925.1	210986	GAAC	112	6052	6164	1.817
NZ_CP008925.1	211049	GAAC	94	5948	6042	1.55578
NZ_CP008925.1	211327	GAAC	67	5875	5942	1.12757
NZ_CP008925.1	211415	GAAC	51	6239	6290	0.810811
NZ_CP008925.1	211627	GAAC	67	5016	5083	1.31812
NZ_CP008925.1	211642	GTTC	159	4940	5099	3.11826
NZ_CP008925.1	211863	GTTC	10	4048	4058	0.246427
NZ_CP008925.1	211960	GAAC	1346	3513	4859	27.7012
NZ_CP008925.1	211974	GTTC	24	3470	3494	0.686892
NZ_CP008925.1	212016	GAAC	31	3549	3580	0.865922
NZ_CP008925.1	212294	GAAC	41	4875	4916	0.834011
NZ_CP008925.1	212539	GAAC	45	5345	5390	0.834879
NZ_CP008925.1	212897	GAAC	1412	4364	5776	24.446
NZ_CP008925.1	213000	GTTC	33	4854	4887	0.675261
NZ_CP008925.1	213081	GAAC	43	3711	3754	1.14544
NZ_CP008925.1	213264	GTTC	41	5164	5205	0.787704
NZ_CP008925.1	213470	GTTC	70	6021	6091	1.14924
NZ_CP008925.1	213671	GAAC	59	5577	5636	1.04684
NZ_CP008925.1	213801	GAAC	29	4552	4581	0.63305
NZ_CP008925.1	213810	GAAC	30	4393	4423	0.678273
NZ_CP008925.1	214045	GAAC	1355	3977	5332	25.4126
NZ_CP008925.1	214080	GTTC	14	3726	3740	0.374332
NZ_CP008925.1	214148	GTTC	28	4102	4130	0.677966
NZ_CP008925.1	214230	GTTC	20	3194	3214	0.622278
NZ_CP008925.1	214240	GAAC	34	3392	3426	0.992411
NZ_CP008925.1	214368	GTTC	39	4489	4528	0.861307
NZ_CP008925.1	214501	GTTC	37	5301	5338	0.693143
NZ_CP008925.1	214575	GTTC	154	5379	5533	2.7833
NZ_CP008925.1	214695	GAAC	55	5812	5867	0.937447
NZ_CP008925.1	214780	GAAC	50	5869	5919	0.844737
NZ_CP008925.1	214786	GTTC	81	5875	5956	1.35997
NZ_CP008925.1	214906	GTTC	143	5909	6052	2.36286
NZ_CP008925.1	215265	GTTC	15	3356	3371	0.444972
NZ_CP008925.1	215303	GAAC	39	3256	3295	1.18361
NZ_CP008925.1	215441	GAAC	46	3943	3989	1.15317
NZ_CP008925.1	215505	GAAC	1543	4113	5656	27.2808
NZ_CP008925.1	215643	GAAC	38	4989	5027	0.755918
NZ_CP008925.1	215751	GAAC	48	4222	4270	1.12412
NZ_CP008925.1	215878	GAAC	27	4894	4921	0.548669
NZ_CP008925.1	215886	GAAC	21	4957	4978	0.421856
NZ_CP008925.1	216064	GAAC	59	6013	6072	0.971673
NZ_CP008925.1	216556	GAAC	31	7149	7180	0.431755
NZ_CP008925.1	216589	GAAC	63	6976	7039	0.895013
NZ_CP008925.1	216689	GTTC	321	6526	6847	4.68818
NZ_CP008925.1	216898	GAAC	60	6148	6208	0.966495
NZ_CP008925.1	216919	GAAC	38	6157	6195	0.613398
NZ_CP008925.1	217039	GAAC	46	5597	5643	0.815169
NZ_CP008925.1	217204	GAAC	59	4888	4947	1.19264
NZ_CP008925.1	217366	GTTC	22	4828	4850	0.453608
NZ_CP008925.1	217462	GAAC	54	4701	4755	1.13565
NZ_CP008925.1	217468	GTTC	1952	4804	6756	28.8928
NZ_CP008925.1	217477	GTTC	30	5010	5040	0.595238
NZ_CP008925.1	217753	GAAC	33	5144	5177	0.637435
NZ_CP008925.1	218142	GAAC	73	6427	6500	1.12308
NZ_CP008925.1	218696	GAAC	33	4888	4921	0.670595
NZ_CP008925.1	218905	GAAC	53	4548	4601	1.15192
NZ_CP008925.1	218948	GAAC	41	3677	3718	1.10274
NZ_CP008925.1	219128	GTTC	1814	4742	6556	27.6693
NZ_CP008925.1	219169	GTTC	17	4726	4743	0.358423
NZ_CP008925.1	219287	GAAC	38	3292	3330	1.14114
NZ_CP008925.1	219297	GAAC	91	3268	3359	2.70914
NZ_CP008925.1	219305	GAAC	14	3493	3507	0.399202
NZ_CP008925.1	219344	GTTC	41	4324	4365	0.93929
NZ_CP008925.1	219354	GTTC	24	4448	4472	0.536673
NZ_CP008925.1	219422	GAAC	44	5278	5322	0.826757
NZ_CP008925.1	219464	GAAC	31	5498	5529	0.56068
NZ_CP008925.1	219606	GTTC	38	5767	5805	0.654608
NZ_CP008925.1	219676	GAAC	62	6194	6256	0.991049
NZ_CP008925.1	219828	GTTC	62	5880	5942	1.04342
NZ_CP008925.1	219994	GAAC	90	5835	5925	1.51899
NZ_CP008925.1	220007	GTTC	27	5588	5615	0.480855
NZ_CP008925.1	220186	GAAC	28	6364	6392	0.438048
NZ_CP008925.1	220221	GTTC	65	6313	6378	1.01913
NZ_CP008925.1	220238	GAAC	2067	6056	8123	25.4463
NZ_CP008925.1	220262	GTTC	48	5854	5902	0.813284
NZ_CP008925.1	220679	GAAC	37	5702	5739	0.644712
NZ_CP008925.1	220742	GAAC	112	5957	6069	1.84544
NZ_CP008925.1	220871	GAAC	49	6258	6307	0.776915
NZ_CP008925.1	220958	GAAC	173	5820	5993	2.8867
NZ_CP008925.1	221102	GTTC	29	5300	5329	0.544192
NZ_CP008925.1	221486	GTTC	1831	5955	7786	23.5166
NZ_CP008925.1	221681	GTTC	67	5340	5407	1.23913
NZ_CP008925.1	221872	GAAC	96	6511	6607	1.453
NZ_CP008925.1	222153	GTTC	182	7002	7184	2.53341
NZ_CP008925.1	222269	GAAC	36	6196	6232	0.577664
NZ_CP008925.1	222416	GAAC	30	4977	5007	0.599161
NZ_CP008925.1	222461	GAAC	40	4785	4825	0.829016
NZ_CP008925.1	222470	GAAC	66	5701	5767	1.14444
NZ_CP008925.1	222617	GTTC	802	5142	5944	13.4926
NZ_CP008925.1	222787	GAAC	71	4996	5067	1.40122
NZ_CP008925.1	222886	GAAC	241	5451	5692	4.23401
NZ_CP008925.1	223012	GAAC	77	5396	5473	1.40691
NZ_CP008925.1	223204	GAAC	115	5616	5731	2.00663
NZ_CP008925.1	223230	GAAC	95	5682	5777	1.64445
NZ_CP008925.1	223481	GTTC	74	5374	5448	1.3583
NZ_CP008925.1	223611	GTTC	133	4810	4943	2.69067
NZ_CP008925.1	223619	GAAC	31	4848	4879	0.635376
NZ_CP008925.1	223666	GTTC	38	4618	4656	0.816151
NZ_CP008925.1	223741	GAAC	29	4010	4039	0.718
NZ_CP008925.1	223958	GAAC	1561	4102	5663	27.5649
NZ_CP008925.1	224444	GAAC	47	5175	5222	0.900038
NZ_CP008925.1	224453	GTTC	1299	5624	6923	18.7635
NZ_CP008925.1	224620	GAAC	65	4792	4857	1.33827
NZ_CP008925.1	224653	GAAC	38	5292	5330	0.712946
NZ_CP008925.1	225008	GTTC	61	5996	6057	1.0071
NZ_CP008925.1	225223	GTTC	128	6960	7088	1.80587
NZ_CP008925.1	225524	GTTC	44	6159	6203	0.709334
NZ_CP008925.1	225866	GTTC	58	5736	5794	1.00104
NZ_CP008925.1	226009	GAAC	1851	5041	6892	26.8572
NZ_CP008925.1	226173	GAAC	47	3258	3305	1.42209
NZ_CP008925.1	226356	GAAC	53	5587	5640	0.939716
NZ_CP008925.1	226439	GTTC	33	5712	5745	0.574413
NZ_CP008925.1	226688	GAAC	61	5976	6037	1.01044
NZ_CP008925.1	226787	GTTC	37	4571	4608	0.802951
NZ_CP008925.1	226928	GAAC	13	5631	5644	0.230333
NZ_CP008925.1	226971	GTTC	22	5475	5497	0.400218
NZ_CP008925.1	226991	GAAC	1485	4770	6255	23.741
NZ_CP008925.1	227033	GTTC	19	4309	4328	0.439002
NZ_CP008925.1	227128	GAAC	20	4861	4881	0.409752
NZ_CP008925.1	227143	GTTC	47	3442	3489	1.34709
NZ_CP008925.1	227443	GAAC	37	4921	4958	0.746269
NZ_CP008925.1	227925	GAAC	25	4460	4485	0.557414
NZ_CP008925.1	227961	GTTC	1551	4423	5974	25.9625
NZ_CP008925.1	228009	GTTC	16	4590	4606	0.347373
NZ_CP008925.1	228106	GAAC	38	5062	5100	0.745098
NZ_CP008925.1	228379	GAAC	1110	4893	6003	18.4908
NZ_CP008925.1	228852	GAAC	110	6495	6605	1.6654
NZ_CP008925.1	228865	GTTC	347	6433	6780	5.11799
NZ_CP008925.1	228952	GTTC	71	6168	6239	1.138
NZ_CP008925.1	228971	GAAC	62	6161	6223	0.996304
NZ_CP008925.1	229221	GAAC	150	5645	5795	2.58844
NZ_CP008925.1	229569	GTTC	76	5880	5956	1.27602
NZ_CP008925.1	229609	GAAC	36	5907	5943	0.605755
NZ_CP008925.1	229707	GTTC	37	5623	5660	0.65371
NZ_CP008925.1	229727	GAAC	91	5479	5570	1.63375
NZ_CP008925.1	229928	GAAC	38	4579	4617	0.823045
NZ_CP008925.1	230283	GTTC	51	3895	3946	1.29245
NZ_CP008925.1	230293	GAAC	1247	3702	4949	25.197
NZ_CP008925.1	230453	GAAC	21	2312	2333	0.900129
NZ_CP008925.1	230508	GTTC	12	3290	3302	0.363416
NZ_CP008925.1	230638	GTTC	103	5173	5276	1.95224
NZ_CP008925.1	230722	GAAC	32	5452	5484	0.583516
NZ_CP008925.1	230774	GAAC	84	5671	5755	1.4596
NZ_CP008925.1	231137	GTTC	55	5651	5706	0.963898
NZ_CP008925.1	231257	GAAC	28	4897	4925	0.568528
NZ_CP008925.1	231268	GTTC	53	4855	4908	1.07987
NZ_CP008925.1	231277	GAAC	1844	4959	6803	27.1057
NZ_CP008925.1	231623	GTTC	49	5282	5331	0.919152
NZ_CP008925.1	231866	GAAC	101	6221	6322	1.5976
NZ_CP008925.1	232081	GTTC	59	6108	6167	0.956705
NZ_CP008925.1	232099	GTTC	56	6061	6117	0.915481
NZ_CP008925.1	232256	GAAC	117	6518	6635	1.76338
NZ_CP008925.1	232261	GAAC	40	6497	6537	0.611901
NZ_CP008925.1	232279	GAAC	116	6381	6497	1.78544
NZ_CP008925.1	232605	GAAC	74	6118	6192	1.19509
NZ_CP008925.1	232624	GAAC	31	6052	6083	0.509617
NZ_CP008925.1	232668	GTTC	67	5467	5534	1.2107
NZ_CP008925.1	232675	GAAC	40	5533	5573	0.717746
NZ_CP008925.1	232780	GAAC	31	5228	5259	0.589466
NZ_CP008925.1	232849	GAAC	30	5167	5197	0.577256
NZ_CP008925.1	232864	GAAC	44	5109	5153	0.853872
NZ_CP008925.1	232974	GAAC	43	3522	3565	1.20617
NZ_CP008925.1	233042	GTTC	24	5059	5083	0.472162
NZ_CP008925.1	233062	GAAC	17	4812	4829	0.35204
NZ_CP008925.1	233152	GAAC	1939	4710	6649	29.1623
NZ_CP008925.1	233264	GAAC	16	5619	5635	0.28394
NZ_CP008925.1	233675	GAAC	62	5186	5248	1.1814
NZ_CP008925.1	233723	GTTC	29	5039	5068	0.572218
NZ_CP008925.1	233778	GTTC	51	5257	5308	0.960814
NZ_CP008925.1	233915	GTTC	27	4893	4920	0.54878
NZ_CP008925.1	234045	GTTC	650	4232	4882	13.3142
NZ_CP008925.1	234129	GTTC	19	5075	5094	0.372988
NZ_CP008925.1	234193	GAAC	260	4924	5184	5.01543
NZ_CP008925.1	234241	GTTC	26	3719	3745	0.694259
NZ_CP008925.1	234460	GAAC	50	4326	4376	1.1426
NZ_CP008925.1	234469	GTTC	729	4378	5107	14.2745
NZ_CP008925.1	234508	GAAC	94	4256	4350	2.16092
NZ_CP008925.1	234792	GTTC	1989	6012	8001	24.8594
NZ_CP008925.1	234832	GAAC	9	6413	6422	0.140143
NZ_CP008925.1	234951	GTTC	40	4110	4150	0.963855
NZ_CP008925.1	235307	GTTC	55	6056	6111	0.900016
NZ_CP008925.1	235572	GAAC	158	7032	7190	2.1975
NZ_CP008925.1	235722	GTTC	69	6577	6646	1.03822
NZ_CP008925.1	235904	GAAC	53	5595	5648	0.938385
NZ_CP008925.1	235912	GTTC	52	5540	5592	0.9299
NZ_CP008925.1	235921	GTTC	45	5418	5463	0.823723
NZ_CP008925.1	236017	GTTC	72	4712	4784	1.50502
NZ_CP008925.1	236167	GTTC	40	3611	3651	1.09559
NZ_CP008925.1	236176	GTTC	20	3493	3513	0.569314
NZ_CP008925.1	236305	GTTC	20	4250	4270	0.468384
NZ_CP008925.1	236371	GAAC	1319	4321	5640	23.3865
NZ_CP008925.1	236423	GTTC	22	4375	4397	0.500341
NZ_CP008925.1	236440	GTTC	16	4420	4436	0.360685
NZ_CP008925.1	236490	GAAC	36	4908	4944	0.728155
NZ_CP008925.1	236527	GTTC	19	3209	3228	0.5886
NZ_CP008925.1	236739	GAAC	37	3989	4026	0.919026
NZ_CP008925.1	236829	GTTC	36	4601	4637	0.776364
NZ_CP008925.1	236963	GAAC	1302	4369	5671	22.9589
NZ_CP008925.1	236979	GAAC	28	4726	4754	0.588978
NZ_CP008925.1	237171	GTTC	94	4325	4419	2.12718
NZ_CP008925.1	237198	GAAC	57	4818	4875	1.16923
NZ_CP008925.1	237211	GAAC	87	5023	5110	1.70254
NZ_CP008925.1	237449	GTTC	92	6869	6961	1.32165
NZ_CP008925.1	237551	GAAC	61	7688	7749	0.787198
NZ_CP008925.1	238200	GTTC	26	4334	4360	0.59633
NZ_CP008925.1	238232	GAAC	55	3719	3774	1.45734
NZ_CP008925.1	238261	GAAC	56	3364	3420	1.63743
NZ_CP008925.1	238417	GAAC	1867	4762	6629	28.1641
NZ_CP008925.1	238498	GAAC	11	5019	5030	0.218688
NZ_CP008925.1	238632	GAAC	11	4308	4319	0.254689
NZ_CP008925.1	238747	GTTC	40	4084	4124	0.969932
NZ_CP008925.1	239100	GTTC	1193	3525	4718	25.2861
NZ_CP008925.1	239386	GTTC	38	3789	3827	0.992945
NZ_CP008925.1	239731	GAAC	227	5365	5592	4.05937
NZ_CP008925.1	240447	GAAC	25	4860	4885	0.511771
NZ_CP008925.1	240571	GTTC	1932	4537	6469	29.8655
NZ_CP008925.1	240666	GTTC	19	5652	5671	0.335038
NZ_CP008925.1	240754	GAAC	42	3703	3745	1.1215
NZ_CP008925.1	240807	GAAC	29	4621	4650	0.623656
NZ_CP008925.1	241070	GAAC	40	4329	4369	0.915541
NZ_CP008925.1	241373	GAAC	21	5401	5422	0.387311
NZ_CP008925.1	241438	GAAC	13	4673	4686	0.277422
NZ_CP008925.1	241489	GTTC	1974	4705	6679	29.5553
NZ_CP008925.1	241512	GAAC	51	4887	4938	1.03281
NZ_CP008925.1	241583	GAAC	37	5290	5327	0.694575
NZ_CP008925.1	241638	GAAC	208	4516	4724	4.40305
NZ_CP008925.1	241713	GTTC	33	4266	4299	0.76762
NZ_CP008925.1	241745	GTTC	69	4636	4705	1.46652
NZ_CP008925.1	241793	GTTC	131	4777	4908	2.66911
NZ_CP008925.1	241962	GAAC	34	4545	4579	0.74252
NZ_CP008925.1	242004	GAAC	48	4761	4809	0.998129
NZ_CP008925.1	242057	GTTC	80	5197	5277	1.51601
NZ_CP008925.1	242075	GAAC	33	5330	5363	0.615327
NZ_CP008925.1	242096	GTTC	70	5395	5465	1.28088
NZ_CP008925.1	242157	GTTC	29	5492	5521	0.525267
NZ_CP008925.1	242176	GAAC	35	5433	5468	0.640088
NZ_CP008925.1	242598	GAAC	62	5663	5725	1.08297
NZ_CP008925.1	242723	GTTC	109	5517	5626	1.93743
NZ_CP008925.1	242783	GAAC	101	5238	5339	1.89174
NZ_CP008925.1	242841	GAAC	111	5142	5253	2.11308
NZ_CP008925.1	243465	GAAC	1655	4636	6291	26.3074
NZ_CP008925.1	243564	GAAC	7	5410	5417	0.129223
NZ_CP008925.1	243737	GTTC	44	5141	5185	0.848602
NZ_CP008925.1	244037	GTTC	23	5270	5293	0.434536
NZ_CP008925.1	244056	GAAC	40	5260	5300	0.754717
NZ_CP008925.1	244081	GAAC	33	5408	5441	0.606506
NZ_CP008925.1	244121	GTTC	66	5280	5346	1.23457
NZ_CP008925.1	244256	GTTC	34	3895	3929	0.86536
NZ_CP008925.1	244302	GAAC	39	5883	5922	0.658561
NZ_CP008925.1	244317	GAAC	28	5716	5744	0.487465
NZ_CP008925.1	244428	GAAC	1773	5226	6999	25.3322
NZ_CP008925.1	244585	GAAC	41	3888	3929	1.04352
NZ_CP008925.1	245040	GAAC	54	4978	5032	1.07313
NZ_CP008925.1	245227	GAAC	24	4196	4220	0.56872
NZ_CP008925.1	245391	GTTC	6	4300	4306	0.13934
NZ_CP008925.1	245445	GTTC	15	4111	4126	0.363548
NZ_CP008925.1	245469	GTTC	1545	3976	5521	27.9841
NZ_CP008925.1	245665	GAAC	16	3162	3178	0.503461
NZ_CP008925.1	245739	GTTC	26	4206	4232	0.614367
NZ_CP008925.1	246559	GAAC	44	6250	6294	0.699078
NZ_CP008925.1	246890	GTTC	103	6885	6988	1.47396
NZ_CP008925.1	246933	GAAC	87	6655	6742	1.29042
NZ_CP008925.1	246947	GTTC	194	6591	6785	2.85925
NZ_CP008925.1	247337	GTTC	25	5489	5514	0.453391
NZ_CP008925.1	247575	GAAC	2048	5286	7334	27.9247
NZ_CP008925.1	247588	GTTC	59	5327	5386	1.09543
NZ_CP008925.1	247620	GAAC	53	5140	5193	1.0206
NZ_CP008925.1	247658	GTTC	29	5322	5351	0.541955
NZ_CP008925.1	247859	GTTC	129	5451	5580	2.31183
NZ_CP008925.1	247893	GAAC	56	5677	5733	0.976801
NZ_CP008925.1	248054	GTTC	39	6088	6127	0.636527
NZ_CP008925.1	248099	GTTC	86	6375	6461	1.33106
NZ_CP008925.1	248130	GAAC	67	6325	6392	1.04819
NZ_CP008925.1	248206	GTTC	142	6296	6438	2.20565
NZ_CP008925.1	248268	GAAC	73	6369	6442	1.13319
NZ_CP008925.1	248288	GTTC	75	6523	6598	1.13671
NZ_CP008925.1	248526	GAAC	43	6287	6330	0.679305
NZ_CP008925.1	248930	GTTC	210	6599	6809	3.08415
NZ_CP008925.1	248973	GAAC	46	6876	6922	0.664548
NZ_CP008925.1	249197	GAAC	67	6565	6632	1.01025
NZ_CP008925.1	249304	GAAC	74	6480	6554	1.12908
NZ_CP008925.1	249346	GAAC	119	6151	6270	1.89793
NZ_CP008925.1	249505	GTTC	96	5605	5701	1.68392
NZ_CP008925.1	249791	GTTC	41	4925	4966	0.825614
NZ_CP008925.1	250057	GTTC	1404	4772	6176	22.7332
NZ_CP008925.1	250082	GAAC	12	5073	5085	0.235988
NZ_CP008925.1	250169	GAAC	39	4858	4897	0.796406
NZ_CP008925.1	250348	GAAC	1112	4338	5450	20.4037
NZ_CP008925.1	250436	GTTC	22	3625	3647	0.603236
NZ_CP008925.1	250522	GAAC	13	2672	2685	0.484171
NZ_CP008925.1	250536	GAAC	16	2724	2740	0.583942
NZ_CP008925.1	250656	GAAC	34	3928	3962	0.858152
NZ_CP008925.1	250715	GAAC	37	3793	3830	0.966057
NZ_CP008925.1	250721	GTTC	21	3787	3808	0.551471
NZ_CP008925.1	250742	GTTC	16	3716	3732	0.428725
NZ_CP008925.1	250772	GAAC	1145	3905	5050	22.6733
NZ_CP008925.1	250795	GAAC	21	4123	4144	0.506757
NZ_CP008925.1	251409	GTTC	22	2771	2793	0.787683
NZ_CP008925.1	251438	GTTC	24	2240	2264	1.06007
NZ_CP008925.1	251494	GAAC	16	3880	3896	0.410678
NZ_CP008925.1	251606	GAAC	1648	3591	5239	31.4564
NZ_CP008925.1	251629	GAAC	31	4042	4073	0.76111
NZ_CP008925.1	251974	GTTC	21	4236	4257	0.493305
NZ_CP008925.1	252043	GAAC	88	4282	4370	2.01373
NZ_CP008925.1	252075	GTTC	36	4316	4352	0.827206
NZ_CP008925.1	252560	GTTC	1919	4554	6473	29.6462
NZ_CP008925.1	252747	GAAC	21	3595	3616	0.580752
NZ_CP008925.1	253140	GAAC	23	4534	4557	0.504718
NZ_CP008925.1	253202	GAAC	22	3681	3703	0.594113
NZ_CP008925.1	253326	GTTC	23	5096	5119	0.449307
NZ_CP008925.1	253383	GTTC	1986	5432	7418	26.7727
NZ_CP008925.1	253435	GTTC	36	6029	6065	0.59357
NZ_CP008925.1	253651	GAAC	60	5902	5962	1.00637
NZ_CP008925.1	253864	GAAC	48	6440	6488	0.739827
NZ_CP008925.1	254131	GTTC	66	6544	6610	0.998487
NZ_CP008925.1	254915	GAAC	1786	4795	6581	27.1387
NZ_CP008925.1	254932	GTTC	26	5215	5241	0.496089
NZ_CP008925.1	255009	GTTC	25	5517	5542	0.451101
NZ_CP008925.1	255192	GAAC	40	5036	5076	0.788022
NZ_CP008925.1	255964	GAAC	45	5456	5501	0.818033
NZ_CP008925.1	256096	GAAC	24	5113	5137	0.467199
NZ_CP008925.1	256287	GAAC	28	4205	4233	0.661469
NZ_CP008925.1	256331	GAAC	38	4347	4385	0.866591
NZ_CP008925.1	256423	GTTC	28	3573	3601	0.777562
NZ_CP008925.1	256433	GAAC	26	3494	3520	0.738636
NZ_CP008925.1	256455	GAAC	12	3120	3132	0.383142
NZ_CP008925.1	256636	GTTC	1633	4200	5833	27.9959
NZ_CP008925.1	256711	GAAC	17	4499	4516	0.376439
NZ_CP008925.1	256733	GTTC	19	4794	4813	0.394764
NZ_CP008925.1	256756	GAAC	13	5131	5144	0.252722
NZ_CP008925.1	257251	GTTC	90	6513	6603	1.36302
NZ_CP008925.1	257287	GAAC	46	6708	6754	0.681078
NZ_CP008925.1	257318	GTTC	86	6775	6861	1.25346
NZ_CP008925.1	257427	GTTC	81	6912	6993	1.1583
NZ_CP008925.1	257463	GAAC	65	6987	7052	0.921724
NZ_CP008925.1	257848	GTTC	67	4911	4978	1.34592
NZ_CP008925.1	258172	GTTC	1712	4490	6202	27.604
NZ_CP008925.1	258257	GTTC	8	4939	4947	0.161714
NZ_CP008925.1	258509	GAAC	39	4704	4743	0.822264
NZ_CP008925.1	258582	GTTC	65	4813	4878	1.33251
NZ_CP008925.1	258833	GAAC	43	5376	5419	0.793504
NZ_CP008925.1	258870	GAAC	37	4992	5029	0.735733
NZ_CP008925.1	259016	GAAC	29	4387	4416	0.656703
NZ_CP008925.1	259069	GAAC	25	4338	4363	0.573
NZ_CP008925.1	259233	GTTC	30	3080	3110	0.96463
NZ_CP008925.1	259244	GTTC	29	3088	3117	0.930382
NZ_CP008925.1	259404	GAAC	1587	4227	5814	27.2962
NZ_CP008925.1	259560	GTTC	112	3266	3378	3.31557
NZ_CP008925.1	259802	GTTC	61	5232	5293	1.15247
NZ_CP008925.1	259863	GTTC	47	5676	5723	0.821248
NZ_CP008925.1	260111	GAAC	162	5775	5937	2.72865
NZ_CP008925.1	260217	GAAC	25	5800	5825	0.429185
NZ_CP008925.1	260364	GTTC	39	4897	4936	0.790113
NZ_CP008925.1	260455	GTTC	61	4769	4830	1.26294
NZ_CP008925.1	260515	GAAC	28	4760	4788	0.584795
NZ_CP008925.1	260531	GTTC	79	4778	4857	1.62652
NZ_CP008925.1	260557	GAAC	26	4643	4669	0.556864
NZ_CP008925.1	260584	GAAC	33	4499	4532	0.728155
NZ_CP008925.1	260833	GTTC	1464	4743	6207	23.5863
NZ_CP008925.1	260891	GTTC	60	4894	4954	1.21114
NZ_CP008925.1	260908	GTTC	24	4990	5014	0.47866
NZ_CP008925.1	261058	GAAC	45	4459	4504	0.999112
NZ_CP008925.1	261143	GAAC	60	5189	5249	1.14307
NZ_CP008925.1	261315	GTTC	37	5331	5368	0.68927
NZ_CP008925.1	261416	GTTC	30	5361	5391	0.556483
NZ_CP008925.1	261434	GTTC	34	5353	5387	0.631149
NZ_CP008925.1	261622	GTTC	41	5402	5443	0.753261
NZ_CP008925.1	261692	GTTC	251	5742	5993	4.18822
NZ_CP008925.1	262361	GTTC	70	6102	6172	1.13415
NZ_CP008925.1	262522	GAAC	84	5777	5861	1.4332
NZ_CP008925.1	262661	GTTC	52	5892	5944	0.874832
NZ_CP008925.1	262877	GAAC	54	4879	4933	1.09467
NZ_CP008925.1	262918	GAAC	29	4800	4829	0.600538
NZ_CP008925.1	263265	GTTC	1976	4477	6453	30.6214
NZ_CP008925.1	263561	GAAC	31	4203	4234	0.732168
NZ_CP008925.1	263774	GAAC	43	6188	6231	0.690098
NZ_CP008925.1	263993	GTTC	41	6260	6301	0.65069
NZ_CP008925.1	264047	GTTC	33	5810	5843	0.564778
NZ_CP008925.1	264249	GTTC	82	4846	4928	1.66396
NZ_CP008925.1	264385	GAAC	51	3462	3513	1.45175
NZ_CP008925.1	264509	GTTC	19	3876	3895	0.487805
NZ_CP008925.1	264535	GAAC	1781	4243	6024	29.5651
NZ_CP008925.1	264760	GTTC	63	4422	4485	1.40468
NZ_CP008925.1	265202	GAAC	116	6281	6397	1.81335
NZ_CP008925.1	265254	GAAC	99	6402	6501	1.52284
NZ_CP008925.1	265491	GTTC	60	5588	5648	1.06232
NZ_CP008925.1	265497	GTTC	130	5535	5665	2.29479
NZ_CP008925.1	265585	GAAC	43	5318	5361	0.802089
NZ_CP008925.1	265590	GTTC	81	5371	5452	1.48569
NZ_CP008925.1	265728	GAAC	27	3973	4000	0.675
NZ_CP008925.1	265763	GTTC	45	3776	3821	1.1777
NZ_CP008925.1	265826	GTTC	38	5331	5369	0.707767
NZ_CP008925.1	265918	GTTC	1768	5232	7000	25.2571
NZ_CP008925.1	266332	GAAC	34	4218	4252	0.799624
NZ_CP008925.1	266489	GTTC	11	4416	4427	0.248475
NZ_CP008925.1	266499	GAAC	19	4410	4429	0.428991
NZ_CP008925.1	266567	GTTC	1705	4806	6511	26.1865
NZ_CP008925.1	266774	GTTC	46	4508	4554	1.0101
NZ_CP008925.1	266952	GTTC	33	5721	5754	0.573514
NZ_CP008925.1	267124	GAAC	20	5651	5671	0.352671
NZ_CP008925.1	267607	GAAC	35	5249	5284	0.662377
NZ_CP008925.1	267710	GAAC	36	4910	4946	0.727861
NZ_CP008925.1	268040	GTTC	1607	4590	6197	25.9319
NZ_CP008925.1	268052	GTTC	41	4746	4787	0.856486
NZ_CP008925.1	268159	GAAC	25	5431	5456	0.458211
NZ_CP008925.1	268240	GAAC	19	3551	3570	0.532213
NZ_CP008925.1	268295	GAAC	31	4254	4285	0.723454
NZ_CP008925.1	268319	GTTC	49	4424	4473	1.09546
NZ_CP008925.1	268434	GTTC	51	4676	4727	1.07891
NZ_CP008925.1	268523	GTTC	27	4960	4987	0.541408
NZ_CP008925.1	268592	GAAC	57	4186	4243	1.34339
NZ_CP008925.1	268706	GTTC	64	5310	5374	1.19092
NZ_CP008925.1	268778	GAAC	1098	4982	6080	18.0592
NZ_CP008925.1	268829	GTTC	48	4780	4828	0.9942
NZ_CP008925.1	269365	GAAC	27	5357	5384	0.501486
NZ_CP008925.1	269448	GAAC	45	5266	5311	0.847298
NZ_CP008925.1	269599	GAAC	113	4623	4736	2.38598
NZ_CP008925.1	269737	GAAC	26	4062	4088	0.636008
NZ_CP008925.1	269860	GAAC	54	4844	4898	1.10249
NZ_CP008925.1	269951	GTTC	1481	4424	5905	25.0804
NZ_CP008925.1	269961	GAAC	80	4460	4540	1.76211
NZ_CP008925.1	270202	GAAC	24	4456	4480	0.535714
NZ_CP008925.1	270265	GAAC	36	4548	4584	0.78534
NZ_CP008925.1	270286	GAAC	89	4704	4793	1.85687
NZ_CP008925.1	270346	GAAC	32	4751	4783	0.669036
NZ_CP008925.1	270464	GTTC	31	5240	5271	0.588124
NZ_CP008925.1	270541	GTTC	89	5430	5519	1.61261
NZ_CP008925.1	270659	GTTC	25	5235	5260	0.475285
NZ_CP008925.1	270727	GAAC	52	4979	5031	1.03359
NZ_CP008925.1	270840	GAAC	32	4931	4963	0.644771
NZ_CP008925.1	270967	GAAC	527	4243	4770	11.0482
NZ_CP008925.1	271101	GTTC	39	4246	4285	0.910152
NZ_CP008925.1	271130	GAAC	30	3479	3509	0.854944
NZ_CP008925.1	271194	GTTC	21	2907	2928	0.717213
NZ_CP008925.1	271222	GAAC	28	4789	4817	0.581275
NZ_CP008925.1	271258	GTTC	23	4474	4497	0.511452
NZ_CP008925.1	271355	GAAC	1517	4295	5812	26.1012
NZ_CP008925.1	271425	GTTC	19	4641	4660	0.407725
NZ_CP008925.1	271970	GAAC	111	5751	5862	1.89355
NZ_CP008925.1	271986	GAAC	54	5712	5766	0.936524
NZ_CP008925.1	272103	GTTC	76	6199	6275	1.21116
NZ_CP008925.1	272109	GTTC	84	6193	6277	1.33822
NZ_CP008925.1	272448	GTTC	64	5084	5148	1.2432
NZ_CP008925.1	272518	GTTC	114	4770	4884	2.33415
NZ_CP008925.1	272684	GTTC	10	4649	4659	0.214638
NZ_CP008925.1	272777	GTTC	1567	3872	5439	28.8104
NZ_CP008925.1	272873	GTTC	13	3765	3778	0.344097
NZ_CP008925.1	273187	GAAC	25	5178	5203	0.480492
NZ_CP008925.1	273214	GTTC	41	5170	5211	0.786797
NZ_CP008925.1	273281	GAAC	30	5400	5430	0.552486
NZ_CP008925.1	273846	GAAC	33	5223	5256	0.627854
NZ_CP008925.1	274154	GTTC	15	4322	4337	0.345861
NZ_CP008925.1	274244	GTTC	1319	4352	5671	23.2587
NZ_CP008925.1	274277	GAAC	12	4816	4828	0.24855
NZ_CP008925.1	274515	GAAC	40	4585	4625	0.864865
NZ_CP008925.1	274620	GAAC	39	4741	4780	0.8159
NZ_CP008925.1	275061	GTTC	26	4316	4342	0.598802
NZ_CP008925.1	275086	GTTC	33	4198	4231	0.779957
NZ_CP008925.1	275133	GTTC	65	3680	3745	1.73565
NZ_CP008925.1	275309	GTTC	1072	4373	5445	19.6878
NZ_CP008925.1	275342	GTTC	50	4546	4596	1.0879
NZ_CP008925.1	275396	GAAC	30	4730	4760	0.630252
NZ_CP008925.1	275831	GAAC	41	2716	2757	1.48712
NZ_CP008925.1	275863	GAAC	20	5098	5118	0.390778
NZ_CP008925.1	275994	GAAC	1423	4248	5671	25.0926
NZ_CP008925.1	276052	GAAC	18	4045	4063	0.443022
NZ_CP008925.1	276073	GAAC	7	4230	4237	0.165211
NZ_CP008925.1	277090	GAAC	35	5818	5853	0.597984
NZ_CP008925.1	277243	GAAC	42	5373	5415	0.775623
NZ_CP008925.1	277272	GTTC	28	4867	4895	0.572012
NZ_CP008925.1	277491	GAAC	1378	5283	6661	20.6876
NZ_CP008925.1	277572	GTTC	25	5682	5707	0.438059
NZ_CP008925.1	277591	GAAC	18	5887	5905	0.304826
NZ_CP008925.1	277616	GAAC	110	6112	6222	1.76792
NZ_CP008925.1	277791	GTTC	36	5766	5802	0.620476
NZ_CP008925.1	277837	GAAC	60	5859	5919	1.01368
NZ_CP008925.1	277852	GAAC	60	5783	5843	1.02687
NZ_CP008925.1	278070	GAAC	35	5021	5056	0.692247
NZ_CP008925.1	278387	GTTC	1680	4266	5946	28.2543
NZ_CP008925.1	278525	GAAC	46	4759	4805	0.957336
NZ_CP008925.1	278564	GTTC	9	3091	3100	0.290323
NZ_CP008925.1	278645	GAAC	58	4155	4213	1.37669
NZ_CP008925.1	278681	GTTC	67	4304	4371	1.53283
NZ_CP008925.1	278827	GTTC	73	4389	4462	1.63604
NZ_CP008925.1	278869	GAAC	50	4544	4594	1.08838
NZ_CP008925.1	278946	GTTC	73	4666	4739	1.54041
NZ_CP008925.1	278992	GAAC	27	4758	4785	0.564263
NZ_CP008925.1	279250	GAAC	75	5113	5188	1.44564
NZ_CP008925.1	279383	GAAC	393	5494	5887	6.67573
NZ_CP008925.1	279394	GAAC	134	5565	5699	2.35129
NZ_CP008925.1	279491	GTTC	138	5367	5505	2.50681
NZ_CP008925.1	279531	GTTC	274	5188	5462	5.01648
NZ_CP008925.1	279786	GTTC	35	4683	4718	0.74184
NZ_CP008925.1	279847	GAAC	37	4922	4959	0.746118
NZ_CP008925.1	279882	GTTC	88	5006	5094	1.72752
NZ_CP008925.1	280084	GTTC	49	5219	5268	0.930144
NZ_CP008925.1	280184	GTTC	56	5261	5317	1.05323
[truncated: 30,796 more rows]

## Sheet: S.87 PT 10 control rario
Contig	Position	Motifs	Ended reads	Random reads	Total reads	PT ratio(%)
NZ_CP008925.1	2185	AATC	11	1048	1059	1.03872
NZ_CP008925.1	5988	AAGA	12	2111	2123	0.565238
NZ_CP008925.1	8200	TTTT	22	2350	2372	0.927487
NZ_CP008925.1	12903	ACGG	23	2910	2933	0.78418
NZ_CP008925.1	16412	CGAC	30	2463	2493	1.20337
NZ_CP008925.1	20717	CCGG	17	2331	2348	0.72402
NZ_CP008925.1	22316	AACT	31	2221	2252	1.37655
NZ_CP008925.1	28628	TCCT	27	2008	2035	1.32678
NZ_CP008925.1	37058	GTCT	6	2111	2117	0.28342
NZ_CP008925.1	42948	GTCC	26	4779	4805	0.541103
						0.877087
